# Supplementary material for: Transcriptomic profiling reveals macrophage gene signatures associated with lactylation-related pathways in chronic obstructive pulmonary disease
Source: Front Genet. 2025 Oct 13;16:1653163. doi: 10.3389/fgene.2025.1653163 (PMC12554970; doi:10.3389/fgene.2025.1653163)
Supplement: Supplementary file 1 [file Table2.xlsx]

## Sheet:  reagents
Component	Volume
cDNA	3ul
2xUniversal Blue SYBR Green qPCR Master Mix	5ul
Forward primer (10µM)	1ul
Reverse primer (10µM)	1ul

## Sheet:  conditions
	temperature	time
predegeneration	95℃	1min
denaturation	95℃	20s
annealing	55℃	20s
extension	72℃	30s

## Sheet:  prime
primer	sequence
ALDH2 F	GCATGGACGCATCACACAG
ALDH2 R	TTGCCATTGTCCAGGGTCTC
ASGR2 F	CTCCTGGCTTTAACCCCTCC
ASGR2 R	TGAAGCAGACCATGGAGCAG
CYP1B1 F	CAACCAGGTCCAGATGTGCT
CYP1B1 R	CTTTTGCCGCAAGCATCTGA
内参-GAPDH F	ATGGGCAGCCGTTAGGAAAG
内参-GAPDH R	AGGAAAAGCATCACCCGGAG
