# Supplementary material for: Transcriptomic profiling reveals macrophage gene signatures associated with lactylation-related pathways in chronic obstructive pulmonary disease
Source: Front Genet. 2025 Oct 13;16:1653163. doi: 10.3389/fgene.2025.1653163 (PMC12554970; doi:10.3389/fgene.2025.1653163)
Supplement: Supplementary file 2 [file Table3.xlsx]

## Sheet: GO.filter
	ONTOLOGY	ID	Description	GeneRatio	BgRatio	pvalue	p.adjust	qvalue	geneID	Count
GO:0010863	BP	GO:0010863	positive regulation of phospholipase C activity	3/33	40/18614	4.79632202011704e-05	0.0336634180564602	0.0262179343548945	PHB2/GPR55/PDGFRB	3
GO:1900274	BP	GO:1900274	regulation of phospholipase C activity	3/33	42/18614	5.55960661543521e-05	0.0336634180564602	0.0262179343548945	PHB2/GPR55/PDGFRB	3
GO:0010518	BP	GO:0010518	positive regulation of phospholipase activity	3/33	55/18614	0.00012507351698071	0.0389422399646889	0.0303292164008529	PHB2/GPR55/PDGFRB	3
GO:0000447	BP	GO:0000447	endonucleolytic cleavage in ITS1 to separate SSU-rRNA from 5.8S rRNA and LSU-rRNA from tricistronic rRNA transcript (SSU-rRNA, 5.8S rRNA, LSU-rRNA)	2/33	10/18614	0.000135944496484045	0.0389422399646889	0.0303292164008529	RPS21/ABT1	2
GO:0032387	BP	GO:0032387	negative regulation of intracellular transport	3/33	62/18614	0.00017878706841257	0.0389422399646889	0.0303292164008529	CDK5/DERL2/CNIH2	3
GO:0010517	BP	GO:0010517	regulation of phospholipase activity	3/33	66/18614	0.00021528019313293	0.0389422399646889	0.0303292164008529	PHB2/GPR55/PDGFRB	3
GO:0060193	BP	GO:0060193	positive regulation of lipase activity	3/33	67/18614	0.00022509965297508	0.0389422399646889	0.0303292164008529	PHB2/GPR55/PDGFRB	3
GO:0043374	BP	GO:0043374	CD8-positive, alpha-beta T cell differentiation	2/33	15/18614	0.000315448359051329	0.0477509953513949	0.0371897012776303	TNFSF8/LILRB4	2
GO:0000478	BP	GO:0000478	endonucleolytic cleavage involved in rRNA processing	2/33	17/18614	0.000407675075278629	0.0484073260867905	0.037700868506901	RPS21/ABT1	2
GO:0000479	BP	GO:0000479	endonucleolytic cleavage of tricistronic rRNA transcript (SSU-rRNA, 5.8S rRNA, LSU-rRNA)	2/33	17/18614	0.000407675075278629	0.0484073260867905	0.037700868506901	RPS21/ABT1	2
GO:0061298	BP	GO:0061298	retina vasculature development in camera-type eye	2/33	18/18614	0.000458125951098747	0.0484073260867905	0.037700868506901	CYP1B1/PDGFRB	2
GO:0090502	BP	GO:0090502	RNA phosphodiester bond hydrolysis, endonucleolytic	3/33	87/18614	0.000486185771367493	0.0484073260867905	0.037700868506901	RPS21/RNASE4/ABT1	3
GO:0060191	BP	GO:0060191	regulation of lipase activity	3/33	89/18614	0.000519649247835076	0.0484073260867905	0.037700868506901	PHB2/GPR55/PDGFRB	3
GO:0000083	BP	GO:0000083	regulation of transcription involved in G1/S transition of mitotic cell cycle	2/33	22/18614	0.000688618629435206	0.0585408589458537	0.0455931240953409	CDK5/BRD4	2
GO:0097164	BP	GO:0097164	ammonium ion metabolic process	2/33	23/18614	0.000753365556243342	0.0585408589458537	0.0455931240953409	ALDH2/HNMT	2
GO:0030316	BP	GO:0030316	osteoclast differentiation	3/33	102/18614	0.000773454783760247	0.0585408589458537	0.0455931240953409	GPR55/LILRB4/FAM20C	3
GO:0000466	BP	GO:0000466	maturation of 5.8S rRNA from tricistronic rRNA transcript (SSU-rRNA, 5.8S rRNA, LSU-rRNA)	2/33	25/18614	0.000891340297730759	0.0627349539442738	0.0488595929715062	RPS21/ABT1	2
GO:0006979	BP	GO:0006979	response to oxidative stress	5/33	434/18614	0.00093247660693388	0.0627349539442738	0.0488595929715062	MGST1/CYP1B1/KRT1/PDGFRB/PPIA	5
GO:0005537	MF	GO:0005537	mannose binding	2/35	25/18369	0.00102935110571655	0.172920969115165	0.13494739876501	ASGR2/CLEC10A	2
GO:0036037	BP	GO:0036037	CD8-positive, alpha-beta T cell activation	2/33	28/18614	0.00111936060876362	0.0713445103796183	0.0555649365901499	TNFSF8/LILRB4	2
GO:0000469	BP	GO:0000469	cleavage involved in rRNA processing	2/33	29/18614	0.00120094465688953	0.0727171989746608	0.0566340217143692	RPS21/ABT1	2
GO:0007202	BP	GO:0007202	activation of phospholipase C activity	2/33	30/18614	0.00128530147774911	0.0741190518835322	0.0577258207550479	PHB2/GPR55	2
GO:0045671	BP	GO:0045671	negative regulation of osteoclast differentiation	2/33	32/18614	0.00146229552140128	0.0804927216553157	0.0626897984294518	GPR55/LILRB4	2
GO:0035025	BP	GO:0035025	positive regulation of Rho protein signal transduction	2/33	35/18614	0.00174834601257228	0.0920542183141318	0.0716941888908358	GPR55/PDGFRB	2
GO:0000460	BP	GO:0000460	maturation of 5.8S rRNA	2/33	36/18614	0.00184914109666685	0.0920626661296345	0.0717007682664631	RPS21/ABT1	2
GO:1902600	BP	GO:1902600	proton transmembrane transport	3/33	143/18614	0.00204606386263659	0.0920626661296345	0.0717007682664631	SLC2A9/PHB2/ATP6V1G2	3
GO:0000462	BP	GO:0000462	maturation of SSU-rRNA from tricistronic rRNA transcript (SSU-rRNA, 5.8S rRNA, LSU-rRNA)	2/33	38/18614	0.00205884253114934	0.0920626661296345	0.0717007682664631	RPS21/ABT1	2
GO:0008584	BP	GO:0008584	male gonad development	3/33	144/18614	0.00208708511195036	0.0920626661296345	0.0717007682664631	CYP1B1/SF1/PDGFRB	3
GO:0046546	BP	GO:0046546	development of primary male sexual characteristics	3/33	145/18614	0.00212861655791062	0.0920626661296345	0.0717007682664631	CYP1B1/SF1/PDGFRB	3
GO:0048489	BP	GO:0048489	synaptic vesicle transport	2/33	40/18614	0.00227929694296053	0.0951802964801795	0.0741288588345785	CDK5/CNIH2	2
GO:0090501	BP	GO:0090501	RNA phosphodiester bond hydrolysis	3/33	158/18614	0.00271595976709538	0.107011030429893	0.0833429382112949	RPS21/RNASE4/ABT1	3
GO:0090317	BP	GO:0090317	negative regulation of intracellular protein transport	2/33	44/18614	0.0027521685230588	0.107011030429893	0.0833429382112949	CDK5/DERL2	2
GO:0008631	BP	GO:0008631	intrinsic apoptotic signaling pathway in response to oxidative stress	2/33	45/18614	0.00287699163262582	0.107011030429893	0.0833429382112949	CYP1B1/PPIA	2
GO:0014911	BP	GO:0014911	positive regulation of smooth muscle cell migration	2/33	46/18614	0.00300443850917949	0.107011030429893	0.0833429382112949	CYP1B1/PDGFRB	2
GO:0035307	BP	GO:0035307	positive regulation of protein dephosphorylation	2/33	46/18614	0.00300443850917949	0.107011030429893	0.0833429382112949	PDGFRB/PPIA	2
GO:0046661	BP	GO:0046661	male sex differentiation	3/33	168/18614	0.00322965558525005	0.10990387123548	0.0855959569098962	CYP1B1/SF1/PDGFRB	3
GO:0070509	BP	GO:0070509	calcium ion import	2/33	48/18614	0.00326716710526613	0.10990387123548	0.0855959569098962	CDK5/PDGFRB	2
GO:0002762	BP	GO:0002762	negative regulation of myeloid leukocyte differentiation	2/33	52/18614	0.00382370971493513	0.122207986776443	0.0951787180248534	GPR55/LILRB4	2
GO:0045860	BP	GO:0045860	positive regulation of protein kinase activity	4/33	366/18614	0.00383476754542099	0.122207986776443	0.0951787180248534	CDK5/PHB2/PDGFRB/PPIA	4
GO:0030490	BP	GO:0030490	maturation of SSU-rRNA	2/33	54/18614	0.00411737941283528	0.124653661723588	0.0970834724710635	RPS21/ABT1	2
GO:0097479	BP	GO:0097479	synaptic vesicle localization	2/33	54/18614	0.00411737941283528	0.124653661723588	0.0970834724710635	CDK5/CNIH2	2
GO:0060632	BP	GO:0060632	regulation of microtubule-based movement	2/33	55/18614	0.00426803246550903	0.126063105261742	0.0981811832887316	CATSPER1/CNIH2	2
GO:0051287	MF	GO:0051287	NAD binding	2/35	52/18369	0.004405425257155	0.172920969115165	0.13494739876501	ALDH2/UXS1	2
GO:0046579	BP	GO:0046579	positive regulation of Ras protein signal transduction	2/33	60/18614	0.0050591236149884	0.145871397565499	0.113608389950617	GPR55/PDGFRB	2
GO:0035306	BP	GO:0035306	positive regulation of dephosphorylation	2/33	61/18614	0.00522484504074653	0.147146217310327	0.114601252301319	PDGFRB/PPIA	2
GO:0070050	BP	GO:0070050	neuron cellular homeostasis	2/33	64/18614	0.00573685731010591	0.157893959148597	0.122971869613754	CDK5/ATP6V1G2	2
GO:1903828	BP	GO:1903828	negative regulation of protein localization	3/33	210/18614	0.00601941304009668	0.160332919462881	0.12487139453148	CDK5/LILRB4/DERL2	3
GO:0045670	BP	GO:0045670	regulation of osteoclast differentiation	2/33	68/18614	0.00645385974772965	0.160332919462881	0.12487139453148	GPR55/LILRB4	2
GO:0051057	BP	GO:0051057	positive regulation of small GTPase mediated signal transduction	2/33	68/18614	0.00645385974772965	0.160332919462881	0.12487139453148	GPR55/PDGFRB	2
GO:0006081	BP	GO:0006081	cellular aldehyde metabolic process	2/33	69/18614	0.00663918094972464	0.160332919462881	0.12487139453148	ALDH2/CYP1B1	2
GO:0033674	BP	GO:0033674	positive regulation of kinase activity	4/33	430/18614	0.00676462131833092	0.160332919462881	0.12487139453148	CDK5/PHB2/PDGFRB/PPIA	4
GO:0030239	BP	GO:0030239	myofibril assembly	2/33	70/18614	0.00682691312315632	0.160332919462881	0.12487139453148	PGM5/PDGFRB	2
GO:2000379	BP	GO:2000379	positive regulation of reactive oxygen species metabolic process	2/33	70/18614	0.00682691312315632	0.160332919462881	0.12487139453148	CYP1B1/PDGFRB	2
GO:0070374	BP	GO:0070374	positive regulation of ERK1 and ERK2 cascade	3/33	222/18614	0.00701527125089834	0.160332919462881	0.12487139453148	PHB2/GPR55/PDGFRB	3
GO:0055002	BP	GO:0055002	striated muscle cell development	2/33	71/18614	0.00701704767261163	0.160332919462881	0.12487139453148	PGM5/PDGFRB	2
GO:0002039	MF	GO:0002039	p53 binding	2/35	67/18369	0.00721563838676937	0.172920969115165	0.13494739876501	CDK5/BRD4	2
GO:0002573	BP	GO:0002573	myeloid leukocyte differentiation	3/33	227/18614	0.00745745687846581	0.161504482629433	0.125783838007712	GPR55/LILRB4/FAM20C	3
GO:0046777	BP	GO:0046777	protein autophosphorylation	3/33	227/18614	0.00745745687846581	0.161504482629433	0.125783838007712	CDK5/FAM20C/PDGFRB	3
GO:0008406	BP	GO:0008406	gonad development	3/33	228/18614	0.00754783906159542	0.161504482629433	0.125783838007712	CYP1B1/SF1/PDGFRB	3
GO:2000573	BP	GO:2000573	positive regulation of DNA biosynthetic process	2/33	74/18614	0.00760177994209553	0.161504482629433	0.125783838007712	CYP1B1/PDGFRB	2
GO:0045137	BP	GO:0045137	development of primary sexual characteristics	3/33	233/18614	0.00800953852082924	0.167233640495245	0.130245853260671	CYP1B1/SF1/PDGFRB	3
GO:0042274	BP	GO:0042274	ribosomal small subunit biogenesis	2/33	78/18614	0.00841453849273905	0.172711968045881	0.134512515423625	RPS21/ABT1	2
GO:0009636	BP	GO:0009636	response to toxic substance	3/33	242/18614	0.00888205387888601	0.179269454122183	0.139619653955822	MGST1/CYP1B1/PDGFRB	3
GO:0048029	MF	GO:0048029	monosaccharide binding	2/35	75/18369	0.00897050013342927	0.172920969115165	0.13494739876501	ASGR2/CLEC10A	2
GO:0090305	BP	GO:0090305	nucleic acid phosphodiester bond hydrolysis	3/33	245/18614	0.00918484342465656	0.182341727659985	0.142012419473551	RPS21/RNASE4/ABT1	3
GO:0035023	BP	GO:0035023	regulation of Rho protein signal transduction	2/33	83/18614	0.00948294779449015	0.185223383534316	0.144256727060495	GPR55/PDGFRB	2
GO:0031397	BP	GO:0031397	negative regulation of protein ubiquitination	2/33	85/18614	0.00992641781394092	0.186307822262766	0.145101315787247	CDK5/PPIA	2
GO:0043122	BP	GO:0043122	regulation of I-kappaB kinase/NF-kappaB signaling	3/33	258/18614	0.0105668158117623	0.186307822262766	0.145101315787247	EEF1D/LILRB4/BRD4	3
GO:0035304	BP	GO:0035304	regulation of protein dephosphorylation	2/33	88/18614	0.0106086720559712	0.186307822262766	0.145101315787247	PDGFRB/PPIA	2
GO:0043410	BP	GO:0043410	positive regulation of MAPK cascade	4/33	495/18614	0.0109794257072465	0.186307822262766	0.145101315787247	PHB2/GPR55/PDGFRB/PPIA	4
GO:0090068	BP	GO:0090068	positive regulation of cell cycle process	3/33	262/18614	0.0110150854924561	0.186307822262766	0.145101315787247	PHB2/BRD4/PDGFRB	3
GO:0014910	BP	GO:0014910	regulation of smooth muscle cell migration	2/33	90/18614	0.0110747782314668	0.186307822262766	0.145101315787247	CYP1B1/PDGFRB	2
GO:0030516	BP	GO:0030516	regulation of axon extension	2/33	90/18614	0.0110747782314668	0.186307822262766	0.145101315787247	CDK5/OLFM1	2
GO:0045638	BP	GO:0045638	negative regulation of myeloid cell differentiation	2/33	95/18614	0.0122790116664257	0.186307822262766	0.145101315787247	GPR55/LILRB4	2
GO:0006576	BP	GO:0006576	biogenic amine metabolic process	2/33	97/18614	0.0127761217828786	0.186307822262766	0.145101315787247	ALDH2/HNMT	2
GO:0014909	BP	GO:0014909	smooth muscle cell migration	2/33	97/18614	0.0127761217828786	0.186307822262766	0.145101315787247	CYP1B1/PDGFRB	2
GO:1903321	BP	GO:1903321	negative regulation of protein modification by small protein conjugation or removal	2/33	97/18614	0.0127761217828786	0.186307822262766	0.145101315787247	CDK5/PPIA	2
GO:0032412	BP	GO:0032412	regulation of monoatomic ion transmembrane transporter activity	3/33	278/18614	0.0129180179531604	0.186307822262766	0.145101315787247	CDK5/PHB2/CNIH2	3
GO:0036473	BP	GO:0036473	cell death in response to oxidative stress	2/33	99/18614	0.0132819447311738	0.186307822262766	0.145101315787247	CYP1B1/PPIA	2
GO:1901992	BP	GO:1901992	positive regulation of mitotic cell cycle phase transition	2/33	99/18614	0.0132819447311738	0.186307822262766	0.145101315787247	PHB2/BRD4	2
GO:0044843	BP	GO:0044843	cell cycle G1/S phase transition	3/33	281/18614	0.0132945391677185	0.186307822262766	0.145101315787247	CDK5/PHB2/BRD4	3
GO:0007548	BP	GO:0007548	sex differentiation	3/33	283/18614	0.01354903570745	0.186307822262766	0.145101315787247	CYP1B1/SF1/PDGFRB	3
GO:0010721	BP	GO:0010721	negative regulation of cell development	3/33	286/18614	0.0139360158393793	0.186307822262766	0.145101315787247	CDK5/GPR55/LILRB4	3
GO:0022898	BP	GO:0022898	regulation of transmembrane transporter activity	3/33	289/18614	0.0143292918207211	0.186307822262766	0.145101315787247	CDK5/PHB2/CNIH2	3
GO:0034599	BP	GO:0034599	cellular response to oxidative stress	3/33	290/18614	0.0144617854137265	0.186307822262766	0.145101315787247	MGST1/CYP1B1/PPIA	3
GO:0046425	BP	GO:0046425	regulation of receptor signaling pathway via JAK-STAT	2/33	105/18614	0.0148510516957679	0.186307822262766	0.145101315787247	CDK5/CYP1B1	2
GO:0061387	BP	GO:0061387	regulation of extent of cell growth	2/33	105/18614	0.0148510516957679	0.186307822262766	0.145101315787247	CDK5/OLFM1	2
GO:0007249	BP	GO:0007249	I-kappaB kinase/NF-kappaB signaling	3/33	293/18614	0.0148634782376642	0.186307822262766	0.145101315787247	EEF1D/LILRB4/BRD4	3
GO:0030246	MF	GO:0030246	carbohydrate binding	3/35	273/18369	0.0149648376073022	0.172920969115165	0.13494739876501	ASGR2/KRT1/CLEC10A	3
GO:0032526	BP	GO:0032526	response to retinoic acid	2/33	107/18614	0.0153910886966723	0.186307822262766	0.145101315787247	PHB2/PDGFRB	2
GO:0034308	BP	GO:0034308	primary alcohol metabolic process	2/33	107/18614	0.0153910886966723	0.186307822262766	0.145101315787247	ALDH2/CYP1B1	2
GO:0006650	BP	GO:0006650	glycerophospholipid metabolic process	3/33	297/18614	0.0154089151793814	0.186307822262766	0.145101315787247	PHB2/PLA2G7/PDGFRB	3
GO:0032147	BP	GO:0032147	activation of protein kinase activity	2/33	109/18614	0.0159395214838933	0.186307822262766	0.145101315787247	PHB2/PPIA	2
GO:1902106	BP	GO:1902106	negative regulation of leukocyte differentiation	2/33	109/18614	0.0159395214838933	0.186307822262766	0.145101315787247	GPR55/LILRB4	2
GO:0048608	BP	GO:0048608	reproductive structure development	3/33	301/18614	0.0159656326371139	0.186307822262766	0.145101315787247	CYP1B1/SF1/PDGFRB	3
GO:0014812	BP	GO:0014812	muscle cell migration	2/33	110/18614	0.0162168667667578	0.186307822262766	0.145101315787247	CYP1B1/PDGFRB	2
GO:0034504	BP	GO:0034504	protein localization to nucleus	3/33	304/18614	0.0163905903450482	0.186307822262766	0.145101315787247	CDK5/PHB2/LILRB4	3
GO:0061458	BP	GO:0061458	reproductive system development	3/33	305/18614	0.0165336583597676	0.186307822262766	0.145101315787247	CYP1B1/SF1/PDGFRB	3
GO:0035249	BP	GO:0035249	synaptic transmission, glutamatergic	2/33	112/18614	0.0167777762214485	0.186307822262766	0.145101315787247	CDK5/CNIH2	2
GO:0060326	BP	GO:0060326	cell chemotaxis	3/33	312/18614	0.0175549894875292	0.186307822262766	0.145101315787247	PLA2G7/PDGFRB/PPIA	3
GO:0006547	BP	GO:0006547	histidine metabolic process	1/33	10/18614	0.0175920411167444	0.186307822262766	0.145101315787247	HNMT	1
GO:0031125	BP	GO:0031125	rRNA 3'-end processing	1/33	10/18614	0.0175920411167444	0.186307822262766	0.145101315787247	RPS21	1
GO:0042135	BP	GO:0042135	neurotransmitter catabolic process	1/33	10/18614	0.0175920411167444	0.186307822262766	0.145101315787247	HNMT	1
GO:0060296	BP	GO:0060296	regulation of cilium beat frequency involved in ciliary motility	1/33	10/18614	0.0175920411167444	0.186307822262766	0.145101315787247	CATSPER1	1
GO:0061299	BP	GO:0061299	retina vasculature morphogenesis in camera-type eye	1/33	10/18614	0.0175920411167444	0.186307822262766	0.145101315787247	CYP1B1	1
GO:0070862	BP	GO:0070862	negative regulation of protein exit from endoplasmic reticulum	1/33	10/18614	0.0175920411167444	0.186307822262766	0.145101315787247	DERL2	1
GO:0072203	BP	GO:0072203	cell proliferation involved in metanephros development	1/33	10/18614	0.0175920411167444	0.186307822262766	0.145101315787247	PDGFRB	1
GO:0097267	BP	GO:0097267	omega-hydroxylase P450 pathway	1/33	10/18614	0.0175920411167444	0.186307822262766	0.145101315787247	CYP1B1	1
GO:1902513	BP	GO:1902513	regulation of organelle transport along microtubule	1/33	10/18614	0.0175920411167444	0.186307822262766	0.145101315787247	CNIH2	1
GO:1903707	BP	GO:1903707	negative regulation of hemopoiesis	2/33	115/18614	0.0176345715433818	0.186307822262766	0.145101315787247	GPR55/LILRB4	2
GO:1904892	BP	GO:1904892	regulation of receptor signaling pathway via STAT	2/33	116/18614	0.0179242541355717	0.186307822262766	0.145101315787247	CDK5/CYP1B1	2
GO:0070372	BP	GO:0070372	regulation of ERK1 and ERK2 cascade	3/33	315/18614	0.0180033586111832	0.186307822262766	0.145101315787247	PHB2/GPR55/PDGFRB	3
GO:0009308	BP	GO:0009308	amine metabolic process	2/33	117/18614	0.0182159660188196	0.186307822262766	0.145101315787247	ALDH2/HNMT	2
GO:0050830	BP	GO:0050830	defense response to Gram-positive bacterium	2/33	118/18614	0.0185096995512929	0.186307822262766	0.145101315787247	TNFSF8/RNASE4	2
GO:0046632	BP	GO:0046632	alpha-beta T cell differentiation	2/33	119/18614	0.0188054471104325	0.186307822262766	0.145101315787247	TNFSF8/LILRB4	2
GO:0048675	BP	GO:0048675	axon extension	2/33	119/18614	0.0188054471104325	0.186307822262766	0.145101315787247	CDK5/OLFM1	2
GO:0008353	MF	GO:0008353	RNA polymerase II CTD heptapeptide repeat kinase activity	1/35	10/18369	0.0188958859712327	0.172920969115165	0.13494739876501	BRD4	1
GO:0032396	MF	GO:0032396	inhibitory MHC class I receptor activity	1/35	10/18369	0.0188958859712327	0.172920969115165	0.13494739876501	LILRB4	1
GO:0140463	MF	GO:0140463	chromatin-protein adaptor activity	1/35	10/18369	0.0188958859712327	0.172920969115165	0.13494739876501	BRD4	1
GO:0000221	CC	GO:0000221	vacuolar proton-transporting V-type ATPase, V1 domain	1/34	11/19518	0.0190005966345552	0.250695136538128	0.213783993849969	ATP6V1G2	1
GO:0033180	CC	GO:0033180	proton-transporting V-type ATPase, V1 domain	1/34	11/19518	0.0190005966345552	0.250695136538128	0.213783993849969	ATP6V1G2	1
GO:0016236	BP	GO:0016236	macroautophagy	3/33	322/18614	0.0190744784587885	0.186307822262766	0.145101315787247	CDK5/PHB2/ATP6V1G2	3
GO:0032355	BP	GO:0032355	response to estradiol	2/33	120/18614	0.0191032010929118	0.186307822262766	0.145101315787247	CYP1B1/PDGFRB	2
GO:0001867	BP	GO:0001867	complement activation, lectin pathway	1/33	11/18614	0.0193346482250625	0.186307822262766	0.145101315787247	KRT1	1
GO:0002725	BP	GO:0002725	negative regulation of T cell cytokine production	1/33	11/18614	0.0193346482250625	0.186307822262766	0.145101315787247	LILRB4	1
GO:0002765	BP	GO:0002765	immune response-inhibiting signal transduction	1/33	11/18614	0.0193346482250625	0.186307822262766	0.145101315787247	LILRB4	1
GO:0034350	BP	GO:0034350	regulation of glial cell apoptotic process	1/33	11/18614	0.0193346482250625	0.186307822262766	0.145101315787247	CDK5	1
GO:0042118	BP	GO:0042118	endothelial cell activation	1/33	11/18614	0.0193346482250625	0.186307822262766	0.145101315787247	PPIA	1
GO:0042428	BP	GO:0042428	serotonin metabolic process	1/33	11/18614	0.0193346482250625	0.186307822262766	0.145101315787247	ALDH2	1
GO:1902915	BP	GO:1902915	negative regulation of protein polyubiquitination	1/33	11/18614	0.0193346482250625	0.186307822262766	0.145101315787247	PPIA	1
GO:0032409	BP	GO:0032409	regulation of transporter activity	3/33	324/18614	0.0193869318604728	0.186307822262766	0.145101315787247	CDK5/PHB2/CNIH2	3
GO:1901989	BP	GO:1901989	positive regulation of cell cycle phase transition	2/33	121/18614	0.0194029539145954	0.186307822262766	0.145101315787247	PHB2/BRD4	2
GO:2000278	BP	GO:2000278	regulation of DNA biosynthetic process	2/33	121/18614	0.0194029539145954	0.186307822262766	0.145101315787247	CYP1B1/PDGFRB	2
GO:1904813	CC	GO:1904813	ficolin-1-rich granule lumen	2/34	124/19518	0.019671804087564	0.250695136538128	0.213783993849969	KRT1/PPIA	2
GO:0002761	BP	GO:0002761	regulation of myeloid leukocyte differentiation	2/33	123/18614	0.0200084258347467	0.186307822262766	0.145101315787247	GPR55/LILRB4	2
GO:0032386	BP	GO:0032386	regulation of intracellular transport	3/33	332/18614	0.0206653278616477	0.186307822262766	0.145101315787247	CDK5/DERL2/CNIH2	3
GO:0034362	CC	GO:0034362	low-density lipoprotein particle	1/34	12/19518	0.020710443341605	0.250695136538128	0.213783993849969	PLA2G7	1
GO:0016661	MF	GO:0016661	oxidoreductase activity, acting on other nitrogenous compounds as donors	1/35	11/18369	0.0207662843584547	0.172920969115165	0.13494739876501	ALDH2	1
GO:0046790	MF	GO:0046790	virion binding	1/35	11/18369	0.0207662843584547	0.172920969115165	0.13494739876501	PPIA	1
GO:0048407	MF	GO:0048407	platelet-derived growth factor binding	1/35	11/18369	0.0207662843584547	0.172920969115165	0.13494739876501	PDGFRB	1
GO:0014069	CC	GO:0014069	postsynaptic density	3/34	339/19518	0.0208823833283927	0.250695136538128	0.213783993849969	CDK5/PHB2/CNIH2	3
GO:0010927	BP	GO:0010927	cellular component assembly involved in morphogenesis	2/33	126/18614	0.0209314365046041	0.186307822262766	0.145101315787247	PGM5/PDGFRB	2
GO:0001967	BP	GO:0001967	suckling behavior	1/33	12/18614	0.0210742577831217	0.186307822262766	0.145101315787247	DERL2	1
GO:0002645	BP	GO:0002645	positive regulation of tolerance induction	1/33	12/18614	0.0210742577831217	0.186307822262766	0.145101315787247	LILRB4	1
GO:0006068	BP	GO:0006068	ethanol catabolic process	1/33	12/18614	0.0210742577831217	0.186307822262766	0.145101315787247	ALDH2	1
GO:0019321	BP	GO:0019321	pentose metabolic process	1/33	12/18614	0.0210742577831217	0.186307822262766	0.145101315787247	UXS1	1
GO:0033327	BP	GO:0033327	Leydig cell differentiation	1/33	12/18614	0.0210742577831217	0.186307822262766	0.145101315787247	SF1	1
GO:0033629	BP	GO:0033629	negative regulation of cell adhesion mediated by integrin	1/33	12/18614	0.0210742577831217	0.186307822262766	0.145101315787247	CYP1B1	1
GO:0042416	BP	GO:0042416	dopamine biosynthetic process	1/33	12/18614	0.0210742577831217	0.186307822262766	0.145101315787247	ALDH2	1
GO:0046415	BP	GO:0046415	urate metabolic process	1/33	12/18614	0.0210742577831217	0.186307822262766	0.145101315787247	SLC2A9	1
GO:0072110	BP	GO:0072110	glomerular mesangial cell proliferation	1/33	12/18614	0.0210742577831217	0.186307822262766	0.145101315787247	PDGFRB	1
GO:0035303	BP	GO:0035303	regulation of dephosphorylation	2/33	127/18614	0.0212430241642564	0.186307822262766	0.145101315787247	PDGFRB/PPIA	2
GO:0042542	BP	GO:0042542	response to hydrogen peroxide	2/33	129/18614	0.0218720309040819	0.186307822262766	0.145101315787247	CYP1B1/PDGFRB	2
GO:0045931	BP	GO:0045931	positive regulation of mitotic cell cycle	2/33	129/18614	0.0218720309040819	0.186307822262766	0.145101315787247	PHB2/BRD4	2
GO:0051928	BP	GO:0051928	positive regulation of calcium ion transport	2/33	129/18614	0.0218720309040819	0.186307822262766	0.145101315787247	CDK5/PDGFRB	2
GO:0070371	BP	GO:0070371	ERK1 and ERK2 cascade	3/33	341/18614	0.0221582756108817	0.186307822262766	0.145101315787247	PHB2/GPR55/PDGFRB	3
GO:0007266	BP	GO:0007266	Rho protein signal transduction	2/33	130/18614	0.0221894351389462	0.186307822262766	0.145101315787247	GPR55/PDGFRB	2
GO:0000153	CC	GO:0000153	cytoplasmic ubiquitin ligase complex	1/34	13/19518	0.0224173973519807	0.250695136538128	0.213783993849969	DERL2	1
GO:0019216	BP	GO:0019216	regulation of lipid metabolic process	3/33	344/18614	0.0226688246432218	0.186307822262766	0.145101315787247	PHB2/SF1/PDGFRB	3
GO:0002664	BP	GO:0002664	regulation of T cell tolerance induction	1/33	13/18614	0.0228108747863014	0.186307822262766	0.145101315787247	LILRB4	1
GO:0042117	BP	GO:0042117	monocyte activation	1/33	13/18614	0.0228108747863014	0.186307822262766	0.145101315787247	LILRB4	1
GO:0072537	BP	GO:0072537	fibroblast activation	1/33	13/18614	0.0228108747863014	0.186307822262766	0.145101315787247	PDGFRB	1
GO:0032279	CC	GO:0032279	asymmetric synapse	3/34	353/19518	0.0232017482145413	0.250695136538128	0.213783993849969	CDK5/PHB2/CNIH2	3
GO:0051224	BP	GO:0051224	negative regulation of protein transport	2/33	134/18614	0.0234782188591384	0.186307822262766	0.145101315787247	CDK5/DERL2	2
GO:0062197	BP	GO:0062197	cellular response to chemical stress	3/33	349/18614	0.0235340835061452	0.186307822262766	0.145101315787247	MGST1/CYP1B1/PPIA	3
GO:0036128	CC	GO:0036128	CatSper complex	1/34	14/19518	0.0241214634114545	0.250695136538128	0.213783993849969	CATSPER1	1
GO:0045787	BP	GO:0045787	positive regulation of cell cycle	3/33	354/18614	0.0244172780737251	0.186307822262766	0.145101315787247	PHB2/BRD4/PDGFRB	3
GO:0021819	BP	GO:0021819	layer formation in cerebral cortex	1/33	14/18614	0.024544504221926	0.186307822262766	0.145101315787247	CDK5	1
GO:0030238	BP	GO:0030238	male sex determination	1/33	14/18614	0.024544504221926	0.186307822262766	0.145101315787247	SF1	1
GO:0035791	BP	GO:0035791	platelet-derived growth factor receptor-beta signaling pathway	1/33	14/18614	0.024544504221926	0.186307822262766	0.145101315787247	PDGFRB	1
GO:0045956	BP	GO:0045956	positive regulation of calcium ion-dependent exocytosis	1/33	14/18614	0.024544504221926	0.186307822262766	0.145101315787247	CDK5	1
GO:0046185	BP	GO:0046185	aldehyde catabolic process	1/33	14/18614	0.024544504221926	0.186307822262766	0.145101315787247	ALDH2	1
GO:0048148	BP	GO:0048148	behavioral response to cocaine	1/33	14/18614	0.024544504221926	0.186307822262766	0.145101315787247	CDK5	1
GO:1901160	BP	GO:1901160	primary amino compound metabolic process	1/33	14/18614	0.024544504221926	0.186307822262766	0.145101315787247	ALDH2	1
GO:1904152	BP	GO:1904152	regulation of retrograde protein transport, ER to cytosol	1/33	14/18614	0.024544504221926	0.186307822262766	0.145101315787247	DERL2	1
GO:1904950	BP	GO:1904950	negative regulation of establishment of protein localization	2/33	138/18614	0.0247973174099154	0.186307822262766	0.145101315787247	CDK5/DERL2	2
GO:0099572	CC	GO:0099572	postsynaptic specialization	3/34	364/19518	0.0251193480293679	0.250695136538128	0.213783993849969	CDK5/PHB2/CNIH2	3
GO:0002517	BP	GO:0002517	T cell tolerance induction	1/33	15/18614	0.0262751510692744	0.186307822262766	0.145101315787247	LILRB4	1
GO:0033147	BP	GO:0033147	negative regulation of intracellular estrogen receptor signaling pathway	1/33	15/18614	0.0262751510692744	0.186307822262766	0.145101315787247	PHB2	1
GO:0033599	BP	GO:0033599	regulation of mammary gland epithelial cell proliferation	1/33	15/18614	0.0262751510692744	0.186307822262766	0.145101315787247	PHB2	1
GO:0034310	BP	GO:0034310	primary alcohol catabolic process	1/33	15/18614	0.0262751510692744	0.186307822262766	0.145101315787247	ALDH2	1
GO:0046007	BP	GO:0046007	negative regulation of activated T cell proliferation	1/33	15/18614	0.0262751510692744	0.186307822262766	0.145101315787247	LILRB4	1
GO:0051290	BP	GO:0051290	protein heterotetramerization	1/33	15/18614	0.0262751510692744	0.186307822262766	0.145101315787247	KRT1	1
GO:0072075	BP	GO:0072075	metanephric mesenchyme development	1/33	15/18614	0.0262751510692744	0.186307822262766	0.145101315787247	PDGFRB	1
GO:0090280	BP	GO:0090280	positive regulation of calcium ion import	1/33	15/18614	0.0262751510692744	0.186307822262766	0.145101315787247	PDGFRB	1
GO:0098883	BP	GO:0098883	synapse pruning	1/33	15/18614	0.0262751510692744	0.186307822262766	0.145101315787247	CDK5	1
GO:0005161	MF	GO:0005161	platelet-derived growth factor receptor binding	1/35	14/18369	0.0263567199500648	0.172920969115165	0.13494739876501	PDGFRB	1
GO:0050921	BP	GO:0050921	positive regulation of chemotaxis	2/33	143/18614	0.0264881121231114	0.186307822262766	0.145101315787247	PLA2G7/PDGFRB	2
GO:0052689	MF	GO:0052689	carboxylic ester hydrolase activity	2/35	133/18369	0.0264913393258943	0.172920969115165	0.13494739876501	ALDH2/PLA2G7	2
GO:0003188	BP	GO:0003188	heart valve formation	1/33	16/18614	0.0280028202995939	0.186307822262766	0.145101315787247	OLFM1	1
GO:0007158	BP	GO:0007158	neuron cell-cell adhesion	1/33	16/18614	0.0280028202995939	0.186307822262766	0.145101315787247	NINJ2	1
GO:0023035	BP	GO:0023035	CD40 signaling pathway	1/33	16/18614	0.0280028202995939	0.186307822262766	0.145101315787247	PHB2	1
GO:0030575	BP	GO:0030575	nuclear body organization	1/33	16/18614	0.0280028202995939	0.186307822262766	0.145101315787247	SF1	1
GO:0032048	BP	GO:0032048	cardiolipin metabolic process	1/33	16/18614	0.0280028202995939	0.186307822262766	0.145101315787247	PHB2	1
GO:0034349	BP	GO:0034349	glial cell apoptotic process	1/33	16/18614	0.0280028202995939	0.186307822262766	0.145101315787247	CDK5	1
GO:0034374	BP	GO:0034374	low-density lipoprotein particle remodeling	1/33	16/18614	0.0280028202995939	0.186307822262766	0.145101315787247	PLA2G7	1
GO:0034638	BP	GO:0034638	phosphatidylcholine catabolic process	1/33	16/18614	0.0280028202995939	0.186307822262766	0.145101315787247	PLA2G7	1
GO:0044849	BP	GO:0044849	estrous cycle	1/33	16/18614	0.0280028202995939	0.186307822262766	0.145101315787247	CYP1B1	1
GO:0090136	BP	GO:0090136	epithelial cell-cell adhesion	1/33	16/18614	0.0280028202995939	0.186307822262766	0.145101315787247	CYP1B1	1
GO:0097401	BP	GO:0097401	synaptic vesicle lumen acidification	1/33	16/18614	0.0280028202995939	0.186307822262766	0.145101315787247	ATP6V1G2	1
GO:0097428	BP	GO:0097428	protein maturation by iron-sulfur cluster transfer	1/33	16/18614	0.0280028202995939	0.186307822262766	0.145101315787247	MAGEF1	1
GO:0004029	MF	GO:0004029	aldehyde dehydrogenase (NAD+) activity	1/35	15/18369	0.0282132993454203	0.172920969115165	0.13494739876501	ALDH2	1
GO:0032393	MF	GO:0032393	MHC class I receptor activity	1/35	15/18369	0.0282132993454203	0.172920969115165	0.13494739876501	LILRB4	1
GO:0006644	BP	GO:0006644	phospholipid metabolic process	3/33	375/18614	0.0283225410498211	0.186307822262766	0.145101315787247	PHB2/PLA2G7/PDGFRB	3
GO:0002020	MF	GO:0002020	protease binding	2/35	138/18369	0.0283605493878391	0.172920969115165	0.13494739876501	FAM20C/DERL2	2
GO:0098984	CC	GO:0098984	neuron to neuron synapse	3/34	382/19518	0.0284380473877256	0.250695136538128	0.213783993849969	CDK5/PHB2/CNIH2	3
GO:2000377	BP	GO:2000377	regulation of reactive oxygen species metabolic process	2/33	150/18614	0.0289318706244697	0.186307822262766	0.145101315787247	CYP1B1/PDGFRB	2
GO:0015078	MF	GO:0015078	proton transmembrane transporter activity	2/35	140/18369	0.0291227851822197	0.172920969115165	0.13494739876501	SLC2A9/ATP6V1G2	2
GO:0003356	BP	GO:0003356	regulation of cilium beat frequency	1/33	17/18614	0.0297275168761137	0.186307822262766	0.145101315787247	CATSPER1	1
GO:0009404	BP	GO:0009404	toxin metabolic process	1/33	17/18614	0.0297275168761137	0.186307822262766	0.145101315787247	CYP1B1	1
GO:0061548	BP	GO:0061548	ganglion development	1/33	17/18614	0.0297275168761137	0.186307822262766	0.145101315787247	CYP1B1	1
GO:0072109	BP	GO:0072109	glomerular mesangium development	1/33	17/18614	0.0297275168761137	0.186307822262766	0.145101315787247	PDGFRB	1
GO:0072224	BP	GO:0072224	metanephric glomerulus development	1/33	17/18614	0.0297275168761137	0.186307822262766	0.145101315787247	PDGFRB	1
GO:0099509	BP	GO:0099509	regulation of presynaptic cytosolic calcium ion concentration	1/33	17/18614	0.0297275168761137	0.186307822262766	0.145101315787247	CDK5	1
GO:0005402	MF	GO:0005402	carbohydrate:monoatomic cation symporter activity	1/35	16/18369	0.0300664395068516	0.172920969115165	0.13494739876501	SLC2A9	1
GO:0030548	MF	GO:0030548	acetylcholine receptor regulator activity	1/35	16/18369	0.0300664395068516	0.172920969115165	0.13494739876501	CDK5	1
GO:0070403	MF	GO:0070403	NAD+ binding	1/35	16/18369	0.0300664395068516	0.172920969115165	0.13494739876501	UXS1	1
GO:0099602	MF	GO:0099602	neurotransmitter receptor regulator activity	1/35	16/18369	0.0300664395068516	0.172920969115165	0.13494739876501	CDK5	1
GO:0043204	CC	GO:0043204	perikaryon	2/34	156/19518	0.0301291577042791	0.250695136538128	0.213783993849969	CDK5/OLFM1	2
GO:0046486	BP	GO:0046486	glycerolipid metabolic process	3/33	385/18614	0.0302932488630773	0.186307822262766	0.145101315787247	PHB2/PLA2G7/PDGFRB	3
GO:0015293	MF	GO:0015293	symporter activity	2/35	144/18369	0.0306718170260156	0.172920969115165	0.13494739876501	SLC2A9/SLC16A4	2
GO:0060041	BP	GO:0060041	retina development in camera-type eye	2/33	155/18614	0.0307309556614017	0.186307822262766	0.145101315787247	CYP1B1/PDGFRB	2
GO:0016010	CC	GO:0016010	dystrophin-associated glycoprotein complex	1/34	18/19518	0.0309089427920186	0.250695136538128	0.213783993849969	PGM5	1
GO:0043034	CC	GO:0043034	costamere	1/34	18/19518	0.0309089427920186	0.250695136538128	0.213783993849969	PGM5	1
GO:0009898	CC	GO:0009898	cytoplasmic side of plasma membrane	2/34	159/19518	0.0312020078852171	0.250695136538128	0.213783993849969	LILRB4/PGM5	2
GO:0140694	BP	GO:0140694	non-membrane-bounded organelle assembly	3/33	390/18614	0.0313054093067216	0.186307822262766	0.145101315787247	PGM5/ABT1/PDGFRB	3
GO:0007096	BP	GO:0007096	regulation of exit from mitosis	1/33	18/18614	0.0314492457540556	0.186307822262766	0.145101315787247	PHB2	1
GO:0019373	BP	GO:0019373	epoxygenase P450 pathway	1/33	18/18614	0.0314492457540556	0.186307822262766	0.145101315787247	CYP1B1	1
GO:0032354	BP	GO:0032354	response to follicle-stimulating hormone	1/33	18/18614	0.0314492457540556	0.186307822262766	0.145101315787247	CYP1B1	1
GO:0033194	BP	GO:0033194	response to hydroperoxide	1/33	18/18614	0.0314492457540556	0.186307822262766	0.145101315787247	MGST1	1
GO:0036035	BP	GO:0036035	osteoclast development	1/33	18/18614	0.0314492457540556	0.186307822262766	0.145101315787247	FAM20C	1
GO:0042402	BP	GO:0042402	cellular biogenic amine catabolic process	1/33	18/18614	0.0314492457540556	0.186307822262766	0.145101315787247	HNMT	1
GO:0042574	BP	GO:0042574	retinal metabolic process	1/33	18/18614	0.0314492457540556	0.186307822262766	0.145101315787247	CYP1B1	1
GO:1901387	BP	GO:1901387	positive regulation of voltage-gated calcium channel activity	1/33	18/18614	0.0314492457540556	0.186307822262766	0.145101315787247	CDK5	1
GO:0004030	MF	GO:0004030	aldehyde dehydrogenase [NAD(P)+] activity	1/35	17/18369	0.0319161466183463	0.172920969115165	0.13494739876501	ALDH2	1
GO:0016241	BP	GO:0016241	regulation of macroautophagy	2/33	159/18614	0.0322016789069055	0.186307822262766	0.145101315787247	CDK5/ATP6V1G2	2
GO:0033178	CC	GO:0033178	proton-transporting two-sector ATPase complex, catalytic domain	1/34	19/19518	0.0325986400199709	0.250695136538128	0.213783993849969	ATP6V1G2	1
GO:0000028	BP	GO:0000028	ribosomal small subunit assembly	1/33	19/18614	0.0331680118806486	0.186307822262766	0.145101315787247	ABT1	1
GO:0006379	BP	GO:0006379	mRNA cleavage	1/33	19/18614	0.0331680118806486	0.186307822262766	0.145101315787247	RNASE4	1
GO:0009226	BP	GO:0009226	nucleotide-sugar biosynthetic process	1/33	19/18614	0.0331680118806486	0.186307822262766	0.145101315787247	UXS1	1
GO:0043628	BP	GO:0043628	regulatory ncRNA 3'-end processing	1/33	19/18614	0.0331680118806486	0.186307822262766	0.145101315787247	RPS21	1
GO:0048490	BP	GO:0048490	anterograde synaptic vesicle transport	1/33	19/18614	0.0331680118806486	0.186307822262766	0.145101315787247	CNIH2	1
GO:0055003	BP	GO:0055003	cardiac myofibril assembly	1/33	19/18614	0.0331680118806486	0.186307822262766	0.145101315787247	PDGFRB	1
GO:0060977	BP	GO:0060977	coronary vasculature morphogenesis	1/33	19/18614	0.0331680118806486	0.186307822262766	0.145101315787247	PDGFRB	1
GO:0072074	BP	GO:0072074	kidney mesenchyme development	1/33	19/18614	0.0331680118806486	0.186307822262766	0.145101315787247	PDGFRB	1
GO:0099514	BP	GO:0099514	synaptic vesicle cytoskeletal transport	1/33	19/18614	0.0331680118806486	0.186307822262766	0.145101315787247	CNIH2	1
GO:0099517	BP	GO:0099517	synaptic vesicle transport along microtubule	1/33	19/18614	0.0331680118806486	0.186307822262766	0.145101315787247	CNIH2	1
GO:1902176	BP	GO:1902176	negative regulation of oxidative stress-induced intrinsic apoptotic signaling pathway	1/33	19/18614	0.0331680118806486	0.186307822262766	0.145101315787247	PPIA	1
GO:2000042	BP	GO:2000042	negative regulation of double-strand break repair via homologous recombination	1/33	19/18614	0.0331680118806486	0.186307822262766	0.145101315787247	MAGEF1	1
GO:0016894	MF	GO:0016894	endonuclease activity, active with either ribo- or deoxyribonucleic acids and producing 3'-phosphomonoesters	1/35	18/18369	0.0337624268531085	0.172920969115165	0.13494739876501	RNASE4	1
GO:0034185	MF	GO:0034185	apolipoprotein binding	1/35	18/18369	0.0337624268531085	0.172920969115165	0.13494739876501	LILRB4	1
GO:0098978	CC	GO:0098978	glutamatergic synapse	3/34	410/19518	0.0340453294908114	0.250695136538128	0.213783993849969	CDK5/PHB2/CNIH2	3
GO:0030426	CC	GO:0030426	growth cone	2/34	167/19518	0.034136224279056	0.250695136538128	0.213783993849969	CDK5/OLFM1	2
GO:0002643	BP	GO:0002643	regulation of tolerance induction	1/33	20/18614	0.0348838201951382	0.186307822262766	0.145101315787247	LILRB4	1
GO:0006662	BP	GO:0006662	glycerol ether metabolic process	1/33	20/18614	0.0348838201951382	0.186307822262766	0.145101315787247	PLA2G7	1
GO:0009310	BP	GO:0009310	amine catabolic process	1/33	20/18614	0.0348838201951382	0.186307822262766	0.145101315787247	HNMT	1
GO:0032634	BP	GO:0032634	interleukin-5 production	1/33	20/18614	0.0348838201951382	0.186307822262766	0.145101315787247	LILRB4	1
GO:0032674	BP	GO:0032674	regulation of interleukin-5 production	1/33	20/18614	0.0348838201951382	0.186307822262766	0.145101315787247	LILRB4	1
GO:0036260	BP	GO:0036260	RNA capping	1/33	20/18614	0.0348838201951382	0.186307822262766	0.145101315787247	ABT1	1
GO:0042053	BP	GO:0042053	regulation of dopamine metabolic process	1/33	20/18614	0.0348838201951382	0.186307822262766	0.145101315787247	ALDH2	1
GO:0042069	BP	GO:0042069	regulation of catecholamine metabolic process	1/33	20/18614	0.0348838201951382	0.186307822262766	0.145101315787247	ALDH2	1
GO:0046485	BP	GO:0046485	ether lipid metabolic process	1/33	20/18614	0.0348838201951382	0.186307822262766	0.145101315787247	PLA2G7	1
GO:0055093	BP	GO:0055093	response to hyperoxia	1/33	20/18614	0.0348838201951382	0.186307822262766	0.145101315787247	PDGFRB	1
GO:0060749	BP	GO:0060749	mammary gland alveolus development	1/33	20/18614	0.0348838201951382	0.186307822262766	0.145101315787247	PHB2	1
GO:0061377	BP	GO:0061377	mammary gland lobule development	1/33	20/18614	0.0348838201951382	0.186307822262766	0.145101315787247	PHB2	1
GO:0071371	BP	GO:0071371	cellular response to gonadotropin stimulus	1/33	20/18614	0.0348838201951382	0.186307822262766	0.145101315787247	CYP1B1	1
GO:2000251	BP	GO:2000251	positive regulation of actin cytoskeleton reorganization	1/33	20/18614	0.0348838201951382	0.186307822262766	0.145101315787247	CDK5	1
GO:2001185	BP	GO:2001185	regulation of CD8-positive, alpha-beta T cell activation	1/33	20/18614	0.0348838201951382	0.186307822262766	0.145101315787247	LILRB4	1
GO:0003746	MF	GO:0003746	translation elongation factor activity	1/35	19/18369	0.035605286373578	0.172920969115165	0.13494739876501	EEF1D	1
GO:0030427	CC	GO:0030427	site of polarized growth	2/34	172/19518	0.036023113954956	0.250695136538128	0.213783993849969	CDK5/OLFM1	2
GO:0050727	BP	GO:0050727	regulation of inflammatory response	3/33	414/18614	0.0364115032791537	0.186307822262766	0.145101315787247	BRD4/PLA2G7/KRT1	3
GO:0006067	BP	GO:0006067	ethanol metabolic process	1/33	21/18614	0.0365966756288026	0.186307822262766	0.145101315787247	ALDH2	1
GO:0060973	BP	GO:0060973	cell migration involved in heart development	1/33	21/18614	0.0365966756288026	0.186307822262766	0.145101315787247	PDGFRB	1
GO:0090026	BP	GO:0090026	positive regulation of monocyte chemotaxis	1/33	21/18614	0.0365966756288026	0.186307822262766	0.145101315787247	PLA2G7	1
GO:0098962	BP	GO:0098962	regulation of postsynaptic neurotransmitter receptor activity	1/33	21/18614	0.0365966756288026	0.186307822262766	0.145101315787247	CNIH2	1
GO:0005925	CC	GO:0005925	focal adhesion	3/34	422/19518	0.0366132926688152	0.250695136538128	0.213783993849969	PGM5/PDGFRB/PPIA	3
GO:1990138	BP	GO:1990138	neuron projection extension	2/33	172/18614	0.037169072098096	0.186307822262766	0.145101315787247	CDK5/OLFM1	2
GO:0016018	MF	GO:0016018	cyclosporin A binding	1/35	20/18369	0.0374447313314491	0.172920969115165	0.13494739876501	PPIA	1
GO:0007259	BP	GO:0007259	receptor signaling pathway via JAK-STAT	2/33	173/18614	0.0375627759805713	0.186307822262766	0.145101315787247	CDK5/CYP1B1	2
GO:0001558	BP	GO:0001558	regulation of cell growth	3/33	420/18614	0.0377517841289457	0.186307822262766	0.145101315787247	CDK5/DERL2/OLFM1	3
GO:0030099	BP	GO:0030099	myeloid cell differentiation	3/33	421/18614	0.037977631289993	0.186307822262766	0.145101315787247	GPR55/LILRB4/FAM20C	3
GO:0007530	BP	GO:0007530	sex determination	1/33	22/18614	0.0383065831049629	0.186307822262766	0.145101315787247	SF1	1
GO:0009713	BP	GO:0009713	catechol-containing compound biosynthetic process	1/33	22/18614	0.0383065831049629	0.186307822262766	0.145101315787247	ALDH2	1
GO:0032516	BP	GO:0032516	positive regulation of phosphoprotein phosphatase activity	1/33	22/18614	0.0383065831049629	0.186307822262766	0.145101315787247	PDGFRB	1
GO:0042423	BP	GO:0042423	catecholamine biosynthetic process	1/33	22/18614	0.0383065831049629	0.186307822262766	0.145101315787247	ALDH2	1
GO:0060444	BP	GO:0060444	branching involved in mammary gland duct morphogenesis	1/33	22/18614	0.0383065831049629	0.186307822262766	0.145101315787247	PHB2	1
GO:0072111	BP	GO:0072111	cell proliferation involved in kidney development	1/33	22/18614	0.0383065831049629	0.186307822262766	0.145101315787247	PDGFRB	1
GO:1902683	BP	GO:1902683	regulation of receptor localization to synapse	1/33	22/18614	0.0383065831049629	0.186307822262766	0.145101315787247	CNIH2	1
GO:1902894	BP	GO:1902894	negative regulation of miRNA transcription	1/33	22/18614	0.0383065831049629	0.186307822262766	0.145101315787247	LILRB4	1
GO:2000310	BP	GO:2000310	regulation of NMDA receptor activity	1/33	22/18614	0.0383065831049629	0.186307822262766	0.145101315787247	CNIH2	1
GO:0046631	BP	GO:0046631	alpha-beta T cell activation	2/33	175/18614	0.0383550470315226	0.186307822262766	0.145101315787247	TNFSF8/LILRB4	2
GO:0048660	BP	GO:0048660	regulation of smooth muscle cell proliferation	2/33	176/18614	0.0387536010041462	0.186307822262766	0.145101315787247	SF1/PDGFRB	2
GO:0030055	CC	GO:0030055	cell-substrate junction	3/34	432/19518	0.0388282739711188	0.250695136538128	0.213783993849969	PGM5/PDGFRB/PPIA	3
GO:0060537	BP	GO:0060537	muscle tissue development	3/33	426/18614	0.0391174165599771	0.186307822262766	0.145101315787247	CDK5/PGM5/PDGFRB	3
GO:0010469	BP	GO:0010469	regulation of signaling receptor activity	2/33	177/18614	0.0391537585060254	0.186307822262766	0.145101315787247	LILRB4/CNIH2	2
GO:0021953	BP	GO:0021953	central nervous system neuron differentiation	2/33	177/18614	0.0391537585060254	0.186307822262766	0.145101315787247	CDK5/ABT1	2
GO:0035173	MF	GO:0035173	histone kinase activity	1/35	21/18369	0.0392807678676851	0.172920969115165	0.13494739876501	CDK5	1
GO:1990381	MF	GO:1990381	ubiquitin-specific protease binding	1/35	21/18369	0.0392807678676851	0.172920969115165	0.13494739876501	DERL2	1
GO:0090665	CC	GO:0090665	glycoprotein complex	1/34	23/19518	0.0393288794839817	0.250695136538128	0.213783993849969	PGM5	1
GO:0008361	BP	GO:0008361	regulation of cell size	2/33	178/18614	0.0395555129817669	0.186307822262766	0.145101315787247	CDK5/OLFM1	2
GO:0007204	BP	GO:0007204	positive regulation of cytosolic calcium ion concentration	2/33	179/18614	0.0399588578929244	0.186307822262766	0.145101315787247	CDK5/GPR55	2
GO:0000966	BP	GO:0000966	RNA 5'-end processing	1/33	23/18614	0.0400135475389959	0.186307822262766	0.145101315787247	ABT1	1
GO:0045591	BP	GO:0045591	positive regulation of regulatory T cell differentiation	1/33	23/18614	0.0400135475389959	0.186307822262766	0.145101315787247	LILRB4	1
GO:0046823	BP	GO:0046823	negative regulation of nucleocytoplasmic transport	1/33	23/18614	0.0400135475389959	0.186307822262766	0.145101315787247	CDK5	1
GO:0051457	BP	GO:0051457	maintenance of protein location in nucleus	1/33	23/18614	0.0400135475389959	0.186307822262766	0.145101315787247	CDK5	1
GO:2000629	BP	GO:2000629	negative regulation of miRNA metabolic process	1/33	23/18614	0.0400135475389959	0.186307822262766	0.145101315787247	LILRB4	1
GO:0048659	BP	GO:0048659	smooth muscle cell proliferation	2/33	180/18614	0.0403637867179626	0.186307822262766	0.145101315787247	SF1/PDGFRB	2
GO:0015711	BP	GO:0015711	organic anion transport	3/33	433/18614	0.0407425788525689	0.186307822262766	0.145101315787247	MGST1/SLC2A9/SLC16A4	3
GO:0044295	CC	GO:0044295	axonal growth cone	1/34	24/19518	0.0410043253981923	0.250695136538128	0.213783993849969	OLFM1	1
GO:0101002	CC	GO:0101002	ficolin-1-rich granule	2/34	185/19518	0.0411133830134853	0.250695136538128	0.213783993849969	KRT1/PPIA	2
GO:0004602	MF	GO:0004602	glutathione peroxidase activity	1/35	22/18369	0.0411134021125421	0.172920969115165	0.13494739876501	MGST1	1
GO:0050321	MF	GO:0050321	tau-protein kinase activity	1/35	22/18369	0.0411134021125421	0.172920969115165	0.13494739876501	CDK5	1
GO:0042129	BP	GO:0042129	regulation of T cell proliferation	2/33	183/18614	0.0415880117138998	0.186307822262766	0.145101315787247	TNFSF8/LILRB4	2
GO:0043409	BP	GO:0043409	negative regulation of MAPK cascade	2/33	183/18614	0.0415880117138998	0.186307822262766	0.145101315787247	LILRB4/PPIA	2
GO:0008045	BP	GO:0008045	motor neuron axon guidance	1/33	24/18614	0.0417175738383454	0.186307822262766	0.145101315787247	CDK5	1
GO:0010155	BP	GO:0010155	regulation of proton transport	1/33	24/18614	0.0417175738383454	0.186307822262766	0.145101315787247	PHB2	1
GO:0036120	BP	GO:0036120	cellular response to platelet-derived growth factor stimulus	1/33	24/18614	0.0417175738383454	0.186307822262766	0.145101315787247	PDGFRB	1
GO:0042430	BP	GO:0042430	indole-containing compound metabolic process	1/33	24/18614	0.0417175738383454	0.186307822262766	0.145101315787247	ALDH2	1
GO:0060352	BP	GO:0060352	cell adhesion molecule production	1/33	24/18614	0.0417175738383454	0.186307822262766	0.145101315787247	PPIA	1
GO:0046578	BP	GO:0046578	regulation of Ras protein signal transduction	2/33	184/18614	0.0419992113160432	0.186307822262766	0.145101315787247	GPR55/PDGFRB	2
GO:0097696	BP	GO:0097696	receptor signaling pathway via STAT	2/33	184/18614	0.0419992113160432	0.186307822262766	0.145101315787247	CDK5/CYP1B1	2
GO:0042060	BP	GO:0042060	wound healing	3/33	439/18614	0.0421628308469776	0.186307822262766	0.145101315787247	KRT1/PDGFRB/PPIA	3
GO:0016471	CC	GO:0016471	vacuolar proton-transporting V-type ATPase complex	1/34	25/19518	0.042676935069705	0.250695136538128	0.213783993849969	ATP6V1G2	1
GO:0044322	CC	GO:0044322	endoplasmic reticulum quality control compartment	1/34	25/19518	0.042676935069705	0.250695136538128	0.213783993849969	ASGR2	1
GO:0070577	MF	GO:0070577	lysine-acetylated histone binding	1/35	23/18369	0.0429426401855819	0.172920969115165	0.13494739876501	BRD4	1
GO:0140033	MF	GO:0140033	acetylation-dependent protein binding	1/35	23/18369	0.0429426401855819	0.172920969115165	0.13494739876501	BRD4	1
GO:0003181	BP	GO:0003181	atrioventricular valve morphogenesis	1/33	25/18614	0.0434186669025383	0.186307822262766	0.145101315787247	OLFM1	1
GO:0018904	BP	GO:0018904	ether metabolic process	1/33	25/18614	0.0434186669025383	0.186307822262766	0.145101315787247	PLA2G7	1
GO:0022038	BP	GO:0022038	corpus callosum development	1/33	25/18614	0.0434186669025383	0.186307822262766	0.145101315787247	CDK5	1
GO:0032693	BP	GO:0032693	negative regulation of interleukin-10 production	1/33	25/18614	0.0434186669025383	0.186307822262766	0.145101315787247	LILRB4	1
GO:0050860	BP	GO:0050860	negative regulation of T cell receptor signaling pathway	1/33	25/18614	0.0434186669025383	0.186307822262766	0.145101315787247	LILRB4	1
GO:0072273	BP	GO:0072273	metanephric nephron morphogenesis	1/33	25/18614	0.0434186669025383	0.186307822262766	0.145101315787247	PDGFRB	1
GO:2000311	BP	GO:2000311	regulation of AMPA receptor activity	1/33	25/18614	0.0434186669025383	0.186307822262766	0.145101315787247	CNIH2	1
GO:0002700	BP	GO:0002700	regulation of production of molecular mediator of immune response	2/33	189/18614	0.0440783545385292	0.186307822262766	0.145101315787247	PHB2/LILRB4	2
GO:0032281	CC	GO:0032281	AMPA glutamate receptor complex	1/34	26/19518	0.0443467131545372	0.250695136538128	0.213783993849969	CNIH2	1
GO:0098562	CC	GO:0098562	cytoplasmic side of membrane	2/34	193/19518	0.0443736755876279	0.250695136538128	0.213783993849969	LILRB4/PGM5	2
GO:0005227	MF	GO:0005227	calcium activated cation channel activity	1/35	24/18369	0.0447684881956933	0.172920969115165	0.13494739876501	CATSPER1	1
GO:0008395	MF	GO:0008395	steroid hydroxylase activity	1/35	24/18369	0.0447684881956933	0.172920969115165	0.13494739876501	CYP1B1	1
GO:0042625	MF	GO:0042625	ATPase-coupled ion transmembrane transporter activity	1/35	24/18369	0.0447684881956933	0.172920969115165	0.13494739876501	ATP6V1G2	1
GO:0044769	MF	GO:0044769	ATPase activity, coupled to transmembrane movement of ions, rotational mechanism	1/35	24/18369	0.0447684881956933	0.172920969115165	0.13494739876501	ATP6V1G2	1
GO:0046961	MF	GO:0046961	proton-transporting ATPase activity, rotational mechanism	1/35	24/18369	0.0447684881956933	0.172920969115165	0.13494739876501	ATP6V1G2	1
GO:0021697	BP	GO:0021697	cerebellar cortex formation	1/33	26/18614	0.0451168316231907	0.186307822262766	0.145101315787247	CDK5	1
GO:0033598	BP	GO:0033598	mammary gland epithelial cell proliferation	1/33	26/18614	0.0451168316231907	0.186307822262766	0.145101315787247	PHB2	1
GO:0036119	BP	GO:0036119	response to platelet-derived growth factor	1/33	26/18614	0.0451168316231907	0.186307822262766	0.145101315787247	PDGFRB	1
GO:0140374	BP	GO:0140374	antiviral innate immune response	1/33	26/18614	0.0451168316231907	0.186307822262766	0.145101315787247	PHB2	1
GO:1903421	BP	GO:1903421	regulation of synaptic vesicle recycling	1/33	26/18614	0.0451168316231907	0.186307822262766	0.145101315787247	CDK5	1
GO:1903901	BP	GO:1903901	negative regulation of viral life cycle	1/33	26/18614	0.0451168316231907	0.186307822262766	0.145101315787247	PPIA	1
GO:0043123	BP	GO:0043123	positive regulation of I-kappaB kinase/NF-kappaB signaling	2/33	192/18614	0.0453441269864824	0.186307822262766	0.145101315787247	EEF1D/BRD4	2
GO:0055001	BP	GO:0055001	muscle cell development	2/33	192/18614	0.0453441269864824	0.186307822262766	0.145101315787247	PGM5/PDGFRB	2
GO:0004674	MF	GO:0004674	protein serine/threonine kinase activity	3/35	421/18369	0.0455555465611998	0.172920969115165	0.13494739876501	CDK5/FAM20C/BRD4	3
GO:0033176	CC	GO:0033176	proton-transporting V-type ATPase complex	1/34	27/19518	0.0460136643013019	0.250695136538128	0.213783993849969	ATP6V1G2	1
GO:0034364	CC	GO:0034364	high-density lipoprotein particle	1/34	27/19518	0.0460136643013019	0.250695136538128	0.213783993849969	PLA2G7	1
GO:0006816	BP	GO:0006816	calcium ion transport	3/33	455/18614	0.046072354151737	0.186307822262766	0.145101315787247	CDK5/CATSPER1/PDGFRB	3
GO:0043433	BP	GO:0043433	negative regulation of DNA-binding transcription factor activity	2/33	194/18614	0.0461954891022555	0.186307822262766	0.145101315787247	PHB2/CYP1B1	2
GO:0005355	MF	GO:0005355	glucose transmembrane transporter activity	1/35	25/18369	0.0465909522411089	0.172920969115165	0.13494739876501	SLC2A9	1
GO:0015149	MF	GO:0015149	hexose transmembrane transporter activity	1/35	25/18369	0.0465909522411089	0.172920969115165	0.13494739876501	SLC2A9	1
GO:0070330	MF	GO:0070330	aromatase activity	1/35	25/18369	0.0465909522411089	0.172920969115165	0.13494739876501	CYP1B1	1
GO:0001963	BP	GO:0001963	synaptic transmission, dopaminergic	1/33	27/18614	0.0468120728840273	0.186307822262766	0.145101315787247	CDK5	1
GO:0002710	BP	GO:0002710	negative regulation of T cell mediated immunity	1/33	27/18614	0.0468120728840273	0.186307822262766	0.145101315787247	LILRB4	1
GO:0016188	BP	GO:0016188	synaptic vesicle maturation	1/33	27/18614	0.0468120728840273	0.186307822262766	0.145101315787247	ATP6V1G2	1
GO:0021801	BP	GO:0021801	cerebral cortex radial glia-guided migration	1/33	27/18614	0.0468120728840273	0.186307822262766	0.145101315787247	CDK5	1
GO:0022030	BP	GO:0022030	telencephalon glial cell migration	1/33	27/18614	0.0468120728840273	0.186307822262766	0.145101315787247	CDK5	1
GO:0032682	BP	GO:0032682	negative regulation of chemokine production	1/33	27/18614	0.0468120728840273	0.186307822262766	0.145101315787247	LILRB4	1
GO:0032967	BP	GO:0032967	positive regulation of collagen biosynthetic process	1/33	27/18614	0.0468120728840273	0.186307822262766	0.145101315787247	PDGFRB	1
GO:0036296	BP	GO:0036296	response to increased oxygen levels	1/33	27/18614	0.0468120728840273	0.186307822262766	0.145101315787247	PDGFRB	1
GO:0039529	BP	GO:0039529	RIG-I signaling pathway	1/33	27/18614	0.0468120728840273	0.186307822262766	0.145101315787247	PHB2	1
GO:0042133	BP	GO:0042133	neurotransmitter metabolic process	1/33	27/18614	0.0468120728840273	0.186307822262766	0.145101315787247	HNMT	1
GO:0042501	BP	GO:0042501	serine phosphorylation of STAT protein	1/33	27/18614	0.0468120728840273	0.186307822262766	0.145101315787247	CDK5	1
GO:0042537	BP	GO:0042537	benzene-containing compound metabolic process	1/33	27/18614	0.0468120728840273	0.186307822262766	0.145101315787247	CYP1B1	1
GO:0042730	BP	GO:0042730	fibrinolysis	1/33	27/18614	0.0468120728840273	0.186307822262766	0.145101315787247	KRT1	1
GO:0051291	BP	GO:0051291	protein heterooligomerization	1/33	27/18614	0.0468120728840273	0.186307822262766	0.145101315787247	KRT1	1
GO:0070861	BP	GO:0070861	regulation of protein exit from endoplasmic reticulum	1/33	27/18614	0.0468120728840273	0.186307822262766	0.145101315787247	DERL2	1
GO:0022804	MF	GO:0022804	active transmembrane transporter activity	3/35	428/18369	0.0474449335047556	0.172920969115165	0.13494739876501	SLC2A9/ATP6V1G2/SLC16A4	3
GO:0051650	BP	GO:0051650	establishment of vesicle localization	2/33	197/18614	0.0474836773932307	0.186307822262766	0.145101315787247	CDK5/CNIH2	2
GO:0071897	BP	GO:0071897	DNA biosynthetic process	2/33	198/18614	0.0479160205468488	0.186307822262766	0.145101315787247	CYP1B1/PDGFRB	2
GO:0099504	BP	GO:0099504	synaptic vesicle cycle	2/33	198/18614	0.0479160205468488	0.186307822262766	0.145101315787247	CDK5/ATP6V1G2	2
GO:0030662	CC	GO:0030662	coated vesicle membrane	2/34	202/19518	0.0481532475163155	0.253564022220025	0.216230478641993	ATP6V1G2/CNIH2	2
GO:0004364	MF	GO:0004364	glutathione transferase activity	1/35	26/18369	0.0484100384094234	0.172920969115165	0.13494739876501	MGST1	1
GO:0015295	MF	GO:0015295	solute:proton symporter activity	1/35	26/18369	0.0484100384094234	0.172920969115165	0.13494739876501	SLC2A9	1
GO:0003171	BP	GO:0003171	atrioventricular valve development	1/33	28/18614	0.0485043955608895	0.186307822262766	0.145101315787247	OLFM1	1
GO:0010714	BP	GO:0010714	positive regulation of collagen metabolic process	1/33	28/18614	0.0485043955608895	0.186307822262766	0.145101315787247	PDGFRB	1
GO:0010971	BP	GO:0010971	positive regulation of G2/M transition of mitotic cell cycle	1/33	28/18614	0.0485043955608895	0.186307822262766	0.145101315787247	BRD4	1
GO:0030325	BP	GO:0030325	adrenal gland development	1/33	28/18614	0.0485043955608895	0.186307822262766	0.145101315787247	CYP1B1	1
GO:0032703	BP	GO:0032703	negative regulation of interleukin-2 production	1/33	28/18614	0.0485043955608895	0.186307822262766	0.145101315787247	LILRB4	1
GO:0032801	BP	GO:0032801	receptor catabolic process	1/33	28/18614	0.0485043955608895	0.186307822262766	0.145101315787247	CDK5	1
GO:0090314	BP	GO:0090314	positive regulation of protein targeting to membrane	1/33	28/18614	0.0485043955608895	0.186307822262766	0.145101315787247	CDK5	1
GO:0150146	BP	GO:0150146	cell junction disassembly	1/33	28/18614	0.0485043955608895	0.186307822262766	0.145101315787247	CDK5	1
GO:0051090	BP	GO:0051090	regulation of DNA-binding transcription factor activity	3/33	465/18614	0.0486053296158593	0.186307822262766	0.145101315787247	PHB2/CYP1B1/PPIA	3
GO:0044772	BP	GO:0044772	mitotic cell cycle phase transition	3/33	467/18614	0.0491201255380207	0.186307822262766	0.145101315787247	CDK5/PHB2/BRD4	3
GO:0031032	BP	GO:0031032	actomyosin structure organization	2/33	202/18614	0.0496599630296539	0.186307822262766	0.145101315787247	PGM5/PDGFRB	2
