# Supplementary material for: Transcriptomic profiling reveals macrophage gene signatures associated with lactylation-related pathways in chronic obstructive pulmonary disease
Source: Front Genet. 2025 Oct 13;16:1653163. doi: 10.3389/fgene.2025.1653163 (PMC12554970; doi:10.3389/fgene.2025.1653163)
Supplement: Supplementary file 3 [file Table6.xlsx]

## Sheet: 01.CYP1B1
	ID	Description	setSize	enrichmentScore	NES	pvalue	p.adjust	qvalue	rank	leading_edge	core_enrichment
GOBP_ORGANONITROGEN_COMPOUND_BIOSYNTHETIC_PROCESS	GOBP_ORGANONITROGEN_COMPOUND_BIOSYNTHETIC_PROCESS	GOBP_ORGANONITROGEN_COMPOUND_BIOSYNTHETIC_PROCESS	966	0.308315373589315	1.6168613340817	0.000112397437338429	0.0532167484182839	0.0481155971609553	3221	tags=38%, list=30%, signal=30%	RPS4Y2/BCAT1/PRKD3/CYP1B1/ACOT8/HS2ST1/SOX4/ADCY2/OAZ3/PLSCR1/ELP4/GLCE/LARP4/PLCB1/FABP5/MRPL13/RPL28/PLD1/RPS23/BMPR2/PIGM/NT5E/EEF1D/SULT1A2/NDUFV3/IL15/CLTC/MAN1A2/ADI1/CEBPA/PLXNB2/CD28/CYFIP1/ANG/PMM2/PASK/SRM/ALDH2/NARS2/THBS1/MRPL1/DPYD/UPF3B/MPDU1/CERKL/MRPL40/PLA2G4C/GEMIN5/NDUFS4/MRPS35/SUCLA2/GCH1/PORCN/GCNT2/RPS26/SEPHS1/MRPL16/PPT1/TCF7L2/DNAJC3/MGST2/NDST1/EXTL2/EIF2S2/EIF4E2/MRPS1…
GOBP_POSITIVE_REGULATION_OF_MULTICELLULAR_ORGANISMAL_PROCESS	GOBP_POSITIVE_REGULATION_OF_MULTICELLULAR_ORGANISMAL_PROCESS	GOBP_POSITIVE_REGULATION_OF_MULTICELLULAR_ORGANISMAL_PROCESS	783	0.289078153580565	1.49858145634876	0.000115220647540039	0.0532167484182839	0.0481155971609553	3209	tags=33%, list=30%, signal=25%	PDGFC/OLFM1/CYP1B1/ITGB3/TNFSF13/SLC20A2/CD36/SLITRK4/SOX4/JUP/HSPA1B/EZH2/TIAM2/PDE9A/CYBB/SCD/ORM1/HLA-G/PLS1/FBN2/IL6ST/TRIM32/CEBPG/CCR2/CD160/PLCB1/FABP5/FAM20C/TLR5/TLR7/CLEC4D/BMPR2/SOX8/IL15/SULF2/EMILIN2/GRN/KCNQ1/TIAM1/TICAM1/CEBPA/PLXNB2/CD28/SCAMP5/CYFIP1/PPARGC1B/CAMK2D/EPHB3/WASF3/THBS1/HK2/KIR2DL4/FOXC2/USF1/C3AR1/FLNA/IQGAP3/ISG15/RBBP7/UAP1/GCH1/GCNT2/CD38/CD4/ZBTB7B/SMARCE1/HPSE…
GOBP_POSITIVE_REGULATION_OF_GENE_EXPRESSION	GOBP_POSITIVE_REGULATION_OF_GENE_EXPRESSION	GOBP_POSITIVE_REGULATION_OF_GENE_EXPRESSION	612	0.333424450619213	1.70208785225738	0.000118948495301534	0.0532167484182839	0.0481155971609553	3261	tags=37%, list=30%, signal=28%	OLFM1/CYP1B1/ITGB3/TNFSF13/PRDX6/CD36/SOX4/HSPA1B/CYBB/EPHX2/ORM1/HLA-G/PLSCR1/IL6ST/TRIM32/CEBPG/LARP4/CCR2/CD160/PLCB1/TLR5/TLE1/TLR7/PLD1/BMPR2/SOX8/IL15/SULF2/TICAM1/CEBPA/MDM2/PLXNB2/CD28/SCAMP5/MBIP/DTNBP1/PASK/PIK3CB/THBS1/KIR2DL4/UPF3B/C3AR1/FAM98A/IQGAP3/PHB2/ISG15/UAP1/CD4/ZBTB7B/HPSE/TWIST1/DNAJC3/CTSH/SERP1/MAD2L2/CD74/OAS1/PTPN11/HAVCR2/NCL/SNF8/NLRP3/TICAM2/CD40LG/PMS2/CD86/AVP/NCBP…
GOBP_CARBOHYDRATE_DERIVATIVE_METABOLIC_PROCESS	GOBP_CARBOHYDRATE_DERIVATIVE_METABOLIC_PROCESS	GOBP_CARBOHYDRATE_DERIVATIVE_METABOLIC_PROCESS	566	0.310122752735671	1.57549010311263	0.000119717466778403	0.0532167484182839	0.0481155971609553	3468	tags=41%, list=32%, signal=30%	GM2A/ACOT8/HS2ST1/ADCY2/HSPA1B/PDE9A/NAGA/SCCPDH/GLCE/PLCB1/BMPR2/PIGM/NT5E/SULT1A2/NDUFV3/IL15/CLTC/SULF2/MAN1A2/GIT1/FUCA1/CHI3L2/PMM2/H6PD/DPYD/HK2/MPDU1/NDUFS4/RBKS/FIGNL1/SUCLA2/UAP1/NTHL1/PORCN/GCNT2/PPT1/HPSE/TCF7L2/NDST1/EXTL2/UGDH/G6PC3/FUT8/SERP1/SULT2B1/PARP1/NUDT16/PAPSS1/TYMS/GIMAP7/SUMF1/PDHA1/B3GNT6/NDUFB10/DLAT/MAN1A1/GNE/AGA/DLD/PDHX/FUCA2/CBFA2T3/IMPDH2/SCARB2/PFKL/NAGK/ALG5/SLC…
GOBP_NEGATIVE_REGULATION_OF_GENE_EXPRESSION	GOBP_NEGATIVE_REGULATION_OF_GENE_EXPRESSION	GOBP_NEGATIVE_REGULATION_OF_GENE_EXPRESSION	565	0.29785901470875	1.51252086246238	0.000119947223221782	0.0532167484182839	0.0481155971609553	3367	tags=36%, list=31%, signal=26%	OLFM1/CD36/HSPA1B/EZH2/DCP1B/ORM1/FTO/CDYL/MRPL13/BPI/SPTY2D1/GIT1/MDM2/CD28/CYFIP1/ANG/THBS1/LSM6/UPF3B/IQGAP3/RPS26/LAPTM4B/ZBTB7B/MORC2/TWIST1/EIF4E2/GLG1/RPS6KA4/NUDT16/OAS1/PTPN11/CX3CR1/HAVCR2/HOMER2/TYMS/NCL/CBX1/PCBP4/NLRP3/NCBP2/NCBP1/ZNF540/SYNCRIP/CD2AP/CD33/TNFRSF21/YY1/EXOSC3/TCEAL1/UHRF1/TRAF2/KLF4/NDFIP1/CSDE1/CD24/SAP18/PARN/HDAC4/IGF2BP3/ID3/HDAC2/HABP4/PSG9/CLDN5/CNOT6/DDX6/SERP…
GOBP_DNA_METABOLIC_PROCESS	GOBP_DNA_METABOLIC_PROCESS	GOBP_DNA_METABOLIC_PROCESS	515	0.303551837655259	1.53033897197799	0.00012190661952944	0.0532167484182839	0.0481155971609553	3241	tags=37%, list=30%, signal=27%	RNF8/SFPQ/CYP1B1/USP47/TNFSF13/RAD54B/SLC30A9/FTO/ERCC2/CEBPG/RAD51C/NFIB/NT5E/USP37/CD28/ESCO1/PDGFRB/POLD3/TATDN1/CCT5/ANKRD17/FIGNL1/RBBP7/GCH1/DNASE1L3/NTHL1/POLD1/NUCKS1/SMARCE1/TWIST1/TCF7L2/LIG3/MPND/MAD2L2/PARP1/TYMS/CCT6A/BCCIP/CD40LG/PMS2/RFC3/SUPT16H/SMARCD2/YY1/NSMCE1/EXOSC3/TOP1MT/FEN1/UHRF1/KLF4/NDFIP1/VPS54/WEE1/RNF138/TEX264/PRMT1/FH/FBXO6/TAOK1/PARN/PSMD14/ID3/BRD7/TCP1/HMGA1/SMA…
GOBP_TRANSLATION	GOBP_TRANSLATION	GOBP_TRANSLATION	438	0.341374753833939	1.69911202484734	0.00012386968908708	0.0532167484182839	0.0481155971609553	3215	tags=39%, list=30%, signal=28%	RPS4Y2/CYP1B1/SOX4/ELP4/LARP4/MRPL13/RPL28/PLD1/RPS23/EEF1D/PLXNB2/CD28/CYFIP1/ANG/PASK/NARS2/THBS1/MRPL1/UPF3B/MRPL40/GEMIN5/MRPS35/RPS26/MRPL16/DNAJC3/EIF2S2/EIF4E2/MRPS17/ELAC1/DNAJC1/SERP1/NGDN/MRPS34/TYMS/MRPL15/NCL/NCBP2/RPL23A/CHCHD1/ACO1/KBTBD8/MRPS26/NCBP1/MRPL47/ZNF540/SYNCRIP/DRG1/MRPL23/TMED2/MRPL45/CSDE1/MIF4GD/MRPL10/MRPL3/PRMT1/RPS20/MRPL35/MRPS7/MRPS24/IGF2BP3/HABP4/CNOT6/NDUFA7/R…
GOBP_NUCLEIC_ACID_CATABOLIC_PROCESS	GOBP_NUCLEIC_ACID_CATABOLIC_PROCESS	GOBP_NUCLEIC_ACID_CATABOLIC_PROCESS	388	0.329271065043651	1.62062397696611	0.000126182965299685	0.0532167484182839	0.0481155971609553	3808	tags=44%, list=35%, signal=29%	CPSF6/ZBTB8OS/HSPA1B/THUMPD3/METTL1/DCP1B/WDR36/FTO/ERCC2/ELP4/UTP15/ANG/LSM6/UPF3B/FAM98A/FRG1/LEO1/FCF1/DNASE1L3/RPP38/LSM11/SIDT2/ELAC1/BYSL/NGDN/NUDT16/BOP1/POP4/PCBP4/NCBP2/NCBP1/SYNCRIP/EXOSC3/FEN1/TRAF2/CSDE1/VPS54/ALKBH8/RIOK2/CSTF2T/GRSF1/LAS1L/PARN/IGF2BP3/CNOT6/CPSF2/GTF2H5/DKC1/RNF113A/RPP40/CNOT8/TRNT1/PRKCA/QKI/RSL1D1/KTI12/SERBP1/PUS7L/IMP3/TRMT12/CSTF2/EXOSC6/PPP1R8/CPSF3/NANOS1/T…
GOBP_CARBOHYDRATE_DERIVATIVE_BIOSYNTHETIC_PROCESS	GOBP_CARBOHYDRATE_DERIVATIVE_BIOSYNTHETIC_PROCESS	GOBP_CARBOHYDRATE_DERIVATIVE_BIOSYNTHETIC_PROCESS	339	0.333835822198872	1.62370230721389	0.000127959053103007	0.0532167484182839	0.0481155971609553	3221	tags=41%, list=30%, signal=30%	ACOT8/HS2ST1/ADCY2/SCCPDH/GLCE/PLCB1/BMPR2/PIGM/NT5E/NDUFV3/IL15/CLTC/MAN1A2/PMM2/MPDU1/NDUFS4/UAP1/GCNT2/PPT1/TCF7L2/NDST1/EXTL2/UGDH/FUT8/SERP1/PARP1/PAPSS1/TYMS/PDHA1/B3GNT6/NDUFB10/DLAT/MAN1A1/GNE/DLD/PDHX/IMPDH2/ALG5/SLC39A8/NDUFA9/NAGPA/MAN1C1/FUT7/NANS/GALNT1/TRIP11/LIPA/NDUFA8/TMTC4/NDUFA7/SLC35C1/ACACA/GOLPH3/TPI1/ACSL4/PRPS2/PPAT/NME2/UCK2/AATF/EXT2/APRT/NUDT14/PLOD1/TK2/EXT1/NDUFS5/NDU…
GOBP_POSITIVE_REGULATION_OF_OSSIFICATION	GOBP_POSITIVE_REGULATION_OF_OSSIFICATION	GOBP_POSITIVE_REGULATION_OF_OSSIFICATION	24	0.649109365879734	2.01374847391987	0.000160230732254446	0.0545396261055822	0.0493116689200744	1550	tags=46%, list=14%, signal=39%	SLC20A2/FBN2/FAM20C/BMPR2/ISG15/PTPN11/PTN/ZBTB16/ACVR1/NIPBL/ATP2B1
GOBP_MEMBRANE_LIPID_CATABOLIC_PROCESS	GOBP_MEMBRANE_LIPID_CATABOLIC_PROCESS	GOBP_MEMBRANE_LIPID_CATABOLIC_PROCESS	26	0.679446912479648	2.14614447467244	0.000160282096489822	0.0545396261055822	0.0493116689200744	998	tags=46%, list=9%, signal=42%	GM2A/CYP1B1/NAGA/SMPDL3A/FUCA1/SGPP2/PPT1/MGST2/SGPL1/SUMF1/SCARB2/VPS54
GOBP_PROTEIN_TRANSPORT	GOBP_PROTEIN_TRANSPORT	GOBP_PROTEIN_TRANSPORT	802	0.267715098755314	1.38948847431864	0.000229990800367985	0.0601072713257965	0.054345621247363	4023	tags=42%, list=37%, signal=28%	NAPG/RAB34/CD36/SOX4/TMEM30B/JUP/SEC24A/SCFD2/OAZ3/LSG1/SNAP29/SCAMP4/DERL2/PLCB1/LMAN2L/VPS13D/FRMD4A/CLTC/ARL8B/SEH1L/TIAM1/NMD3/ARF3/MDM2/CYP51A1/TOMM40L/SCAMP5/TIMM10/PCSK5/ANG/AP1S1/DTNBP1/FLNA/PHB2/KIF5C/SNX2/CANX/PORCN/CD38/PIK3R4/PPT1/NR1H3/HPSE/YIPF5/TCF7L2/SIDT2/DNAJC1/SERP1/CD74/SNX16/PTPN11/PEX14/GLUD1/IER3IP1/DNAJC13/RUFY1/GRPEL1/SNF8/SORT1/GDI2/ITSN1/NSF/CD2AP/DGKD/ANKRD50/CD33/TMED…
GOBP_POSITIVE_REGULATION_OF_DEVELOPMENTAL_PROCESS	GOBP_POSITIVE_REGULATION_OF_DEVELOPMENTAL_PROCESS	GOBP_POSITIVE_REGULATION_OF_DEVELOPMENTAL_PROCESS	568	0.289606331157994	1.47128880408733	0.000239693192713327	0.0601072713257965	0.054345621247363	2517	tags=28%, list=23%, signal=22%	OLFM1/CYP1B1/ITGB3/TNFSF13/SLC20A2/CD36/SLITRK4/SOX4/JUP/HSPA1B/EZH2/TIAM2/UNC5C/CYBB/HLA-G/PLS1/FBN2/IL6ST/TRIM32/PLCB1/FAM20C/BMPR2/SOX8/IL15/EMILIN2/GRN/DLG4/TIAM1/CEBPA/MDM2/PLXNB2/CD28/CYFIP1/PPARGC1B/EPHB3/RALA/THBS1/HK2/UPF3B/FOXC2/C3AR1/FLNA/PLAA/IQGAP3/ISG15/RBBP7/GCNT2/CD4/ZBTB7B/NRG1/SMARCE1/HPSE/TWIST1/TCF7L2/LGALS1/CTSH/SERP1/MAD2L2/CD74/SULT2B1/ITGB1/PARP1/STAU2/STK11/CX3CR1/MTDH/ZH…
GOBP_RNA_PROCESSING	GOBP_RNA_PROCESSING	GOBP_RNA_PROCESSING	513	0.291281202870458	1.46752814997313	0.000244319569997557	0.0601072713257965	0.054345621247363	3825	tags=42%, list=36%, signal=29%	SFPQ/ZNF326/CPSF6/PRDX6/ZBTB8OS/THUMPD3/METTL1/WDR36/FTO/ERCC2/ELP4/UTP15/LSM6/UPF3B/PRPF18/GEMIN5/FAM98A/FRG1/LEO1/FCF1/RPS26/RPP38/LSM11/ELAC1/BYSL/WBP4/NGDN/NUDT16/CWF19L2/BOP1/POP4/NCL/PCBP4/SNRPF/NCBP2/NCBP1/SYNCRIP/EXOSC3/RBMX2/PRPF38A/ALKBH8/RIOK2/SNRPC/PRMT1/CSTF2T/SNRPD3/GRSF1/SAP18/LAS1L/PARN/HABP4/CLNS1A/CPSF2/CHERP/CDC40/GTF2H5/MBNL2/DKC1/ZCRB1/RNF113A/RPP40/SUPT3H/DNAJC17/TRNT1/TDRD9…
GOBP_GAS_TRANSPORT	GOBP_GAS_TRANSPORT	GOBP_GAS_TRANSPORT	11	-0.830447	-2.21854	0.000256147540983607	0.0601072713257965	0.054345621247363	1833	tags=100%, list=17%, signal=83%	HBB/HBA2/CA2/HBQ1/BPGM/HBG2/HBG1/HBM/HBD/RHAG
GOBP_MITOCHONDRIAL_GENE_EXPRESSION	GOBP_MITOCHONDRIAL_GENE_EXPRESSION	GOBP_MITOCHONDRIAL_GENE_EXPRESSION	121	0.417593632179642	1.78962408880274	0.000288267512251369	0.0601072713257965	0.054345621247363	3716	tags=55%, list=35%, signal=37%	MRPL13/PPARGC1B/MRPL1/MRPL40/MRPS35/MRPL16/MRPS17/MRPS34/MRPL15/TFAM/CHCHD1/MRPS26/MRPL47/MRPL23/MRPL45/MRPL10/MRPL3/MRPL35/MRPS7/MRPS24/NDUFA7/TRNT1/MRPL30/MRPS12/MRPL41/MRPL38/LRPPRC/MRPL14/MRPS21/MRPL37/GFM1/MRPS33/MRPL28/MRPL51/MRPS18B/PRKAA1/DAP3/MRPL4/MTIF3/MRPL17/YARS2/MRPL32/TRIT1/MRPS27/MRPS5/THAP11/SHMT2/MRPL39/C1QBP/MRPL11/MRPS22/MRPS18A/MRPL42/MRPL21/MRPS28/MRPL33/MRPL36/MRPL27/MRPL12…
GOBP_RESPONSE_TO_OXYGEN_CONTAINING_COMPOUND	GOBP_RESPONSE_TO_OXYGEN_CONTAINING_COMPOUND	GOBP_RESPONSE_TO_OXYGEN_CONTAINING_COMPOUND	784	0.269051570327334	1.39491277470734	0.000345502706437867	0.0601072713257965	0.054345621247363	2851	tags=31%, list=27%, signal=25%	HOXA10/CYP1B1/ITGB3/CD36/IFT88/SOX4/HP/JUP/COL6A3/ADCY2/EZH2/CYBB/GBP3/SCD/BCL2L2/PLCB1/TLR7/BPI/NT5E/YWHAG/MAN1A2/KCNQ1/LY86/GIT1/TIAM1/IGFBP7/TICAM1/MDM2/CYFIP1/BGLAP/MGST1/SRD5A1/PPARGC1B/DTNBP1/CD68/THBS1/H6PD/FOXC2/USF1/NDUFS4/FLNA/PLAA/PHB2/GCH1/AGTRAP/CD38/NUCKS1/ZBTB7B/NR1H3/PTPRA/TRIB3/TCF7L2/MGST2/SIDT2/CTSH/PARP1/KMO/STK11/PTPN11/CTSD/CX3CR1/PEX14/MTDH/IDE/HAVCR2/MTR/HOMER2/TYMS/KYNU/N…
GOBP_POSITIVE_REGULATION_OF_PROTEIN_METABOLIC_PROCESS	GOBP_POSITIVE_REGULATION_OF_PROTEIN_METABOLIC_PROCESS	GOBP_POSITIVE_REGULATION_OF_PROTEIN_METABOLIC_PROCESS	662	0.274086870755144	1.40585332152765	0.00035277516462841	0.0601072713257965	0.054345621247363	3209	tags=33%, list=30%, signal=25%	PDGFC/CYP1B1/CAMTA1/ITGB3/RAP2B/FBXO22/CD36/SOX4/HSPA1B/EZH2/CASP10/BCL2A1/OAZ3/IL6ST/TRIM32/BCL2L2/LARP4/PLCB1/PLD1/TRAF7/IL15/GRN/DLG4/TICAM1/CEBPA/MDM2/PLXNB2/CD28/ANG/PDGFRB/DTNBP1/PASK/THBS1/UPF3B/IQGAP3/PHB2/DET1/S100A12/CD4/TNIK/NRG1/NR1H3/TRIB3/TCF7L2/DNAJC3/CTSH/SERP1/MAD2L2/CD74/STK11/PTPN11/CTSD/CX3CR1/IDE/ITGB1BP1/SNF8/NLRP3/HIPK2/CD86/AVP/NSF/SYNCRIP/CAMP/CBFA2T3/UHRF1/TRAF2/KLF4/NDF…
GOBP_CELL_PROJECTION_ORGANIZATION	GOBP_CELL_PROJECTION_ORGANIZATION	GOBP_CELL_PROJECTION_ORGANIZATION	643	0.274780846003124	1.40674333303653	0.00035456801796478	0.0601072713257965	0.054345621247363	2502	tags=27%, list=23%, signal=22%	OLFM1/NUBP2/ULK2/DYNC2H1/TMEM107/RAP2B/RAB34/CHN1/IFT88/SLITRK4/MAP4/EZH2/TIAM2/UNC5C/PLS1/SNAP29/TRIM32/GLCE/ECE1/NFIB/PLD1/BMPR2/VASP/SYNE2/GRN/KCNQ1/DLG4/TIAM1/ROBO3/MDM2/PLXNB2/CYFIP1/DTNBP1/PHPT1/EPHB3/RALA/ARHGAP24/WASF3/PTPN9/UPF3B/EPB41L3/NEK3/FAM98A/FLNA/PLAA/KIF5C/SNX2/OCRL/GPC2/CD38/TNIK/EMP1/PTPRO/SH3YL1/ITGB1/STAU2/STK11/PTPN11/MTR/FSCN1/CORO1B/ALCAM/TBC1D9B/SHOC2/GDI2/KIAA0586/LIMA1…
GOBP_REGULATION_OF_ORGANELLE_ORGANIZATION	GOBP_REGULATION_OF_ORGANELLE_ORGANIZATION	GOBP_REGULATION_OF_ORGANELLE_ORGANIZATION	620	0.274727711736519	1.40315072041022	0.000356548609460423	0.0601072713257965	0.054345621247363	3879	tags=43%, list=36%, signal=29%	ITGB3/IFT88/HSPA1B/MAP4/SLC30A9/TRIM32/BCL2L2/BMF/PLCB1/VPS13D/VASP/CLTC/SYNE2/NEK6/GRN/GIT1/CD28/CYFIP1/NUSAP1/PDGFRB/RALA/WASF3/DSTN/CCT5/FLNA/MEGF9/GCH1/LAPTM4B/SMARCE1/MORC2/GAS2L1/MAD2L2/CLIP1/PARP1/STAU2/ADCK1/CCT6A/FSCN1/ITGB1BP1/CORO1B/TBC1D9B/GDI2/LIMA1/AVP/CAMSAP1/USP6NL/YME1L1/CD2AP/DRG1/SMARCD2/YY1/NSMCE1/FEN1/SCARB2/RIOK2/EPHA1/SASS6/GMFB/CLIC4/TAOK1/MAPK9/PARN/ARHGAP18/CENPE/BRD7/TC…
GOBP_POST_TRANSCRIPTIONAL_REGULATION_OF_GENE_EXPRESSION	GOBP_POST_TRANSCRIPTIONAL_REGULATION_OF_GENE_EXPRESSION	GOBP_POST_TRANSCRIPTIONAL_REGULATION_OF_GENE_EXPRESSION	312	0.321615459690423	1.55190709810093	0.000387947756368809	0.0601072713257965	0.054345621247363	2762	tags=32%, list=26%, signal=25%	CYP1B1/SOX4/METTL1/DCP1B/FTO/ELP4/LARP4/MRPL13/PLD1/PLXNB2/CD28/CYFIP1/ANG/PASK/THBS1/UPF3B/GEMIN5/GCNT2/DNAJC3/EIF4E2/DNAJC1/SERP1/NGDN/TYMS/NCL/PCBP4/NCBP2/ACO1/KBTBD8/NCBP1/ZNF540/SYNCRIP/TMED2/EXOSC3/TRAF2/CSDE1/MIF4GD/PRMT1/PARN/IGF2BP3/HABP4/CNOT6/DDX6/DKC1/ZNF706/RAN/ABCE1/CNOT8/PRKCA/QKI/EIF4EBP3/SERBP1/PDIK1L/NANOS1/AXIN2/FBXO4/GTDC1/BZW2/EEF2/NAT10/LRPPRC/JMJD4/KHDRBS1/MAPKAPK5/SRP9/POL…
GOBP_RIBONUCLEOPROTEIN_COMPLEX_BIOGENESIS	GOBP_RIBONUCLEOPROTEIN_COMPLEX_BIOGENESIS	GOBP_RIBONUCLEOPROTEIN_COMPLEX_BIOGENESIS	269	0.348526491845143	1.65817091790462	0.000392927308447937	0.0601072713257965	0.054345621247363	3958	tags=50%, list=37%, signal=32%	LSG1/WDR36/ERCC2/RPS23/TRAF7/UTP15/NMD3/LSM6/PRPF18/GEMIN5/FRG1/FCF1/RPP38/EIF2S2/BYSL/NGDN/NUDT16/ZNF593/BOP1/POP4/SNRPF/RPL23A/NCBP1/EXOSC3/RBMX2/RIOK2/SNRPC/SNRPD3/MRPS7/LTV1/LAS1L/CLNS1A/RPL26L1/GTF2H5/DKC1/RPP40/RAN/ABCE1/HSP90AB1/AATF/RSL1D1/PAK1IP1/IMP3/EXOSC6/DDX18/PELP1/RPL7A/EMG1/LSM4/REXO4/SLU7/NAT10/DDX21/RRS1/PRKRA/GRWD1/ATR/HSP90AA1/METTL5/RPS27L/GNL2/PRPF19/RUVBL2/PWP1/DDX28/FBL/EB…
GOBP_POSITIVE_REGULATION_OF_DNA_METABOLIC_PROCESS	GOBP_POSITIVE_REGULATION_OF_DNA_METABOLIC_PROCESS	GOBP_POSITIVE_REGULATION_OF_DNA_METABOLIC_PROCESS	165	0.374945566613458	1.68201975300237	0.000417769112936917	0.0601072713257965	0.054345621247363	2672	tags=35%, list=25%, signal=27%	RNF8/CYP1B1/TNFSF13/ERCC2/CEBPG/CD28/PDGFRB/CCT5/GCH1/SMARCE1/MAD2L2/PARP1/CCT6A/PMS2/RFC3/SMARCD2/YY1/EXOSC3/KLF4/WEE1/PRMT1/PARN/BRD7/TCP1/SMARCA4/DKC1/SMARCC1/SSBP1/VPS72/BCL7C/SMARCD3/EXOSC6/SMARCA5/UBE2B/FBXO4/MGMT/UBE2N/MAPKAPK5/SETMAR/ATR/RUVBL2/HMGB1/NBN/FAF1/TERF2/MYC/DHX9/BCL7B/CCT4/SIRT1/CCT8/TNF/UCHL5/ACTR2/USP1/RFC5/TOP2B/PHF10
GOBP_AEROBIC_RESPIRATION	GOBP_AEROBIC_RESPIRATION	GOBP_AEROBIC_RESPIRATION	107	0.436909239069791	1.83894350826898	0.000434341971912552	0.0601072713257965	0.054345621247363	3931	tags=64%, list=37%, signal=41%	NDUFV3/NDUFS4/SUCLA2/IDE/NNT/PDHA1/NDUFB10/ACO1/DLAT/MTFR1/DLD/BLOC1S1/CBFA2T3/IDH1/FH/NDUFA9/DNAJC15/NDUFA8/ACO2/NDUFA7/COX10/PARK7/NDUFS5/NDUFS8/NDUFV2/NDUFAB1/CYC1/SUCLG2/UQCRC1/BNIP3/NDUFAF1/NDUFB2/SDHA/CYCS/FXN/NDUFB11/PANK2/UQCRC2/MDH2/COX7C/TNF/NDUFB7/COX5A/COX4I1/SHMT2/NDUFB3/SDHD/NDUFA12/IDH2/MDH1/NDUFS1/NDUFB8/ADSL/COX6A1/BID/IDH3A/RHOA/PDHB/MRPS36/MFN2/SUCLG1/NDUFS3/COX8A/SLC25A23/GHIT…
GOBP_ESTABLISHMENT_OF_PROTEIN_LOCALIZATION	GOBP_ESTABLISHMENT_OF_PROTEIN_LOCALIZATION	GOBP_ESTABLISHMENT_OF_PROTEIN_LOCALIZATION	958	0.269549960731174	1.41288647844071	0.000449943757030371	0.0601072713257965	0.054345621247363	4023	tags=43%, list=37%, signal=29%	NAPG/RAB34/CD36/SOX4/TMEM30B/JUP/SEC24A/SCFD2/OAZ3/LSG1/SNAP29/SCAMP4/DERL2/PLCB1/LMAN2L/VPS13D/FRMD4A/SSR3/YWHAG/CLTC/ARL8B/DLG4/SEH1L/TIAM1/NMD3/ARF3/MDM2/CYP51A1/TOMM40L/SCAMP5/TIMM10/PCSK5/ANG/AP1S1/DTNBP1/CD68/RALA/HK2/CCT5/FLNA/PHB2/KIF5C/SNX2/CANX/PORCN/CD38/PIK3R4/PPT1/NR1H3/HPSE/YIPF5/TCF7L2/SIDT2/DNAJC1/SERP1/CD74/SNX16/PTPN11/CTSD/PEX14/GLUD1/IER3IP1/CCT6A/DNAJC13/RUFY1/ITGB1BP1/GRPEL1…
GOBP_SMALL_MOLECULE_METABOLIC_PROCESS	GOBP_SMALL_MOLECULE_METABOLIC_PROCESS	GOBP_SMALL_MOLECULE_METABOLIC_PROCESS	906	0.26451236320926	1.3826	0.000451518230048538	0.0601072713257965	0.054345621247363	3277	tags=37%, list=30%, signal=28%	BCAT1/CBR3/PTGDS/OXCT2/CYP1B1/ACOT8/CD36/ADCY2/HSPA1B/PDE9A/EPHX2/SCD/MINPP1/GGCX/BLMH/PLCB1/FABP5/TP53I3/NT5E/PGM2L1/SULT1A2/GRHPR/NDUFV3/KCNQ1/ADI1/GIT1/CEBPA/CETP/CYP51A1/SMPDL3A/FUCA1/BGLAP/SRD5A1/PMM2/ALDH2/H6PD/DPYD/HK2/MPDU1/SGPP2/PLA2G4C/NDUFS4/PLAA/RBKS/FIGNL1/OCRL/SUCLA2/UAP1/GCH1/NTHL1/CD38/SEPHS1/MORC2/PPT1/NR1H3/DPYSL2/TWIST1/TRIB3/TCF7L2/MGST2/EXTL2/UGDH/G6PC3/FUT8/SERP1/CD74/SLC35B…
GOBP_RNA_3_END_PROCESSING	GOBP_RNA_3_END_PROCESSING	GOBP_RNA_3_END_PROCESSING	52	0.489775181147702	1.80470217786613	0.000461325542057512	0.0601072713257965	0.054345621247363	3808	tags=58%, list=35%, signal=37%	CPSF6/LEO1/LSM11/ELAC1/NCBP2/NCBP1/EXOSC3/CSTF2T/PARN/CPSF2/DKC1/TRNT1/CSTF2/EXOSC6/CPSF3/WDR33/PAPOLA/FBL/NUDT21/BARD1/EXOSC5/AHCYL1/EXOSC4/SSB/DHX36/LSM10/EXOSC7/PCF11/PAF1/ZNF473
GOBP_POSITIVE_REGULATION_OF_TRANSCRIPTION_BY_RNA_POLYMERASE_II	GOBP_POSITIVE_REGULATION_OF_TRANSCRIPTION_BY_RNA_POLYMERASE_II	GOBP_POSITIVE_REGULATION_OF_TRANSCRIPTION_BY_RNA_POLYMERASE_II	576	0.27781056445757	1.41225204187846	0.000479386385426654	0.0601072713257965	0.054345621247363	3409	tags=36%, list=32%, signal=26%	HOXA10/SFPQ/CAMTA1/ZNF24/MAML2/SOX4/JUP/SLC30A9/MUC1/PLSCR1/TBL1XR1/CEBPG/NFIB/TLR7/BMPR2/SOX8/CEBPA/CD28/PPARGC1B/HOXC4/FOXC2/USF1/CAND1/LEO1/ZNF345/NUCKS1/ZBTB7B/NR1H3/TWIST1/TCF7L2/ATF5/CHD6/GMEB1/RPS6KA4/PARP1/ZNF593/ZNF597/NCL/ITGB1BP1/NLRP3/NCBP2/PLAC8/MED9/ZNF175/HIPK2/NCBP1/MAFB/ZNF212/SPIB/YY1/TNFSF8/ITGA6/UHRF1/KLF4/CIITA/PSMC3/IRF5/PPP1R12A/HDAC4/HDAC2/LMO2/TRIAP1/HMGA1/MEF2A/GTF2F1/SM…
GOBP_POSITIVE_REGULATION_OF_BIOMINERAL_TISSUE_DEVELOPMENT	GOBP_POSITIVE_REGULATION_OF_BIOMINERAL_TISSUE_DEVELOPMENT	GOBP_POSITIVE_REGULATION_OF_BIOMINERAL_TISSUE_DEVELOPMENT	24	0.626188788559907	1.94264138469061	0.000480692196763339	0.0601072713257965	0.054345621247363	2860	tags=54%, list=27%, signal=40%	SLC20A2/FBN2/FAM20C/BMPR2/ISG15/PTN/ACVR1/SLC4A2/ATP2B1/P2RX7/ADRB2/MEF2C/FBXO5
GOBP_POSITIVE_REGULATION_OF_BONE_MINERALIZATION	GOBP_POSITIVE_REGULATION_OF_BONE_MINERALIZATION	GOBP_POSITIVE_REGULATION_OF_BONE_MINERALIZATION	20	0.63370164829239	1.88088197754704	0.000482703137570394	0.0601072713257965	0.054345621247363	2794	tags=55%, list=26%, signal=41%	SLC20A2/FBN2/FAM20C/BMPR2/ISG15/PTN/ACVR1/ATP2B1/P2RX7/ADRB2/MEF2C
GOBP_MRNA_METABOLIC_PROCESS	GOBP_MRNA_METABOLIC_PROCESS	GOBP_MRNA_METABOLIC_PROCESS	412	0.304027059420087	1.50399827847125	0.000501945037018447	0.0601072713257965	0.054345621247363	3825	tags=43%, list=36%, signal=29%	SFPQ/ZNF326/CPSF6/PRDX6/HSPA1B/DCP1B/FTO/CEBPG/LSM6/UPF3B/PRPF18/GEMIN5/FLNA/FRG1/LEO1/NR1H3/LSM11/WBP4/NUDT16/CWF19L2/NCL/PCBP4/SNRPF/NCBP2/NCBP1/SYNCRIP/EXOSC3/RBMX2/PRPF38A/TRAF2/CSDE1/SNRPC/CSTF2T/SNRPD3/GRSF1/SAP18/PARN/IGF2BP3/HABP4/CNOT6/CLNS1A/CPSF2/CDC40/MBNL2/DKC1/ZCRB1/RNF113A/DNAJC17/TFCP2/CNOT8/PRKCA/QKI/EFTUD2/SERBP1/PUS7L/TAF5/CSTF2/EXOSC6/PPP1R8/CPSF3/RBMXL1/NANOS1/LSM5/AXIN2/DNAJ…
GOBP_ONE_CARBON_COMPOUND_TRANSPORT	GOBP_ONE_CARBON_COMPOUND_TRANSPORT	GOBP_ONE_CARBON_COMPOUND_TRANSPORT	12	-0.81337	-2.21892	0.000513874614594039	0.0601072713257965	0.054345621247363	1833	tags=83%, list=17%, signal=69%	HBA1/HBB/HBA2/CA2/SLC14A2/HBG2/HBG1/SLC14A1/HBD/RHAG
GOBP_CELLULAR_RESPIRATION	GOBP_CELLULAR_RESPIRATION	GOBP_CELLULAR_RESPIRATION	133	0.397729889364118	1.72889334805191	0.000571510215745106	0.0603875256118613	0.054599011443715	3931	tags=59%, list=37%, signal=38%	NDUFV3/NDUFS4/SUCLA2/IDE/NNT/PDHA1/IMMP2L/NDUFB10/ACO1/DLAT/MTFR1/DLD/BLOC1S1/CBFA2T3/VPS54/IDH1/FH/NDUFA9/DNAJC15/NDUFA8/ACO2/NDUFA7/COX10/PARK7/NDUFS5/NDUFS8/NDUFV2/NDUFAB1/CYC1/SUCLG2/UQCRC1/BNIP3/NDUFAF1/NDUFB2/SDHA/CHCHD4/CYCS/FXN/NDUFB11/PANK2/UQCRC2/MDH2/COX7C/TNF/NDUFB7/COX5A/COX4I1/SHMT2/NDUFB3/SDHD/NDUFA12/IFNAR1/IDH2/MDH1/NDUFS1/NDUFB8/PIK3CA/ADSL/PUM2/ETFA/COX6A1/BID/PRELID1/IDH3A/RHO…
GOBP_INTRACELLULAR_TRANSPORT	GOBP_INTRACELLULAR_TRANSPORT	GOBP_INTRACELLULAR_TRANSPORT	792	0.265220271045273	1.37614069582048	0.000575307789667472	0.0603875256118613	0.054599011443715	3995	tags=42%, list=37%, signal=28%	DYNC2H1/NAPG/CPSF6/FBXO22/CD36/IFT88/TMEM30B/JUP/SEC24A/SCFD2/OAZ3/LSG1/DERL2/LMAN2L/VPS13D/CLTC/ARL8B/SYNE2/GRN/SEH1L/NMD3/ARF3/MDM2/TIMM10/AP1S1/DTNBP1/FLNA/PHB2/KIF5C/SNX2/PIK3R4/LAPTM4B/YIPF5/CD74/SNX16/STAU2/STK11/PTPN11/ARHGAP21/PEX14/IER3IP1/DNAJC13/RUFY1/GRPEL1/SNF8/SORT1/NCBP2/REEP5/ITSN1/NSF/NCBP1/MYO1C/ANKRD50/BLOC1S1/TMED2/SCARB2/TIMM9/TRAPPC6B/NDFIP1/VPS54/TMED1/RIOK2/ARSB/TM9SF4/CD2…
GOBP_CONNECTIVE_TISSUE_DEVELOPMENT	GOBP_CONNECTIVE_TISSUE_DEVELOPMENT	GOBP_CONNECTIVE_TISSUE_DEVELOPMENT	108	0.407611026620494	1.71770206225759	0.000578954986249819	0.0603875256118613	0.054599011443715	3205	tags=44%, list=30%, signal=32%	ITGB3/TBL1XR1/FTO/NFIB/BMPR2/SOX8/SULF2/SLC26A2/PDGFRB/HOXC4/FOXC2/TRPS1/GLG1/PARP1/PTPN11/TYMS/TGFBI/CD2AP/DHRS7B/CTSK/TRIP11/LIPA/ZBTB16/HRAS/EXT2/EXT1/MKKS/CD44/AXIN2/BBS1/ACAT1/SNX19/PRKAA1/ACTA2/RUNX2/CREB3L2/CRIP1/SIRT1/XBP1/MAF/MEF2C/RORC/ARID5B/PIK3CA/PUM2/ZMPSTE24/SMAD7/PGRMC2
GOBP_CELLULAR_LIPID_CATABOLIC_PROCESS	GOBP_CELLULAR_LIPID_CATABOLIC_PROCESS	GOBP_CELLULAR_LIPID_CATABOLIC_PROCESS	119	0.390764531081285	1.66836864544008	0.000580804414113547	0.0603875256118613	0.054599011443715	2143	tags=31%, list=20%, signal=25%	GM2A/CYP1B1/ACOT8/PRDX6/NAGA/PLCB1/PLD1/SMPDL3A/FUCA1/SGPP2/PLA2G4C/PPT1/TWIST1/MGST2/SGPL1/SUMF1/ABHD2/HADHA/SCARB2/VPS54/IDH1/ECHS1/PHYH/ACOX3/ABHD6/ECH1/PCK2/PLA2G7/DECR1/NEU1/ACAT1/AKR1C3/CPT1A/HEXB/ALDH3B1/ECHDC1/ACADM
GOBP_REGULATION_OF_CELLULAR_RESPONSE_TO_STRESS	GOBP_REGULATION_OF_CELLULAR_RESPONSE_TO_STRESS	GOBP_REGULATION_OF_CELLULAR_RESPONSE_TO_STRESS	288	0.322692632416084	1.54517403334565	0.000651126448756349	0.0629727583515034	0.0569364337922251	4457	tags=54%, list=41%, signal=33%	RNF8/USP47/CD36/SOX4/MUC1/TRIM32/CEBPG/GRN/MDM2/PIK3CB/DNAJC7/FLNA/FIGNL1/GCH1/ZBTB7B/SMARCE1/NR1H3/TWIST1/FUT8/MAD2L2/CD74/PARP1/TMED2/SMARCD2/YY1/PTN/KLF4/PRMT1/TAOK1/BRD7/TRIAP1/SMARCA4/SUPT3H/SMARCC1/VPS72/BCL7C/ENY2/FCGR2B/PARK7/NCOA7/ABL1/TAF5/SMARCD3/CD44/NEO1/AXIN2/CRY1/FBXO4/PIK3R1/PYHIN1/MGMT/UBE2N/PRDX1/PHF13/OPA1/SETMAR/MIF/ATR/MID1/HSPA5/RUVBL2/HMGB1/UBQLN2/NBN/TERF2/IGBP1/MYC/DHX9/B…
GOBP_MRNA_PROCESSING	GOBP_MRNA_PROCESSING	GOBP_MRNA_PROCESSING	266	0.325639340459724	1.54593673080815	0.000659891777748449	0.0629727583515034	0.0569364337922251	3825	tags=46%, list=36%, signal=31%	SFPQ/ZNF326/CPSF6/PRDX6/LSM6/UPF3B/PRPF18/GEMIN5/FRG1/LEO1/LSM11/WBP4/CWF19L2/NCL/PCBP4/SNRPF/NCBP2/NCBP1/SYNCRIP/RBMX2/PRPF38A/SNRPC/CSTF2T/SNRPD3/GRSF1/SAP18/HABP4/CLNS1A/CPSF2/CDC40/MBNL2/ZCRB1/RNF113A/DNAJC17/QKI/EFTUD2/PUS7L/CSTF2/PPP1R8/CPSF3/RBMXL1/LSM5/LSM4/SNRPN/SLU7/PRPF38B/CDC5L/WDR33/KHDRBS1/PAPOLA/IK/ARL6IP4/PRPF19/CIRBP/NONO/RNMT/NUDT21/DHX9/SART3/RBM41/WBP11/RBM7/DDX23/SNRPA/TARDBP…
GOBP_POSITIVE_REGULATION_OF_RNA_METABOLIC_PROCESS	GOBP_POSITIVE_REGULATION_OF_RNA_METABOLIC_PROCESS	GOBP_POSITIVE_REGULATION_OF_RNA_METABOLIC_PROCESS	903	0.26083351290829	1.36339748719263	0.000676513699402413	0.0629727583515034	0.0569364337922251	3393	tags=35%, list=32%, signal=26%	HOXA10/SFPQ/CAMTA1/ZNF24/FZD2/MAML2/PRDX6/SOX4/JUP/SLC30A9/MUC1/DCP1B/PLSCR1/TBL1XR1/FTO/TRIM32/CEBPG/PLCB1/NFIB/TLR7/BMPR2/SOX8/TNNI2/UTP15/NMD3/CEBPA/CD28/PPARGC1B/HOXC4/UPF3B/FOXC2/USF1/CAND1/LEO1/RBBP7/CD38/ZNF345/NUCKS1/CD4/ZBTB7B/SMARCE1/NR1H3/TWIST1/TCF7L2/ATF5/CHD6/MAD2L2/CD74/TRIM14/GMEB1/RPS6KA4/PARP1/ZNF593/MTDH/ZNF597/NCL/ITGB1BP1/TFAM/NLRP3/NCBP2/PLAC8/MED9/ZNF175/HIPK2/NFKBIB/CD86/N…
GOBP_RIBOSOME_BIOGENESIS	GOBP_RIBOSOME_BIOGENESIS	GOBP_RIBOSOME_BIOGENESIS	191	0.34736377064612	1.58910449729923	0.000678334011667345	0.0629727583515034	0.0569364337922251	3958	tags=49%, list=37%, signal=32%	LSG1/WDR36/ERCC2/RPS23/TRAF7/UTP15/NMD3/LSM6/FRG1/FCF1/RPP38/BYSL/NGDN/NUDT16/ZNF593/BOP1/POP4/RPL23A/EXOSC3/RIOK2/MRPS7/LTV1/LAS1L/RPL26L1/GTF2H5/DKC1/RPP40/RAN/ABCE1/AATF/RSL1D1/PAK1IP1/IMP3/EXOSC6/DDX18/PELP1/RPL7A/EMG1/REXO4/NAT10/DDX21/RRS1/GRWD1/METTL5/RPS27L/GNL2/PWP1/DDX28/FBL/EBNA1BP2/WBP11/TSR1/TSC1/SURF6/ZNF622/NOL11/EXOSC5/YTHDF2/PPAN/EIF5B/C1QBP/RPS5/GEMIN4/EIF5/RPS28/EXOSC4/SDAD1/DD…
GOBP_REGULATION_OF_CATALYTIC_ACTIVITY	GOBP_REGULATION_OF_CATALYTIC_ACTIVITY	GOBP_REGULATION_OF_CATALYTIC_ACTIVITY	675	0.264643605397283	1.35965534883461	0.000702823005739721	0.0629727583515034	0.0569364337922251	3564	tags=38%, list=33%, signal=27%	PDGFC/ITGB3/RAP2B/USP47/SERPINB2/CHN1/HP/EZH2/TIAM2/CASP10/BCL2A1/PLSCR1/SERPING1/BCL2L2/CCR2/GNAT1/YWHAG/GRN/DLG4/TIAM1/PLXNB2/DBNDD1/ANG/PDGFRB/DTNBP1/PHPT1/EPHB3/ARHGAP24/THBS1/CAND1/PLAA/PHB2/GCH1/S100A12/CD4/NRG1/NR1H3/TRIB3/CTSH/PTPRO/MAD2L2/CD74/ITGB1/PARP1/OAS1/RECK/STK11/CTSD/ITGB1BP1/BCCIP/SNF8/NLRP3/TBC1D9B/SORT1/CD86/GNA15/AVP/USP6NL/RFC3/TMED2/ITGA6/SCARB2/UHRF1/TRAF2/KLF4/EPHA1/WDR4…
GOBP_LIPID_CATABOLIC_PROCESS	GOBP_LIPID_CATABOLIC_PROCESS	GOBP_LIPID_CATABOLIC_PROCESS	148	0.376028254785997	1.65987275753928	0.000706613906161673	0.0629727583515034	0.0569364337922251	3269	tags=43%, list=30%, signal=30%	GM2A/OXCT2/CYP1B1/ACOT8/PRDX6/NAGA/TBL1XR1/PLCB1/PLD1/SMPDL3A/FUCA1/SRD5A1/SGPP2/PLA2G4C/PPT1/TWIST1/MGST2/SGPL1/SUMF1/ABHD2/HADHA/SCARB2/VPS54/IDH1/ECHS1/LIPA/PHYH/ACOX3/ABHD6/ECH1/PCK2/PLA2G7/DECR1/NEU1/ACAT1/AKR1C3/CPT1A/HEXB/PRKAA1/ALDH3B1/ECHDC1/ACADM/PAFAH1B3/FGF23/HSD17B4/TNF/CPT2/ACOT7/YWHAH/AOAH/AMACR/ACAA2/PEX7/IAH1/PIK3CG/MGLL/LDLR/HINT2/PNPLA8/PEX5/ETFA/SNX17/MLYCD
GOBP_MITOCHONDRIAL_TRANSLATION	GOBP_MITOCHONDRIAL_TRANSLATION	GOBP_MITOCHONDRIAL_TRANSLATION	103	0.421766710420882	1.76454616731537	0.000725900116144019	0.0631870729006293	0.0571302049792661	3716	tags=58%, list=35%, signal=38%	MRPL13/MRPL1/MRPL40/MRPS35/MRPL16/MRPS17/MRPS34/MRPL15/CHCHD1/MRPS26/MRPL47/MRPL23/MRPL45/MRPL10/MRPL3/MRPL35/MRPS7/MRPS24/NDUFA7/MRPL30/MRPS12/MRPL41/MRPL38/LRPPRC/MRPL14/MRPS21/MRPL37/GFM1/MRPS33/MRPL28/MRPL51/MRPS18B/DAP3/MRPL4/MTIF3/MRPL17/YARS2/MRPL32/MRPS27/MRPS5/SHMT2/MRPL39/C1QBP/MRPL11/MRPS22/MRPS18A/MRPL42/MRPL21/MRPS28/MRPL33/MRPL36/MRPL27/MRPL12/MRPL18/MRPS11/MRPL55/MRPL46/FASTKD2/NSU…
GOBP_ORGANIC_CYCLIC_COMPOUND_CATABOLIC_PROCESS	GOBP_ORGANIC_CYCLIC_COMPOUND_CATABOLIC_PROCESS	GOBP_ORGANIC_CYCLIC_COMPOUND_CATABOLIC_PROCESS	332	0.309168509438554	1.5006268221921	0.000769132162543264	0.0654286746454417	0.0591569354683395	3306	tags=40%, list=31%, signal=28%	HSPA1B/PDE9A/METTL1/EPHX2/DCP1B/FTO/NT5E/BLVRA/GIT1/SMPDL3A/ANG/SRD5A1/DPYD/HK2/LSM6/UPF3B/SUCLA2/DNASE1L3/NTHL1/DPYSL2/SIDT2/KMO/NUDT16/KYNU/GSTZ1/PCBP4/NCBP2/NCBP1/SYNCRIP/CBFA2T3/EXOSC3/FEN1/TRAF2/PFKL/CSDE1/VPS54/GRSF1/PARN/HDAC4/IGF2BP3/LIPA/CNOT6/LDHA/HNMT/PDE7B/DKC1/TPI1/NUDT15/CNOT8/TRNT1/PRKCA/QKI/GPI/NUDT9/SERBP1/EXOSC6/MTAP/PPP1R8/NANOS1/QDPR/LSM5/PPP2CA/AXIN2/FOXK1/RNASEH2A/TTC5/LSM4/…
GOBP_NUCLEOBASE_CONTAINING_SMALL_MOLECULE_METABOLIC_PROCESS	GOBP_NUCLEOBASE_CONTAINING_SMALL_MOLECULE_METABOLIC_PROCESS	GOBP_NUCLEOBASE_CONTAINING_SMALL_MOLECULE_METABOLIC_PROCESS	366	0.301393721075101	1.4763830529263	0.000887761572606214	0.0726721529274388	0.0657060819949423	3275	tags=40%, list=30%, signal=29%	ACOT8/ADCY2/HSPA1B/PDE9A/TP53I3/NT5E/SULT1A2/NDUFV3/GIT1/SMPDL3A/PMM2/H6PD/DPYD/HK2/NDUFS4/RBKS/FIGNL1/SUCLA2/UAP1/NTHL1/CD38/PPT1/DPYSL2/EXTL2/UGDH/FUT8/SULT2B1/PARP1/KMO/NUDT16/PAPSS1/TYMS/KYNU/NNT/GIMAP7/PDHA1/NDUFB10/DLAT/FMO5/GNE/DLD/PDHX/CBFA2T3/IMPDH2/PFKL/IDH1/NDUFA9/HDAC4/NANS/LIPA/NDUFA8/LDHA/NDUFA7/TJP2/PDE7B/ACACA/PMVK/TPI1/ACSL4/LDHB/NUDT15/RAN/PRPS2/PPAT/NME2/ABHD14B/UCK2/APRT/NUDT1…
GOBP_CHROMOSOME_ORGANIZATION	GOBP_CHROMOSOME_ORGANIZATION	GOBP_CHROMOSOME_ORGANIZATION	312	0.312579683485355	1.50830631708438	0.000905211431527221	0.0726721529274388	0.0657060819949423	3631	tags=43%, list=34%, signal=29%	RAD54B/HSPA1B/EZH2/ERCC2/RAD51C/NEK6/SEH1L/ESCO1/NUSAP1/CCT5/FLNA/PHB2/GCH1/SMARCE1/MORC2/TCF7L2/MAD2L2/PARP1/CCT6A/BCCIP/RFC3/DRG1/SMARCD2/YY1/NSMCE1/TOP1MT/FEN1/UHRF1/RIOK2/PARN/CENPE/BRD7/TCP1/HMGA1/SMARCA4/DKC1/SMARCC1/RAN/SSBP1/NIPBL/BCL7C/HSP90AB1/UBE2C/SMARCAL1/ZNF207/NUP155/ABL1/SMARCD3/CHMP6/SMARCA5/AXIN2/UBE2B/FBXO4/SUGT1/XRCC6/HHEX/NAT10/PINX1/SETDB1/VPS4B/MAPRE1/PHF13/HAT1/MAPKAPK5/IK…
GOBP_PROTEIN_MATURATION	GOBP_PROTEIN_MATURATION	GOBP_PROTEIN_MATURATION	290	0.31532618575323	1.51007161838959	0.000912527701733803	0.0726721529274388	0.0657060819949423	3726	tags=47%, list=35%, signal=31%	ITGB3/DYNC2H1/SOX4/ATP7B/HSPA1B/CASP10/TSPAN14/ECE1/LMAN2L/DNAJC4/GRN/MDM2/PCSK5/METAP2/THBS1/DNAJC7/MPDU1/CCT5/FLNA/CANX/YIPF5/F13A1/DNAJC3/CTSH/PDIA6/DNAJC1/GLG1/CD74/PARP1/CASP6/CCT6A/GRPEL1/NLRP3/DISP1/IMMP2L/MAFB/YME1L1/SDF2/PRDX4/CRTAP/ATP6AP2/TCP1/HSPH1/SERPINE2/FKBP4/CAST/FKBP5/SIL1/HSP90AB1/DNAJC10/DNAJA2/ADAM10/DPP4/RAP1GDS1/PLA2G7/MKKS/FKBP2/HSPE1/LGMN/NDUFAB1/HSPD1/DNAJB11/ISCA1/TXNDC…
GOBP_CYTOKINE_PRODUCTION	GOBP_CYTOKINE_PRODUCTION	GOBP_CYTOKINE_PRODUCTION	456	0.286049319726634	1.4291234803525	0.000986436498150432	0.0750315005727377	0.0678392717188159	3354	tags=34%, list=31%, signal=25%	CYP1B1/CD36/HSPA1B/EZH2/CYBB/ORM1/HLA-G/IL6ST/TRIM32/CEBPG/CCR2/CD160/PLCB1/TLR5/TLR7/BPI/IL15/SULF2/GIT1/TICAM1/CD28/SCAMP5/PCSK5/THBS1/KIR2DL4/C3AR1/ISG15/UAP1/LAPTM4B/CD4/ZBTB7B/HPSE/TWIST1/CD74/RPS6KA4/OAS1/PTPN11/CX3CR1/HAVCR2/HOMER2/NLRP3/TICAM2/CD40LG/CD86/CD2AP/CD33/TNFRSF21/YY1/TRAF2/KLF4/ATP6AP2/NDFIP1/CD24/IRF5/MAPK9/IGF2BP3/HDAC2/PSG9/SOD1/FCER1G/BST2/CCL3/CEACAM1/HRAS/DLL1/FCN1/LILRB…
GOBP_NEGATIVE_REGULATION_OF_PROTEIN_METABOLIC_PROCESS	GOBP_NEGATIVE_REGULATION_OF_PROTEIN_METABOLIC_PROCESS	GOBP_NEGATIVE_REGULATION_OF_PROTEIN_METABOLIC_PROCESS	438	0.291182014685111	1.44928954767235	0.000990957512696643	0.0750315005727377	0.0678392717188159	3379	tags=39%, list=31%, signal=28%	ACOT8/ITGB3/USP47/SERPINB2/SOX4/HSPA1B/SERPING1/CDYL/MRPL13/YWHAG/MDM2/CYP51A1/CYFIP1/DBNDD1/ANG/DTNBP1/THBS1/FLNA/PLAA/SNTA1/ISG15/LAPTM4B/NR1H3/TRIB3/DNAJC3/EIF4E2/PTPRO/DNAJC1/GLG1/MAD2L2/RECK/TYMS/NCL/NNT/ITGB1BP1/HIPK2/AVP/ZNF540/SYNCRIP/DUSP6/TMED2/CRTAP/KLF4/EPHA1/RTN1/DKK1/IGF2BP3/HDAC2/CST3/SERPINA1/HABP4/PKIA/TRIAP1/DDX6/SERPINE2/CAST/LATS2/PPP2R5D/SMARCC1/CEACAM1/HSP90AB1/DNAJC10/LILRB…
GOBP_RNA_LOCALIZATION	GOBP_RNA_LOCALIZATION	GOBP_RNA_LOCALIZATION	127	0.380147974714771	1.64167253664487	0.00100229095074456	0.0750315005727377	0.0678392717188159	3734	tags=46%, list=35%, signal=31%	CPSF6/SEH1L/UPF3B/CCT5/KIF5C/SIDT2/STAU2/CCT6A/NCBP2/NCBP1/YY1/PARN/IGF2BP3/TCP1/DKC1/RAN/ENY2/QKI/NUP155/SENP2/FYTTD1/HHEX/LRPPRC/KHDRBS1/ATR/RUVBL2/FBL/DHX9/PARP11/CCT4/CCT8/SNUPN/NUP50/DCP2/ALKBH5/DDX19B/CKAP5/NUP37/SSB/SHQ1/TOMM20/NSUN2/NUP62/PUM2/DHX36/FXR1/MRPL18/NUP188/NUP107/NXT1/NUP133/POLDIP3/XPOT/CCT3/CCT7/THOC3/G3BP2/NUP35/BICD2
GOBP_TUBE_DEVELOPMENT	GOBP_TUBE_DEVELOPMENT	GOBP_TUBE_DEVELOPMENT	447	0.285630486084053	1.4244027084025	0.0011120721611269	0.0816173744921174	0.0737938492884001	1622	tags=21%, list=15%, signal=19%	PDGFC/CYP1B1/ITGB3/TMEM107/FZD2/CD36/HS2ST1/SOX4/ITGA2B/JUP/AAMP/CYBB/HLA-G/IL6ST/ECE1/CCR2/CD160/NFIB/BMPR2/SOX8/SPARC/ST14/VASP/MAN1A2/EMILIN2/GRN/KCNQ1/CALD1/CEBPA/PLXNB2/PCSK5/ANG/PDGFRB/EPHB3/RALA/PIK3CB/ARHGAP24/THBS1/HK2/FOXC2/C3AR1/FLNA/NKIRAS2/PHB2/HPSE/TWIST1/CTSH/LUZP1/ITGB1/RECK/NKIRAS1/CX3CR1/MTDH/TYMS/SGPL1/TGFBI/NCL/ITGB1BP1/HIPK2/RIN2/TMED2/CAMP/KLF4/ATP6AP2/EPHA1/CD24/SLC22A1/CLI…
GOBP_HEMOSTASIS	GOBP_HEMOSTASIS	GOBP_HEMOSTASIS	128	0.380587174045074	1.64612136545755	0.00114367405289492	0.0823225380766481	0.0744314186246393	1547	tags=27%, list=14%, signal=23%	ITGB3/RAP2B/SERPINB2/MMRN1/CD36/GGCX/PLSCR1/MYL9/SERPING1/IL6ST/PROS1/EMILIN2/DTNBP1/PIK3CB/THBS1/USF1/FLNA/HPSE/TREML1/F13A1/CSRP1/F5/SELP/CD40LG/DGKD/SERPINA1/FCER1G/SERPINE2/CEACAM1/ALOX12/PRKCA/VWF/GPI/ANXA5
GOBP_DNA_DAMAGE_RESPONSE	GOBP_DNA_DAMAGE_RESPONSE	GOBP_DNA_DAMAGE_RESPONSE	486	0.281810069201486	1.41362283716742	0.00122804863072578	0.0867280382038978	0.0784146245835824	3256	tags=34%, list=30%, signal=25%	RNF8/SFPQ/USP47/RAD54B/SOX4/SLC30A9/BCL2A1/MUC1/FTO/ERCC2/TRIM32/CEBPG/BCL2L2/RAD51C/MDM2/POLD3/FIGNL1/NTHL1/POLD1/NUCKS1/SMARCE1/MORC2/TWIST1/LIG3/MPND/MAD2L2/CD74/PARP1/STK11/PTPN11/CBX1/BCCIP/PMS2/HIPK2/IMMP2L/RFC3/SUPT16H/SMARCD2/YY1/NSMCE1/FEN1/UHRF1/RNF138/ALKBH8/TEX264/PRMT1/FH/FBXO6/TAOK1/PSMD14/BRD7/TRIAP1/SMARCA4/GTF2H5/RNF113A/SUPT3H/SMARCC1/RAD23B/UBE2E2/UBE2T/VPS72/NIPBL/BCL7C/ENY2/C…
GOBP_CHONDROCYTE_DIFFERENTIATION	GOBP_CHONDROCYTE_DIFFERENTIATION	GOBP_CHONDROCYTE_DIFFERENTIATION	40	0.522407736678582	1.82069549185455	0.00140867115354516	0.0965758758514571	0.0873184866803815	2794	tags=45%, list=26%, signal=33%	NFIB/BMPR2/SULF2/SLC26A2/TRPS1/GLG1/PTPN11/TGFBI/TRIP11/ZBTB16/EXT2/EXT1/AXIN2/SNX19/RUNX2/CREB3L2/MAF/MEF2C
GOBP_REGULATION_OF_CHROMOSOME_ORGANIZATION	GOBP_REGULATION_OF_CHROMOSOME_ORGANIZATION	GOBP_REGULATION_OF_CHROMOSOME_ORGANIZATION	141	0.36252988606269	1.58795291999806	0.00142267747901551	0.0965758758514571	0.0873184866803815	4200	tags=53%, list=39%, signal=33%	NEK6/CCT5/GCH1/SMARCE1/MORC2/MAD2L2/PARP1/CCT6A/SMARCD2/YY1/NSMCE1/FEN1/RIOK2/PARN/CENPE/BRD7/TCP1/SMARCA4/DKC1/SMARCC1/BCL7C/UBE2C/ZNF207/SMARCD3/SMARCA5/AXIN2/FBXO4/NAT10/PINX1/SETDB1/MAPKAPK5/IK/SETMAR/ATR/CDC23/RUVBL2/NBN/BAZ1B/TERF2/MYC/BCL7B/CCT4/MAD2L1BP/CCT8/UCHL5/CDC20/DCP2/PHF10/SRC/FBXO5/ANAPC11/NUMA1/SUB1/ACTL6A/SMARCA2/SMC4/DHX36/TACC3/MAD2L1/CCT3/SENP6/CCT7/SMARCB1/PPP1R10/HECW2/XRN…
GOBP_REGULATION_OF_DNA_METABOLIC_PROCESS	GOBP_REGULATION_OF_DNA_METABOLIC_PROCESS	GOBP_REGULATION_OF_DNA_METABOLIC_PROCESS	272	0.314238432750525	1.49585000502945	0.00144489688690398	0.0965758758514571	0.0873184866803815	3226	tags=37%, list=30%, signal=26%	RNF8/CYP1B1/TNFSF13/ERCC2/CEBPG/USP37/CD28/ESCO1/PDGFRB/CCT5/ANKRD17/FIGNL1/GCH1/NUCKS1/SMARCE1/TWIST1/LIG3/MAD2L2/PARP1/CCT6A/PMS2/RFC3/SMARCD2/YY1/NSMCE1/EXOSC3/KLF4/NDFIP1/WEE1/PRMT1/PARN/ID3/BRD7/TCP1/SMARCA4/DKC1/SUPT3H/SMARCC1/SSBP1/VPS72/BCL7C/ENY2/ABL1/TAF5/SMARCD3/EXOSC6/SMARCA5/AXIN2/UBE2B/FBXO4/MGMT/NAT10/UBE2N/PINX1/MPV17/PHF13/MAPKAPK5/SETMAR/ATR/RUVBL2/HMGB1/NBN/FAF1/TERF2/MYC/DHX9/…
GOBP_RESPONSE_TO_KETONE	GOBP_RESPONSE_TO_KETONE	GOBP_RESPONSE_TO_KETONE	110	0.385149938666104	1.62633445772916	0.00158867706528018	0.104323127286732	0.0943231166182049	3185	tags=47%, list=30%, signal=34%	HOXA10/CYP1B1/ADCY2/CYBB/IGFBP7/BGLAP/SRD5A1/THBS1/CD38/NR1H3/PARP1/TYMS/F5/AVP/ABHD2/KLF4/VPS54/TNC/LIPA/ACACA/GOLPH3/SMYD3/CDK4/ELK1/PARK7/GPI/PCK2/RWDD1/MTAP/AXIN2/NR3C1/AKR1C3/CCR7/PRKAA1/USP8/UBE3A/LARP1/ADAM15/SIRT1/KLF9/CDA/COMT/SRC/CAD/SP1/PCNA/PIK3CA/HOXD13/GNB1/HSPA8/ADCY3/AIFM1
GOBP_POSITIVE_REGULATION_OF_CYTOKINE_PRODUCTION	GOBP_POSITIVE_REGULATION_OF_CYTOKINE_PRODUCTION	GOBP_POSITIVE_REGULATION_OF_CYTOKINE_PRODUCTION	302	0.306038396265171	1.47211509503959	0.00168918918918919	0.108887272727273	0.0984497607655502	3200	tags=33%, list=30%, signal=24%	CYP1B1/CD36/HSPA1B/CYBB/ORM1/HLA-G/IL6ST/TRIM32/CEBPG/CCR2/CD160/PLCB1/TLR5/TLR7/IL15/SULF2/TICAM1/CD28/SCAMP5/THBS1/KIR2DL4/C3AR1/ISG15/UAP1/CD4/ZBTB7B/HPSE/TWIST1/CD74/OAS1/PTPN11/HAVCR2/NLRP3/TICAM2/CD40LG/CD86/TRAF2/ATP6AP2/IRF5/MAPK9/HDAC2/SOD1/FCER1G/CCL3/HRAS/FCN1/FCGR2B/PARK7/RNF135/ABL1/RAB1A/POU2F2/POLR3F/HSPD1/ARRDC4/MALT1/PIK3R1/TLR8/AIF1/TUSC2/DDX21/OAS2/CCR7/OPA1/BTN3A2/MIF/HSP90AA1…
GOBP_REGULATION_OF_TRANSLATION	GOBP_REGULATION_OF_TRANSLATION	GOBP_REGULATION_OF_TRANSLATION	231	0.323247176704009	1.51063695882997	0.0017379679144385	0.108887272727273	0.0984497607655502	2731	tags=33%, list=25%, signal=25%	CYP1B1/SOX4/ELP4/LARP4/MRPL13/PLD1/PLXNB2/CD28/CYFIP1/ANG/PASK/THBS1/UPF3B/GEMIN5/DNAJC3/EIF4E2/DNAJC1/SERP1/NGDN/TYMS/NCL/NCBP2/ACO1/KBTBD8/NCBP1/ZNF540/SYNCRIP/TMED2/CSDE1/MIF4GD/PRMT1/IGF2BP3/HABP4/CNOT6/DDX6/ZNF706/ABCE1/CNOT8/QKI/EIF4EBP3/SERBP1/PDIK1L/NANOS1/GTDC1/BZW2/EEF2/NAT10/LRPPRC/JMJD4/KHDRBS1/MAPKAPK5/SRP9/POLR2G/CNOT7/METTL5/EIF2S1/RPS27L/CIRBP/DHX9/ETF1/LARP1/OGFOD1/TSC1/TNF/YTHDF…
GOBP_REGULATION_OF_PRODUCTION_OF_MOLECULAR_MEDIATOR_OF_IMMUNE_RESPONSE	GOBP_REGULATION_OF_PRODUCTION_OF_MOLECULAR_MEDIATOR_OF_IMMUNE_RESPONSE	GOBP_REGULATION_OF_PRODUCTION_OF_MOLECULAR_MEDIATOR_OF_IMMUNE_RESPONSE	113	0.379413718573734	1.60552430312095	0.00174545454545455	0.108887272727273	0.0984497607655502	3200	tags=42%, list=30%, signal=30%	TNFSF13/CD36/HLA-G/CCR2/CD160/TLR7/TICAM1/CD28/KIR2DL4/PHB2/TWIST1/MAD2L2/CD74/NLRP3/CD40LG/PMS2/CD86/EXOSC3/TRAF2/NDFIP1/IRF5/BST2/LILRB4/FCGR2B/GPI/EXOSC6/UBE2J1/MALT1/DDX21/MIF/PKN1/P2RX7/SIRT1/TNF/VAMP3/MAPKAPK2/CUEDC2/SLC15A4/XBP1/HLA-A/IRAK3/DNAJB9/IL27RA/SMAD7/DHX36/LAPTM5/F2RL1
GOBP_ERYTHROCYTE_DEVELOPMENT	GOBP_ERYTHROCYTE_DEVELOPMENT	GOBP_ERYTHROCYTE_DEVELOPMENT	28	-0.573362	-1.98405	0.00187516742566301	0.11141870572126	0.100738540403518	462	tags=25%, list=4%, signal=24%	GATA1/BPGM/TRIM58/ALAS2/EPB42/SLC4A1/RHAG
GOBP_HEPARAN_SULFATE_PROTEOGLYCAN_BIOSYNTHETIC_PROCESS	GOBP_HEPARAN_SULFATE_PROTEOGLYCAN_BIOSYNTHETIC_PROCESS	GOBP_HEPARAN_SULFATE_PROTEOGLYCAN_BIOSYNTHETIC_PROCESS	17	0.642425587302979	1.81585394652219	0.00194931773879142	0.11141870572126	0.100738540403518	1645	tags=53%, list=15%, signal=45%	HS2ST1/GLCE/TCF7L2/NDST1/EXTL2/UGDH/EXT2/EXT1/B3GALT6
GOBP_POSITIVE_REGULATION_OF_DNA_REPAIR	GOBP_POSITIVE_REGULATION_OF_DNA_REPAIR	GOBP_POSITIVE_REGULATION_OF_DNA_REPAIR	77	0.415389832489359	1.65158437772728	0.00195312	0.11141870572126	0.100738540403518	3631	tags=48%, list=34%, signal=32%	RNF8/CEBPG/SMARCE1/MAD2L2/PARP1/SMARCD2/YY1/PRMT1/BRD7/SMARCA4/SMARCC1/VPS72/BCL7C/SMARCD3/MGMT/UBE2N/SETMAR/RUVBL2/HMGB1/NBN/DHX9/BCL7B/SIRT1/UCHL5/ACTR2/USP1/TOP2B/PHF10/PCNA/UBE2V2/ACTL6A/SMARCA2/MORF4L1/SMCHD1/RAD51AP1/SMARCB1/ZCWPW1
GOBP_POSITIVE_REGULATION_OF_VASCULATURE_DEVELOPMENT	GOBP_POSITIVE_REGULATION_OF_VASCULATURE_DEVELOPMENT	GOBP_POSITIVE_REGULATION_OF_VASCULATURE_DEVELOPMENT	75	0.422404866333414	1.67294554927198	0.00195371205290051	0.11141870572126	0.100738540403518	1568	tags=31%, list=15%, signal=26%	CYP1B1/ITGB3/JUP/CYBB/EMILIN2/GRN/THBS1/HK2/FOXC2/C3AR1/TWIST1/CTSH/ITGB1/CX3CR1/MTDH/HIPK2/CAMP/KLF4/EPHA1/DLL1/PRKCA/SASH1/ABL1
GOBP_BIOMINERAL_TISSUE_DEVELOPMENT	GOBP_BIOMINERAL_TISSUE_DEVELOPMENT	GOBP_BIOMINERAL_TISSUE_DEVELOPMENT	70	0.423026716725018	1.65405441296761	0.00195989748228554	0.11141870572126	0.100738540403518	2284	tags=34%, list=21%, signal=27%	SLC20A2/MINPP1/FBN2/ERCC2/FAM20C/BMPR2/BGLAP/ISG15/TWIST1/ITGB1BP1/PTN/BCOR/ACVR1/CCL3/SLC4A2/SNX10/ATP2B1/AXIN2/STIM1/TMEM38B/SLC24A4/P2RX7/RUNX2/FGF23
GOBP_ATRIOVENTRICULAR_VALVE_DEVELOPMENT	GOBP_ATRIOVENTRICULAR_VALVE_DEVELOPMENT	GOBP_ATRIOVENTRICULAR_VALVE_DEVELOPMENT	15	0.654009745587381	1.78637558728589	0.00196463654223969	0.11141870572126	0.100738540403518	1712	tags=53%, list=16%, signal=45%	OLFM1/SOX4/BMPR2/MDM2/TWIST1/ACVR1/EFNA1/AXIN2
GOBP_PROTEIN_FOLDING	GOBP_PROTEIN_FOLDING	GOBP_PROTEIN_FOLDING	131	0.361697422230906	1.56896051988831	0.00199942873464724	0.111478436978794	0.100792546054199	3726	tags=54%, list=35%, signal=36%	HSPA1B/LMAN2L/DNAJC4/GRN/DNAJC7/MPDU1/CCT5/CANX/DNAJC3/PDIA6/DNAJC1/CD74/CCT6A/GRPEL1/SDF2/PRDX4/CRTAP/TCP1/HSPH1/FKBP4/FKBP5/SIL1/HSP90AB1/DNAJC10/DNAJA2/MKKS/FKBP2/HSPE1/HSPD1/DNAJB11/TXNDC5/CHCHD4/TTC4/HSP90AA1/HSPA5/RUVBL2/CCT4/NUDC/ERP29/PDIA5/TSC1/HSPA1L/CCT8/PDCL3/ST13/PPIH/VBP1/ATF6/PPIL1/HSPA4/BAG3/TOR1A/SDF2L1/GRPEL2/TTC1/HSPA8/TBCA/PTGES3/CCT6B/NGLY1/BAG5/UNC45A/HSP90B1/PDCD5/BAG4/CCT3…
GOBP_REGULATION_OF_MULTICELLULAR_ORGANISMAL_DEVELOPMENT	GOBP_REGULATION_OF_MULTICELLULAR_ORGANISMAL_DEVELOPMENT	GOBP_REGULATION_OF_MULTICELLULAR_ORGANISMAL_DEVELOPMENT	597	0.263467585115952	1.34297248283056	0.00202525613533476	0.111478436978794	0.100792546054199	1578	tags=20%, list=15%, signal=18%	CYP1B1/ULK2/ITGB3/SLC20A2/CD36/SLITRK4/SOX4/JUP/HSPA1B/EZH2/TIAM2/CYBB/HLA-G/FBN2/IL6ST/TRIM32/CCR2/CD160/PLCB1/FAM20C/BMPR2/SOX8/SPARC/IL15/LAMA3/EMILIN2/GRN/TIAM1/CEBPA/PLXNB2/CD28/MBIP/CYFIP1/BGLAP/PPARGC1B/EPHB3/PIK3CB/WASF3/THBS1/HK2/FOXC2/C3AR1/ISG15/LEO1/TRPS1/CD4/ZBTB7B/SMARCE1/HPSE/TWIST1/LGALS1/CTSH/GLG1/CD74/SULT2B1/ITGB1/STAU2/RECK/STK11/PTPN11/CX3CR1/MTDH/NLRP3/TGIF2/HES6/HIPK2/CD86/…
GOBP_HOMOTYPIC_CELL_CELL_ADHESION	GOBP_HOMOTYPIC_CELL_CELL_ADHESION	GOBP_HOMOTYPIC_CELL_CELL_ADHESION	60	0.44675256138667	1.69247341350509	0.00214296647788152	0.116248167053776	0.105105068289689	1367	tags=28%, list=13%, signal=25%	ITGB3/RAP2B/MMRN1/JUP/MYL9/IL6ST/MEGF10/EMILIN2/PIK3CB/FLNA/DSC2/CSRP1/TJP2/SERPINE2/CEACAM1/ALOX12/PRKCA
GOBP_RESPONSE_TO_WOUNDING	GOBP_RESPONSE_TO_WOUNDING	GOBP_RESPONSE_TO_WOUNDING	277	0.308082652197322	1.46982045232314	0.00222309402380018	0.118872013301201	0.107477402804776	1581	tags=22%, list=15%, signal=19%	ITGB3/RAP2B/SERPINB2/MMRN1/CD36/GGCX/PLSCR1/MYL9/SERPING1/IL6ST/CCR2/PROS1/NFIB/ARL8B/SULF2/EMILIN2/GRN/GIT1/DTNBP1/PIK3CB/ARHGAP24/THBS1/FOXC2/USF1/FLNA/NRG1/HPSE/TREML1/F13A1/CSRP1/ITGB1/CX3CR1/MTR/CORO1B/F5/INSL3/SELP/CD40LG/ABHD2/CD2AP/DGKD/PTN/KLF4/MAPK9/TNC/SERPINA1/SOD1/FCER1G/SERPINE2/CEACAM1/CTNNA1/HRAS/ALOX12/PRKCA/MIA3/VWF/DAG1/EXT1/ANXA5/CHMP6
GOBP_CELL_ACTIVATION	GOBP_CELL_ACTIVATION	GOBP_CELL_ACTIVATION	645	0.259356743827918	1.32845017000488	0.00236071765816808	0.123155502910938	0.111350293701552	3477	tags=35%, list=32%, signal=25%	PTGDS/RNF8/ITGB3/RAP2B/TNFSF13/MMRN1/SOX4/EZH2/HLA-G/PLSCR1/MYL9/IL6ST/CEBPG/CCR2/CD160/PLCB1/CLEC4D/BPI/MEGF10/IL15/EMILIN2/GRN/TICAM1/CEBPA/MDM2/CD28/PIK3CB/THBS1/FLNA/PHB2/DNASE1L3/CD38/S100A12/CD4/ZBTB7B/SMARCE1/NR1H3/TREML1/LGALS1/CSRP1/HLA-DRB4/MAD2L2/CD74/ITGB1/STK11/PTPN11/CX3CR1/HAVCR2/NLRP3/SELP/CD40LG/PMS2/CD86/MAFB/CD2AP/DGKD/CD33/TNFRSF21/SMARCD2/YY1/TNFSF8/CAMP/EXOSC3/IMPDH2/NDFIP1/…
GOBP_NEGATIVE_REGULATION_OF_CYTOKINE_PRODUCTION	GOBP_NEGATIVE_REGULATION_OF_CYTOKINE_PRODUCTION	GOBP_NEGATIVE_REGULATION_OF_CYTOKINE_PRODUCTION	157	0.348451378644569	1.55241938693624	0.00236900780379041	0.123155502910938	0.111350293701552	3486	tags=41%, list=32%, signal=28%	EZH2/ORM1/BPI/GIT1/THBS1/LAPTM4B/TWIST1/RPS6KA4/OAS1/PTPN11/CX3CR1/HAVCR2/HOMER2/NLRP3/CD2AP/CD33/TNFRSF21/YY1/KLF4/NDFIP1/CD24/PSG9/BST2/CEACAM1/DLL1/LILRB4/FCGR2B/LEF1/ATP2B1/REL/MORC3/TLR8/TUSC2/CCR7/BANF1/HMGB1/PTPN22/MAP2K5/TNF/PRNP/CD200/CUEDC2/CD200R1/C1QBP/IRAK3/NPLOC4/ARRB1/ANXA1/RAC1/SERPINB1/IL27RA/IL1R2/SMAD7/OAS3/GSTP1/LAPTM5/ARG2/F2RL1/FXR1/GPR18/CASP3/ATG5/N4BP1/NDRG2/PPM1B
GOBP_REGULATION_OF_BODY_FLUID_LEVELS	GOBP_REGULATION_OF_BODY_FLUID_LEVELS	GOBP_REGULATION_OF_BODY_FLUID_LEVELS	188	0.333297564114178	1.52165396661369	0.00244897959183673	0.125568912496505	0.113532363197622	1547	tags=23%, list=14%, signal=20%	ITGB3/RAP2B/SERPINB2/MMRN1/CD36/ATP7B/GGCX/PLSCR1/MYL9/SERPING1/IL6ST/PROS1/EMILIN2/DTNBP1/PIK3CB/THBS1/HK2/USF1/FLNA/ZBTB7B/NR1H3/HPSE/TREML1/F13A1/PTPRO/CSRP1/F5/SELP/CD40LG/AVP/DGKD/OPRL1/SERPINA1/FCER1G/SERPINE2/CEACAM1/STAT5A/ALOX12/PRKCA/EXT2/VWF/GPI/EXT1/ANXA5
GOBP_REGULATION_OF_MOLECULAR_FUNCTION	GOBP_REGULATION_OF_MOLECULAR_FUNCTION	GOBP_REGULATION_OF_MOLECULAR_FUNCTION	943	0.247800338860985	1.29824262806599	0.00258630383447655	0.130818043951969	0.118278333255222	2918	tags=30%, list=27%, signal=24%	PDGFC/CYP1B1/ITGB3/RAP2B/USP47/FZD2/SERPINB2/NFKBIE/CHN1/HP/JUP/DLGAP2/HSPA1B/EZH2/TIAM2/CASP10/BCL2A1/PLSCR1/SERPING1/TRIM32/CEBPG/BCL2L2/CCR2/GNAT1/YWHAG/GRN/DLG4/TIAM1/NMD3/PLXNB2/DBNDD1/ANG/PDGFRB/PPARGC1B/CAMK2D/DTNBP1/PHPT1/EPHB3/ARHGAP24/THBS1/CAND1/FLNA/PLAA/PHB2/GCH1/S100A12/NUCKS1/CD4/NRG1/NR1H3/FXYD6/TWIST1/TRIB3/TCF7L2/CTSH/PTPRO/MAD2L2/CD74/TRIM14/ZNF431/RPS6KA4/ITGB1/PARP1/ZNF618/SU…
GOBP_RNA_CATABOLIC_PROCESS	GOBP_RNA_CATABOLIC_PROCESS	GOBP_RNA_CATABOLIC_PROCESS	174	0.342226398661052	1.54505490153224	0.00262757571566865	0.130981959082652	0.118426536116745	3306	tags=40%, list=31%, signal=28%	HSPA1B/METTL1/DCP1B/FTO/ANG/LSM6/UPF3B/SIDT2/NUDT16/PCBP4/NCBP2/NCBP1/SYNCRIP/EXOSC3/FEN1/TRAF2/CSDE1/GRSF1/PARN/IGF2BP3/CNOT6/DKC1/CNOT8/TRNT1/PRKCA/QKI/SERBP1/EXOSC6/PPP1R8/NANOS1/LSM5/AXIN2/RNASEH2A/TTC5/LSM4/LRPPRC/OAS2/POLR2G/CNOT7/CIRBP/GSPT2/DHX9/ETF1/LARP1/RBM7/PABPC4/TARDBP/DCPS/EXOSC5/YTHDF2/ZCCHC17/MAPKAPK2/PNRC2/EIF4ENIF1/DCP2/YTHDF3/DCP1A/ALKBH5/EXOSC4/SSB/CNOT4/NSUN2/PUM2/CPEB3/RNAS…
GOBP_MESODERM_MORPHOGENESIS	GOBP_MESODERM_MORPHOGENESIS	GOBP_MESODERM_MORPHOGENESIS	27	0.559496512417252	1.78170994096688	0.00272435897435897	0.130981959082652	0.118426536116745	1497	tags=37%, list=14%, signal=32%	ITGB3/BMPR2/FOXC2/ITGB1/KLF4/DKK1/ACVR1/EXT2/LEF1/GPI
GOBP_RIBOSOMAL_SMALL_SUBUNIT_BIOGENESIS	GOBP_RIBOSOMAL_SMALL_SUBUNIT_BIOGENESIS	GOBP_RIBOSOMAL_SMALL_SUBUNIT_BIOGENESIS	68	0.41737082518129	1.62067506169403	0.00272562083585706	0.130981959082652	0.118426536116745	2400	tags=35%, list=22%, signal=28%	WDR36/ERCC2/RPS23/UTP15/LSM6/FCF1/BYSL/NGDN/RIOK2/MRPS7/LTV1/GTF2H5/RPP40/AATF/RSL1D1/IMP3/EMG1/NAT10/RRS1/RPS27L/FBL/TSR1/SURF6/NOL11
GOBP_RNA_SPLICING_VIA_TRANSESTERIFICATION_REACTIONS	GOBP_RNA_SPLICING_VIA_TRANSESTERIFICATION_REACTIONS	GOBP_RNA_SPLICING_VIA_TRANSESTERIFICATION_REACTIONS	176	0.339485956738351	1.53606467706625	0.00275330396475771	0.130981959082652	0.118426536116745	3803	tags=47%, list=35%, signal=31%	SFPQ/PRDX6/LSM6/UPF3B/PRPF18/GEMIN5/FRG1/WBP4/CWF19L2/NCL/PCBP4/SNRPF/NCBP2/NCBP1/SYNCRIP/RBMX2/PRPF38A/SNRPC/SNRPD3/SAP18/CLNS1A/CDC40/ZCRB1/RNF113A/DNAJC17/QKI/EFTUD2/RBMXL1/LSM5/LSM4/SNRPN/SLU7/CDC5L/KHDRBS1/IK/PRPF19/CIRBP/DHX9/SART3/RBM41/RBM7/DDX23/SNRPA/DCPS/SNRPB2/GEMIN6/SF3A3/COIL/SF3A1/PRPF8/SNRPB/C1QBP/PPIH/SNW1/AQR/GEMIN4/STRAP/PPIL1/LSM3/DDX41/SON/DDX46/SMNDC1/PSIP1/HSPA8/SF3B4/LSM7/…
GOBP_PROTOPORPHYRINOGEN_IX_METABOLIC_PROCESS	GOBP_PROTOPORPHYRINOGEN_IX_METABOLIC_PROCESS	GOBP_PROTOPORPHYRINOGEN_IX_METABOLIC_PROCESS	10	-0.753065	-1.95224	0.00276451369690877	0.130981959082652	0.118426536116745	1483	tags=60%, list=14%, signal=52%	UROS/EIF2AK1/PPOX/FECH/HMBS/ALAS2
GOBP_POSITIVE_REGULATION_OF_LOCOMOTION	GOBP_POSITIVE_REGULATION_OF_LOCOMOTION	GOBP_POSITIVE_REGULATION_OF_LOCOMOTION	271	0.303763057290391	1.44580595986043	0.00288524590163934	0.134993442622951	0.122053494391717	3068	tags=33%, list=29%, signal=24%	PDGFC/CYP1B1/ITGB3/ITGA2B/EZH2/AAMP/TRIM32/CCR2/BMPR2/SPARC/SYNE2/GRN/TIAM1/MDM2/PDGFRB/PHPT1/PIK3CB/THBS1/FOXC2/C3AR1/FLNA/PLAA/GCNT2/TWIST1/CTSH/CD74/CEACAM6/ITGB1/CX3CR1/CD99L2/ITGB1BP1/INSL3/SELP/MYO1C/RIN2/ITGA6/PTN/EPHA1/FUT7/PTP4A1/ACVR1/CCL3/STAT5A/HRAS/NIPBL/PRKCA/MIA3/LEF1/ADAM10/GPI/SASH1/ABL1/PLA2G7/VPS35/LGMN/ZNF609/PIK3R1/AIF1/CCAR1/CCR7/MAPRE2/CD99/HSPA5/HMGB1/ACTA2/RRAS/CSF1R/SIRT…
GOBP_ANATOMICAL_STRUCTURE_FORMATION_INVOLVED_IN_MORPHOGENESIS	GOBP_ANATOMICAL_STRUCTURE_FORMATION_INVOLVED_IN_MORPHOGENESIS	GOBP_ANATOMICAL_STRUCTURE_FORMATION_INVOLVED_IN_MORPHOGENESIS	489	0.272827006887408	1.37032778657444	0.00293577981651376	0.135502041761997	0.122513341188414	1712	tags=20%, list=16%, signal=18%	OLFM1/CYP1B1/ITGB3/MYOM2/FZD2/CD36/HS2ST1/ITGA2B/JUP/AAMP/CYBB/HLA-G/MYL9/FBN2/ERCC2/CCR2/CD160/FAM20C/NFIB/BMPR2/SOX8/SPARC/ST14/VASP/LAMA3/EMILIN2/GRN/CALD1/PLXNB2/ANG/PDGFRB/PPARGC1B/EPHB3/RALA/PIK3CB/ARHGAP24/THBS1/HK2/EPB41L3/FOXC2/C3AR1/FLNA/LEO1/HPSE/TWIST1/CTSH/BYSL/LUZP1/CSRP1/ITGB1/RECK/PTPN11/CX3CR1/MTDH/TGFBI/NCL/ITGB1BP1/HIPK2/SH3PXD2A/KBTBD8/PGM5/MAFB/TMED2/CAMP/KLF4/EPHA1/DKK1/MYBP…
GOBP_MAINTENANCE_OF_LOCATION	GOBP_MAINTENANCE_OF_LOCATION	GOBP_MAINTENANCE_OF_LOCATION	174	0.3371659282395	1.52220831617393	0.00304245609182686	0.135502041761997	0.122513341188414	2503	tags=30%, list=23%, signal=23%	GM2A/ITGB3/NFKBIE/IGSF11/CD36/ATP7B/FBN2/FTO/PLCB1/VPS13D/CAMK2D/HK2/PLA2G4C/FLNA/CD4/TBCCD1/NR1H3/ARHGAP21/TMED2/TPCN2/KDELR1/LIPA/CHERP/CCL3/GOLPH3/PARK7/ABL1/UVRAG/OSBPL8/NUCB2/NRIP1/CRY1/SQLE/MORC3/CDK5/TMEM38B/OS9/CCR7/CPT1A/HEXB/FTH1/HSPA5/FAF1/P2RX7/PISD/GSTO1/SIRT1/BARD1/TNF/ARL2BP/CIDEB/ALKBH7
GOBP_SIGNAL_TRANSDUCTION_BY_P53_CLASS_MEDIATOR	GOBP_SIGNAL_TRANSDUCTION_BY_P53_CLASS_MEDIATOR	GOBP_SIGNAL_TRANSDUCTION_BY_P53_CLASS_MEDIATOR	88	0.395094640442791	1.6100103544528	0.0030891438658429	0.135502041761997	0.122513341188414	3182	tags=47%, list=30%, signal=33%	SOX4/MUC1/ERCC2/MDM2/TWIST1/CD74/STK11/CASP6/BOP1/HIPK2/RPS20/TP53BP2/TRIAP1/PAK1IP1/CD44/NDRG1/RPL23/PYHIN1/TP53RK/RPL37/MAPKAPK5/RRS1/TRIM24/MIF/ATR/RPS27L/NBN/HINT1/MYC/TMEM109/SIRT1/SNW1/EEF1E1/SMYD2/PMAIP1/IFI16/PRMT6/RRN3/RPS7/ZMPSTE24/BATF
GOBP_POSITIVE_REGULATION_OF_TRANSLATION	GOBP_POSITIVE_REGULATION_OF_TRANSLATION	GOBP_POSITIVE_REGULATION_OF_TRANSLATION	86	0.400231727606847	1.62587101270727	0.00309323906319046	0.135502041761997	0.122513341188414	3812	tags=53%, list=35%, signal=35%	CYP1B1/SOX4/LARP4/PLD1/PLXNB2/CD28/PASK/THBS1/UPF3B/DNAJC3/SERP1/SYNCRIP/CSDE1/MIF4GD/PRMT1/HABP4/EEF2/NAT10/JMJD4/KHDRBS1/POLR2G/METTL5/RPS27L/CIRBP/DHX9/LARP1/TNF/YTHDF2/MRPS27/C1QBP/YTHDF3/SSB/NCK1/CPEB3/DHX36/FXR1/EIF4G1/POLDIP3/PABPC1/EIF4G2/PTAFR/FASTKD2/NCK2/ERBB2/NPM1/EIF4G3
GOBP_CELL_CELL_ADHESION	GOBP_CELL_CELL_ADHESION	GOBP_CELL_CELL_ADHESION	435	0.278059117061337	1.38278986259036	0.00310481867858917	0.135502041761997	0.122513341188414	1597	tags=20%, list=15%, signal=18%	LGALS2/CYP1B1/ITGB3/RAP2B/MMRN1/IGSF11/SOX4/ITGA2B/JUP/HLA-G/MYL9/IL6ST/CCR2/CD160/NT5E/MEGF10/IL15/LAMA3/EMILIN2/DLG4/ROBO3/PLXNB2/CD28/EPHB3/PIK3CB/FLNA/DSC2/GCNT2/CD4/ZBTB7B/SMARCE1/LGALS1/CSRP1/HLA-DRB4/MAD2L2/CD74/CEACAM6/ITGB1/PTPN11/CEACAM8/CX3CR1/HAVCR2/NLRP3/ALCAM/SELP/CD40LG/CD86/CD2AP/CD33/TNFRSF21/SMARCD2/ITGA6/KLF4/NDFIP1/SLC39A8/CD24/HLA-DRB3/FUT7/BRD7/CLDN5/HSPH1/TJP2/SMARCA4/SERPI…
GOBP_POSITIVE_REGULATION_OF_DNA_BIOSYNTHETIC_PROCESS	GOBP_POSITIVE_REGULATION_OF_DNA_BIOSYNTHETIC_PROCESS	GOBP_POSITIVE_REGULATION_OF_DNA_BIOSYNTHETIC_PROCESS	43	0.484166803894787	1.71482485002531	0.00311332503113325	0.135502041761997	0.122513341188414	2596	tags=44%, list=24%, signal=34%	CYP1B1/PDGFRB/CCT5/GCH1/CCT6A/RFC3/KLF4/PARN/TCP1/DKC1/FBXO4/MAPKAPK5/ATR/MYC/CCT4/CCT8/TNF/USP1/RFC5
GOBP_OSSIFICATION	GOBP_OSSIFICATION	GOBP_OSSIFICATION	176	0.334460651395459	1.5133267879858	0.00316629955947137	0.136223669552889	0.123166	2794	tags=36%, list=26%, signal=27%	SLC20A2/MINPP1/FBN2/ERCC2/IL6ST/FAM20C/BMPR2/SOX8/CLTC/GIT1/CEBPA/SLC26A2/BGLAP/PPARGC1B/FOXC2/ISG15/FIGNL1/TWIST1/PTPN11/ZHX3/DNAJC13/SORT1/SYNCRIP/PTN/BCOR/DKK1/ID3/TNC/CTSK/PSMC2/ZBTB16/ACVR1/CCL3/NIPBL/EXT2/RSL1D1/LEF1/SNX10/EXT1/NAB1/ATP2B1/HSPE1/AXIN2/RRBP1/TMEM38B/DDX21/FBL/P2RX7/RUNX2/DHX9/FASN/CDK6/FGF23/HSD17B4/ILK/TNF/TMEM64/TMCO1/RDH14/OSTF1/PEX7/ADRB2/MEF2C
GOBP_ERYTHROCYTE_HOMEOSTASIS	GOBP_ERYTHROCYTE_HOMEOSTASIS	GOBP_ERYTHROCYTE_HOMEOSTASIS	99	-0.344407	-1.55798	0.00321440051430408	0.136721603693638	0.123616000639804	463	tags=13%, list=4%, signal=13%	MFHAS1/GATA1/BPGM/SLC1A5/HOXB6/TRIM58/FECH/KLF1/ALAS2/TRIM10/EPB42/SLC4A1/RHAG
GOBP_REGULATION_OF_CELLULAR_LOCALIZATION	GOBP_REGULATION_OF_CELLULAR_LOCALIZATION	GOBP_REGULATION_OF_CELLULAR_LOCALIZATION	510	0.268669447634398	1.35322038495006	0.0032958984375	0.138612897208567	0.125326002088261	3753	tags=40%, list=35%, signal=28%	ITGB3/CPSF6/CD36/SOX4/TMEM30B/NETO2/JUP/SEC24A/OAZ3/PLS1/DERL2/PLCB1/FRMD4A/CLTC/TIAM1/NMD3/MDM2/CYP51A1/ANG/CAMK2D/PTPN9/CCT5/FLNA/GPC2/CD38/NR1H3/YIPF5/TCF7L2/SIDT2/BYSL/DNAJC1/SERP1/NGDN/ITGB1/PARP1/SUMO3/STK11/PTPN11/CTSD/GLUD1/IER3IP1/CCT6A/DNAJC13/ITGB1BP1/NCBP2/REEP5/GDI2/KIAA0586/MYO1C/CD2AP/CD33/TMED2/GNA11/PFKL/NDFIP1/RIOK2/TM9SF4/PPP1R12A/TCP1/PKIA/SAE1/ARV1/DKC1/LATS2/STX8/GOLPH3/ACSL…
GOBP_PROTEOGLYCAN_BIOSYNTHETIC_PROCESS	GOBP_PROTEOGLYCAN_BIOSYNTHETIC_PROCESS	GOBP_PROTEOGLYCAN_BIOSYNTHETIC_PROCESS	27	0.552786367122627	1.76034156366438	0.00336538461538462	0.139514513348553	0.126141192799358	1742	tags=41%, list=16%, signal=34%	HS2ST1/GLCE/BMPR2/TCF7L2/NDST1/EXTL2/UGDH/EXT2/EXT1/B3GALT6/CHST13
GOBP_ORGANOPHOSPHATE_METABOLIC_PROCESS	GOBP_ORGANOPHOSPHATE_METABOLIC_PROCESS	GOBP_ORGANOPHOSPHATE_METABOLIC_PROCESS	535	0.267848946025561	1.35454360303041	0.00339188370684434	0.139514513348553	0.126141192799358	3304	tags=37%, list=31%, signal=27%	ACOT8/PRDX6/ADCY2/HSPA1B/PDE9A/MINPP1/PLSCR1/PLCB1/FABP5/TP53I3/PLD1/PIGM/NT5E/SULT1A2/NDUFV3/GIT1/CETP/SMPDL3A/PDGFRB/PIK3CB/H6PD/DPYD/HK2/PLA2G4C/NDUFS4/PLAA/RBKS/PHB2/FIGNL1/OCRL/SUCLA2/NTHL1/CD38/PIK3R4/PPT1/NR1H3/AGPAT3/G6PC3/SH3YL1/SULT2B1/PARP1/KMO/NUDT16/MTMR11/PAPSS1/TYMS/KYNU/INPP4B/NNT/GIMAP7/SLC25A19/PDHA1/NDUFB10/DLAT/MOCS1/SACM1L/FMO5/DGKD/DLD/HADHA/PDHX/CBFA2T3/IMPDH2/PFKL/IDH1/NDU…
GOBP_CELLULAR_LIPID_METABOLIC_PROCESS	GOBP_CELLULAR_LIPID_METABOLIC_PROCESS	GOBP_CELLULAR_LIPID_METABOLIC_PROCESS	469	0.273134039089628	1.36780036059645	0.0035595924880324	0.139760752316415	0.126363828254081	3001	tags=34%, list=28%, signal=26%	GM2A/PTGDS/PRKD3/CYP1B1/ACOT8/PRDX6/CD36/EPHX2/SCD/PLSCR1/NAGA/TBL1XR1/SCCPDH/PLCB1/FABP5/PLD1/PIGM/CETP/SMPDL3A/FUCA1/ANG/PDGFRB/SRD5A1/PIK3CB/MPDU1/CERKL/SGPP2/PLA2G4C/PLAA/PHB2/OCRL/PORCN/PIK3R4/MORC2/PPT1/NR1H3/AGPAT3/TWIST1/TRIB3/MGST2/SH3YL1/CD74/MTMR11/PTPN11/PTGS1/SGPL1/INPP4B/SUMF1/AGPS/SACM1L/AVP/ABHD2/DGKD/HADHA/SCARB2/VPS54/IDH1/ALG5/PIK3R5/ECHS1/FUT7/DHRS7B/LIPA/ARV1/SLC35C1/PHYH/ACA…
GOBP_DNA_REPAIR	GOBP_DNA_REPAIR	GOBP_DNA_REPAIR	326	0.292644975946763	1.41809736372855	0.00360313987903745	0.139760752316415	0.126363828254081	3147	tags=34%, list=29%, signal=25%	RNF8/SFPQ/USP47/RAD54B/SLC30A9/FTO/ERCC2/CEBPG/RAD51C/POLD3/FIGNL1/NTHL1/POLD1/NUCKS1/SMARCE1/TWIST1/LIG3/MPND/MAD2L2/PARP1/BCCIP/PMS2/RFC3/SUPT16H/SMARCD2/YY1/NSMCE1/FEN1/UHRF1/RNF138/TEX264/PRMT1/FH/FBXO6/TAOK1/PSMD14/BRD7/SMARCA4/GTF2H5/RNF113A/SUPT3H/SMARCC1/RAD23B/UBE2T/VPS72/NIPBL/BCL7C/ENY2/CSNK2A2/SMARCAL1/PARK7/ABL1/TAF5/SMARCD3/UVRAG/SMARCA5/AXIN2/UBE2B/RNASEH2A/RMI1/XRCC6/TTC5/REXO4/MG…
GOBP_EXTERNAL_ENCAPSULATING_STRUCTURE_ORGANIZATION	GOBP_EXTERNAL_ENCAPSULATING_STRUCTURE_ORGANIZATION	GOBP_EXTERNAL_ENCAPSULATING_STRUCTURE_ORGANIZATION	92	0.386745241459628	1.58888005341041	0.00365978626848192	0.139760752316415	0.126363828254081	2583	tags=34%, list=24%, signal=26%	CYP1B1/ITGB3/ERCC2/SULF2/FOXC2/MAD2L2/ITGB1/RECK/IER3IP1/COL9A2/TGFBI/FSCN1/PRDX4/CRTAP/SLC39A8/CST3/CTSK/DAG1/ADAM10/EXT1/DPP4/ABL1/AXIN2/MPV17/TMEM38B/ANXA2/ADAM15/TNF/PLOD3/CTSS/SPINT2
GOBP_APPENDAGE_DEVELOPMENT	GOBP_APPENDAGE_DEVELOPMENT	GOBP_APPENDAGE_DEVELOPMENT	61	0.430000217097414	1.63454569000275	0.00366748166259169	0.139760752316415	0.126363828254081	1509	tags=28%, list=14%, signal=24%	HOXA10/DYNC2H1/TMEM107/FBN2/ECE1/BMPR2/PCSK5/TWIST1/RECK/ITGA6/VPS54/DKK1/HDAC2/ZBTB16/NIPBL/LEF1/EXT1
GOBP_DNA_TEMPLATED_TRANSCRIPTION_ELONGATION	GOBP_DNA_TEMPLATED_TRANSCRIPTION_ELONGATION	GOBP_DNA_TEMPLATED_TRANSCRIPTION_ELONGATION	61	0.429872093544438	1.63405865815258	0.00366748166259169	0.139760752316415	0.126363828254081	1536	tags=28%, list=14%, signal=24%	RNF8/ZNF326/EZH2/TCEA3/ERCC2/ELP4/LEO1/PARP1/NCBP2/MED9/NCBP1/SUPT16H/GTF2F1/GTF2H5/GTF2F2/ENY2/EAF1
GOBP_AXON_DEVELOPMENT	GOBP_AXON_DEVELOPMENT	GOBP_AXON_DEVELOPMENT	190	0.325245063356745	1.48656932652753	0.00366797989403614	0.139760752316415	0.126363828254081	3802	tags=43%, list=35%, signal=28%	OLFM1/ULK2/CHN1/SLITRK4/TIAM2/UNC5C/TRIM32/ECE1/NFIB/BMPR2/VASP/GRN/TIAM1/ROBO3/PLXNB2/CYFIP1/EPHB3/FLNA/KIF5C/PTPRO/ITGB1/STK11/PTPN11/MTR/ALCAM/CD2AP/TNFRSF21/PTN/EPHA6/KLF4/TNC/APLP2/FEZ2/CNTNAP1/CTNNA1/DAG1/SLC9A6/EXT1/ABL1/EFNA1/NEO1/CDK5/BRSK1/NEXN/RAB10/GOLGA4/PPP3CB/CSF1R/MARK2/S100A6/DOCK7/TOP2B/FEZ1/RGMA/USP9X/RAB8A/MAP2K1/AFG3L2/RAC1/PUM2/NIN/SEMA4B/STK25/PAK2/CASP3/PTK2/NOTCH2/SMAD4/S…
GOBP_LIPID_STORAGE	GOBP_LIPID_STORAGE	GOBP_LIPID_STORAGE	50	0.457582026949909	1.67215639164373	0.00369571912534647	0.139760752316415	0.126363828254081	2503	tags=36%, list=23%, signal=28%	GM2A/ITGB3/CD36/FTO/PLA2G4C/NR1H3/LIPA/OSBPL8/NRIP1/CRY1/SQLE/CPT1A/HEXB/PISD/SIRT1/TNF/CIDEB/ALKBH7
GOBP_NEURON_DEVELOPMENT	GOBP_NEURON_DEVELOPMENT	GOBP_NEURON_DEVELOPMENT	454	0.275469331096803	1.37569086297739	0.00370141887723627	0.139760752316415	0.126363828254081	1302	tags=17%, list=12%, signal=16%	OLFM1/ULK2/FZD2/CHN1/IFT88/SLITRK4/MAP4/EZH2/TIAM2/UNC5C/PLS1/TRIM32/ECE1/NFIB/BMPR2/GNAT1/VASP/GRN/KCNQ1/DLG4/GIT1/TIAM1/ROBO3/MDM2/PLXNB2/CYFIP1/DTNBP1/EPHB3/PTPN9/UPF3B/EPB41L3/NEK3/FLNA/PLAA/KIF5C/GPC2/CD38/TNIK/PPT1/PTPRO/UGDH/ATF5/ITGB1/STAU2/STK11/PTPN11/MTR/ALCAM/SHOC2/CAMSAP1/MAPK6/ZNF212/CD2AP/BLOC1S1/TNFRSF21/NCKIPSD/ITGA6/PTN/EPHA6/SCARB2/KLF4/VPS54/WEE1/PRMT1/ARSB/DKK1/TAOK1/HDAC2/TN…
GOBP_GLYCOPROTEIN_METABOLIC_PROCESS	GOBP_GLYCOPROTEIN_METABOLIC_PROCESS	GOBP_GLYCOPROTEIN_METABOLIC_PROCESS	174	0.333883108634521	1.5073873189003	0.00373392338542387	0.139760752316415	0.126363828254081	1824	tags=29%, list=17%, signal=24%	ACOT8/HS2ST1/GLCE/PLCB1/BMPR2/IL15/SULF2/MAN1A2/PMM2/MPDU1/PORCN/GCNT2/HPSE/TCF7L2/NDST1/EXTL2/UGDH/FUT8/SERP1/B3GNT6/MAN1A1/AGA/ALG5/SLC39A8/FBXO6/NAGPA/MAN1C1/FUT7/GALNT1/CST3/TRIP11/TMTC4/SLC35C1/GOLPH3/AATF/EXT2/NUDT14/PLOD1/PARK7/EXT1/ALG3/PLOD2/RAB1A/RPN2/B3GALT6/UBE2J1/RAB1B/CHST13/DDOST/B4GALT4
GOBP_MACROMOLECULE_CATABOLIC_PROCESS	GOBP_MACROMOLECULE_CATABOLIC_PROCESS	GOBP_MACROMOLECULE_CATABOLIC_PROCESS	820	0.250139382731278	1.30034295872799	0.0038955087076077	0.144365238540353	0.130526946273671	3745	tags=39%, list=35%, signal=28%	RNF8/FBXO22/HSPA1B/OAZ3/METTL1/DCP1B/TBL1XR1/FTO/TRIM32/DERL2/TRAF7/ST14/MAN1A2/CEBPA/MDM2/CYP51A1/FUCA1/ANG/CHI3L2/LSM6/UPF3B/FLNA/PLAA/ISG15/CANX/DNASE1L3/DET1/PIK3R4/LAPTM4B/PPT1/HPSE/TRIB3/DNAJC3/SIDT2/CTSH/MAD2L2/NUDT16/CTSO/CTSD/PSMA2/PCYOX1/IDE/PCBP4/SNF8/MGAM/NCBP2/HIPK2/PSMA5/MAN1A1/NSF/NCBP1/YME1L1/SYNCRIP/CD2AP/CBFA2T3/EXOSC3/FEN1/UHRF1/TRAF2/NDFIP1/RNF167/CSDE1/VPS54/PSMC3/FBXO6/GRSF1…
GOBP_REGULATION_OF_RESPONSE_TO_STRESS	GOBP_REGULATION_OF_RESPONSE_TO_STRESS	GOBP_REGULATION_OF_RESPONSE_TO_STRESS	762	0.251928882150951	1.30454847160983	0.00415896487985213	0.151049233252623	0.136570239157215	3261	tags=33%, list=30%, signal=24%	LGALS2/RNF8/SFPQ/USP47/SERPINB2/MMRN1/CD36/SOX4/HSPA1B/MUC1/HLA-G/PLSCR1/SERPING1/IL6ST/TRIM32/CEBPG/CCR2/CD160/PROS1/TLR5/TLR7/NT5E/IL15/EMILIN2/GRN/GIT1/TICAM1/CEBPA/MDM2/CD28/PIK3CB/THBS1/DNAJC7/KIR2DL4/FOXC2/USF1/FLNA/ANKRD17/PHB2/ISG15/FIGNL1/GCH1/DNASE1L3/S100A12/ZBTB7B/SMARCE1/PPT1/NR1H3/HPSE/TWIST1/LGALS1/MGST2/EIF4E2/FUT8/MAD2L2/CD74/ITGB1/PARP1/OAS1/PTPN11/CASP6/HAVCR2/NLRP3/TICAM2/INSL…
GOBP_DEFENSE_RESPONSE	GOBP_DEFENSE_RESPONSE	GOBP_DEFENSE_RESPONSE	941	0.244846759406918	1.28259477848889	0.00416244796940038	0.151049233252623	0.136570239157215	3262	tags=32%, list=30%, signal=25%	LGALS2/SFPQ/CLEC10A/OR2H2/CD36/HP/CD300C/TRIM7/HSPA1B/EZH2/CYBB/GBP3/ORM1/HLA-G/PLSCR1/SERPING1/IL6ST/TRIM32/CEBPG/CCR2/CD160/RNASE4/TLR5/TLR7/CLEC4D/BPI/NT5E/LGALS3BP/IL15/ARL8B/EMILIN2/GRN/KIR3DL1/LY86/SEH1L/GIT1/TICAM1/CEBPA/CD28/CD163/ANG/CD68/THBS1/KIR2DL4/C3AR1/PLA2G4C/ANKRD17/PLAA/NKIRAS2/CFD/PHB2/ISG15/UAP1/GCH1/DNASE1L3/S100A12/CD4/PPT1/NR1H3/TREML1/LGALS1/DNAJC3/MGST2/NDST1/EIF4E2/CD74/…
GOBP_REGULATION_OF_PLATELET_AGGREGATION	GOBP_REGULATION_OF_PLATELET_AGGREGATION	GOBP_REGULATION_OF_PLATELET_AGGREGATION	18	0.604697896726429	1.74178172694456	0.00419693301049233	0.151049233252623	0.136570239157215	1367	tags=39%, list=13%, signal=34%	MMRN1/IL6ST/EMILIN2/SERPINE2/CEACAM1/ALOX12/PRKCA
GOBP_ESTABLISHMENT_OF_PROTEIN_LOCALIZATION_TO_ORGANELLE	GOBP_ESTABLISHMENT_OF_PROTEIN_LOCALIZATION_TO_ORGANELLE	GOBP_ESTABLISHMENT_OF_PROTEIN_LOCALIZATION_TO_ORGANELLE	297	0.294972070270667	1.41622918761374	0.00442823651992706	0.152923861591406	0.138265172888724	4322	tags=52%, list=40%, signal=32%	CD36/JUP/VPS13D/SSR3/TOMM40L/TIMM10/CD68/RALA/HK2/CCT5/FLNA/PHB2/PIK3R4/SNX16/PEX14/CCT6A/GRPEL1/SNF8/SORT1/IMMP2L/MAN1A1/SCARB2/TIMM9/VPS54/NAGPA/DNAJC15/SEC61A1/TCP1/PKIA/SAE1/DKC1/GOLPH3/RAN/SRP68/NIPBL/CSNK2A2/LEPROT/SAMM50/KPNA3/CSE1L/RAB8B/NUP155/PIK3C3/HSPD1/MTX2/SRP19/SRPRB/PIK3R1/RPL23/SEC61G/SRP9/CHCHD4/VPS41/TIMM23/PRKAA1/HSP90AA1/LAMP1/SEC61B/SH3GLB1/HSPA5/RUVBL2/IPO11/RAB10/VPS4A/CCT…
GOBP_BONE_MINERALIZATION	GOBP_BONE_MINERALIZATION	GOBP_BONE_MINERALIZATION	56	0.438371431491225	1.63977113095385	0.00444240196078431	0.152923861591406	0.138265172888724	2284	tags=36%, list=21%, signal=28%	SLC20A2/MINPP1/FBN2/ERCC2/FAM20C/BMPR2/BGLAP/ISG15/TWIST1/PTN/BCOR/ACVR1/CCL3/SNX10/ATP2B1/AXIN2/TMEM38B/P2RX7/RUNX2/FGF23
GOBP_REGULATION_OF_PLATELET_ACTIVATION	GOBP_REGULATION_OF_PLATELET_ACTIVATION	GOBP_REGULATION_OF_PLATELET_ACTIVATION	31	0.523789354843946	1.7298049365166	0.00444585582724675	0.152923861591406	0.138265172888724	1367	tags=32%, list=13%, signal=28%	MMRN1/IL6ST/EMILIN2/FLNA/SELP/FCER1G/SERPINE2/CEACAM1/ALOX12/PRKCA
GOBP_LAMELLIPODIUM_ORGANIZATION	GOBP_LAMELLIPODIUM_ORGANIZATION	GOBP_LAMELLIPODIUM_ORGANIZATION	50	0.450996418853038	1.64809039686362	0.00446566060979366	0.152923861591406	0.138265172888724	3717	tags=60%, list=35%, signal=39%	CYFIP1/PHPT1/WASF3/SNX2/PTPRO/ITGB1/FSCN1/CORO1B/ABI1/GOLPH3/CD44/PIK3R1/ABLIM1/HSP90AA1/CORO1C/ABI3/ACTR2/ARHGEF7/SRC/ABI2/SRGAP2/PIK3CA/RAC1/NCK1/SPATA13/VCL/ABLIM3/CDC42/NCK2/BIN3
GOBP_MRNA_3_END_PROCESSING	GOBP_MRNA_3_END_PROCESSING	GOBP_MRNA_3_END_PROCESSING	27	0.546871043189795	1.74150428546646	0.00448717948717949	0.152923861591406	0.138265172888724	4002	tags=74%, list=37%, signal=47%	CPSF6/LEO1/LSM11/NCBP2/NCBP1/CSTF2T/CPSF2/CSTF2/CPSF3/WDR33/PAPOLA/NUDT21/BARD1/AHCYL1/DHX36/LSM10/PCF11/PAF1/ZNF473/SLBP
GOBP_SKELETAL_SYSTEM_DEVELOPMENT	GOBP_SKELETAL_SYSTEM_DEVELOPMENT	GOBP_SKELETAL_SYSTEM_DEVELOPMENT	185	0.326099696318169	1.4858118530805	0.00449959094627761	0.152923861591406	0.138265172888724	2257	tags=28%, list=21%, signal=23%	PDGFC/HOXA10/TMEM107/FBN2/FAM20C/NFIB/BMPR2/SULF2/SLC26A2/PCSK5/BGLAP/SRD5A1/PPARGC1B/HOXC4/FOXC2/TRPS1/TWIST1/NDST1/GLG1/SERP1/PAPSS1/PTPN11/TYMS/COL9A2/SGPL1/TGFBI/GNA11/CTSK/TRIP11/LIPA/ZBTB16/HOXC6/CITED2/RPL13/NIPBL/EXT2/SNX10/EXT1/NAB1/MKKS/CD44/AXIN2/BBS1/SNX19/PRDX1/TMEM38B/HEXB/PRKRA/ANXA2/P2RX7/RUNX2/CREB3L2
GOBP_REGULATION_OF_CELL_PROJECTION_ORGANIZATION	GOBP_REGULATION_OF_CELL_PROJECTION_ORGANIZATION	GOBP_REGULATION_OF_CELL_PROJECTION_ORGANIZATION	302	0.293569189035023	1.41213533952299	0.00454781704781705	0.152923861591406	0.138265172888724	2559	tags=28%, list=24%, signal=22%	ULK2/CHN1/IFT88/MAP4/EZH2/TIAM2/PLS1/TRIM32/GLCE/PLD1/BMPR2/SYNE2/GRN/DLG4/TIAM1/ROBO3/MDM2/PLXNB2/CYFIP1/DTNBP1/EPHB3/RALA/ARHGAP24/PTPN9/FAM98A/FLNA/GPC2/CD38/TNIK/PTPRO/SH3YL1/STAU2/STK11/FSCN1/CORO1B/TBC1D9B/SHOC2/GDI2/USP6NL/NCKIPSD/ITGA6/PTN/SCARB2/KLF4/ARSB/DKK1/HDAC2/SDCCAG8/FKBP4/HRAS/FCGR2B/PACSIN1/RAB8B/ABL1/VPS35/TBC1D2/CD44/EFNA1/NEO1/ARF4/PIK3R1/CDK5/WASL/TBC1D10B/STYXL1/CCR7/HSP90A…
GOBP_CELLULAR_RESPONSE_TO_OXYGEN_CONTAINING_COMPOUND	GOBP_CELLULAR_RESPONSE_TO_OXYGEN_CONTAINING_COMPOUND	GOBP_CELLULAR_RESPONSE_TO_OXYGEN_CONTAINING_COMPOUND	559	0.261666040954343	1.3268770700746	0.00457886492348476	0.152923861591406	0.138265172888724	2849	tags=31%, list=26%, signal=24%	CYP1B1/ITGB3/CD36/SOX4/JUP/ADCY2/EZH2/CYBB/GBP3/BCL2L2/PLCB1/BPI/YWHAG/KCNQ1/LY86/GIT1/TIAM1/TICAM1/MDM2/CYFIP1/BGLAP/MGST1/SRD5A1/PPARGC1B/DTNBP1/CD68/FOXC2/USF1/FLNA/PLAA/PHB2/GCH1/AGTRAP/NUCKS1/ZBTB7B/NR1H3/PTPRA/TRIB3/SIDT2/PARP1/KMO/PTPN11/CTSD/CX3CR1/PEX14/MTDH/IDE/HAVCR2/MTR/NCL/NLRP3/TICAM2/SHOC2/NFKBIB/CD86/LDOC1/DEFA1/GNA15/MYO1C/DEFA3/CAMP/TRAF2/GNA11/KLF4/VPS54/CHRNB1/PRMT1/MAPK9/FUT7…
GOBP_REGULATION_OF_EXTRACELLULAR_MATRIX_ORGANIZATION	GOBP_REGULATION_OF_EXTRACELLULAR_MATRIX_ORGANIZATION	GOBP_REGULATION_OF_EXTRACELLULAR_MATRIX_ORGANIZATION	25	0.558011449364068	1.75103309051785	0.00463851567498401	0.152923861591406	0.138265172888724	1712	tags=40%, list=16%, signal=34%	ITGB3/MAD2L2/RECK/IER3IP1/FSCN1/CST3/DAG1/DPP4/ABL1/AXIN2
GOBP_POSITIVE_REGULATION_OF_FIBROBLAST_PROLIFERATION	GOBP_POSITIVE_REGULATION_OF_FIBROBLAST_PROLIFERATION	GOBP_POSITIVE_REGULATION_OF_FIBROBLAST_PROLIFERATION	22	0.572112578172625	1.73465506211081	0.00467289719626168	0.152923861591406	0.138265172888724	2444	tags=55%, list=23%, signal=42%	PDGFC/ITGB3/NDUFS4/CD74/HRAS/CDK4/ABL1/MIF/MYC/DHX9/CDK6/S100A6
GOBP_PLATELET_ACTIVATION	GOBP_PLATELET_ACTIVATION	GOBP_PLATELET_ACTIVATION	80	0.395279434687705	1.58329301851139	0.00476474091721263	0.152923861591406	0.138265172888724	1422	tags=25%, list=13%, signal=22%	ITGB3/RAP2B/MMRN1/PLSCR1/MYL9/IL6ST/EMILIN2/PIK3CB/FLNA/TREML1/CSRP1/SELP/CD40LG/DGKD/FCER1G/SERPINE2/CEACAM1/ALOX12/PRKCA/VWF
GOBP_PURINE_CONTAINING_COMPOUND_METABOLIC_PROCESS	GOBP_PURINE_CONTAINING_COMPOUND_METABOLIC_PROCESS	GOBP_PURINE_CONTAINING_COMPOUND_METABOLIC_PROCESS	301	0.293181758228749	1.40939579193422	0.00481332119162222	0.152923861591406	0.138265172888724	3005	tags=37%, list=28%, signal=27%	ACOT8/ADCY2/HSPA1B/PDE9A/TP53I3/NT5E/SULT1A2/NDUFV3/GIT1/H6PD/DPYD/HK2/NDUFS4/RBKS/FIGNL1/SUCLA2/CD38/PPT1/SULT2B1/PARP1/KMO/NUDT16/PAPSS1/KYNU/NNT/GIMAP7/PDHA1/NDUFB10/DLAT/FMO5/DLD/SLC2A9/PDHX/CBFA2T3/IMPDH2/PFKL/IDH1/NDUFA9/HDAC4/LIPA/NDUFA8/LDHA/NDUFA7/TJP2/PDE7B/ACACA/PMVK/TPI1/ACSL4/LDHB/NUDT15/RAN/PRPS2/PPAT/NME2/ABHD14B/APRT/GPI/NDUFS5/NDUFS8/NUDT9/NDUFV2/PCK2/ELOVL4/MTAP/DCAKD/NDUFAB1/PP…
GOBP_REGULATION_OF_HYDROLASE_ACTIVITY	GOBP_REGULATION_OF_HYDROLASE_ACTIVITY	GOBP_REGULATION_OF_HYDROLASE_ACTIVITY	351	0.284568393498831	1.38935817425018	0.0048260096520193	0.152923861591406	0.138265172888724	3564	tags=40%, list=33%, signal=28%	USP47/SERPINB2/CHN1/EZH2/TIAM2/CASP10/BCL2A1/SERPING1/BCL2L2/GNAT1/GRN/TIAM1/PLXNB2/ANG/PDGFRB/EPHB3/ARHGAP24/THBS1/PLAA/PHB2/NR1H3/CTSH/ITGB1/OAS1/RECK/CTSD/ITGB1BP1/NLRP3/TBC1D9B/SORT1/CD86/GNA15/AVP/USP6NL/TMED2/ITGA6/SCARB2/KLF4/EPHA1/WDR41/PPP1R12A/CST3/SERPINA1/CTSK/TRIAP1/SOD1/SERPINE2/CCL3/CAST/ABCE1/HRAS/HSP90AB1/PSMA3/TBC1D9/RAB11FIP2/PARK7/CHN2/ABL1/IFT57/TBC1D2/CD44/EFNA1/HSPE1/LGMN/H…
GOBP_CARTILAGE_DEVELOPMENT	GOBP_CARTILAGE_DEVELOPMENT	GOBP_CARTILAGE_DEVELOPMENT	66	0.411808819959562	1.59022751475947	0.0048750761730652	0.152923861591406	0.138265172888724	2257	tags=33%, list=21%, signal=26%	NFIB/BMPR2/SULF2/SLC26A2/HOXC4/TRPS1/GLG1/PTPN11/TYMS/TGFBI/CTSK/TRIP11/ZBTB16/EXT2/EXT1/MKKS/CD44/AXIN2/BBS1/SNX19/RUNX2/CREB3L2
GOBP_APPENDAGE_MORPHOGENESIS	GOBP_APPENDAGE_MORPHOGENESIS	GOBP_APPENDAGE_MORPHOGENESIS	49	0.454402344115672	1.65287539403548	0.00492231964313183	0.152923861591406	0.138265172888724	1509	tags=31%, list=14%, signal=26%	HOXA10/DYNC2H1/TMEM107/FBN2/ECE1/PCSK5/TWIST1/RECK/VPS54/DKK1/HDAC2/ZBTB16/NIPBL/LEF1/EXT1
GOBP_PROTEIN_DNA_COMPLEX_DISASSEMBLY	GOBP_PROTEIN_DNA_COMPLEX_DISASSEMBLY	GOBP_PROTEIN_DNA_COMPLEX_DISASSEMBLY	19	0.598567363988884	1.74927503088002	0.00500322788896062	0.152923861591406	0.138265172888724	2238	tags=58%, list=21%, signal=46%	SMARCE1/SUPT16H/SMARCD2/HMGA1/SMARCA4/SMARCC1/SMARCD3/RPL23/GRWD1/SET/MYC
GOBP_DNA_DAMAGE_RESPONSE_SIGNAL_TRANSDUCTION_BY_P53_CLASS_MEDIATOR	GOBP_DNA_DAMAGE_RESPONSE_SIGNAL_TRANSDUCTION_BY_P53_CLASS_MEDIATOR	GOBP_DNA_DAMAGE_RESPONSE_SIGNAL_TRANSDUCTION_BY_P53_CLASS_MEDIATOR	40	0.479954167901718	1.67273631005412	0.00500860854593833	0.152923861591406	0.138265172888724	3182	tags=50%, list=30%, signal=35%	SOX4/MUC1/MDM2/TWIST1/CD74/HIPK2/TRIAP1/CD44/NDRG1/PYHIN1/MIF/ATR/RPS27L/NBN/SIRT1/EEF1E1/SMYD2/PMAIP1/ZMPSTE24/BATF
GOBP_MYOBLAST_DIFFERENTIATION	GOBP_MYOBLAST_DIFFERENTIATION	GOBP_MYOBLAST_DIFFERENTIATION	62	0.422382274959274	1.61178871739585	0.00503663003663004	0.152923861591406	0.138265172888724	1663	tags=32%, list=15%, signal=27%	SOX4/PLCB1/SOX8/MEGF10/NRG1/SMARCE1/TCF7L2/LGALS1/CMTM5/ITGB1/SMARCD2/ID3/BRD7/SMARCA4/BCL9/SMARCC1/DLL1/NRAS/SMARCD3/MAML1
GOBP_RESPONSE_TO_ESTROGEN	GOBP_RESPONSE_TO_ESTROGEN	GOBP_RESPONSE_TO_ESTROGEN	33	0.501884036043334	1.68005704255858	0.00507533703409992	0.152923861591406	0.138265172888724	2072	tags=36%, list=19%, signal=29%	HOXA10/MDM2/BGLAP/SRD5A1/ARSB/CD24/CTNNA1/CITED2/PELP1/TRIM24/PRKAA1/HSP90AA1
GOBP_EMBRYONIC_MORPHOGENESIS	GOBP_EMBRYONIC_MORPHOGENESIS	GOBP_EMBRYONIC_MORPHOGENESIS	229	0.3084236447393	1.43993637679892	0.00508021390374332	0.152923861591406	0.138265172888724	1664	tags=22%, list=15%, signal=19%	HOXA10/ITGB3/DYNC2H1/TMEM107/FZD2/HS2ST1/PLS1/FBN2/ECE1/BMPR2/SOX8/ST14/VASP/LAMA3/KCNQ1/PLXNB2/HOXC4/RALA/FOXC2/LEO1/TWIST1/NDST1/LUZP1/UGDH/ITGB1/RECK/TGIF2/HIPK2/MAFB/DLD/TMED2/KLF4/DKK1/GRSF1/HDAC2/SOD1/ZBTB16/ACVR1/LATS2/CITED2/DLL1/NIPBL/EXT2/DAG1/LEF1/GPI/EXT1/ABL1/MKKS/IFT57/EFNA1
GOBP_SPERM_MOTILITY	GOBP_SPERM_MOTILITY	GOBP_SPERM_MOTILITY	33	-0.483991	-1.74327	0.00513930213686773	0.152923861591406	0.138265172888724	1510	tags=52%, list=14%, signal=44%	ADAM7/TMF1/INPP5B/VPS13A/CCR6/TTLL3/DNAH1/BBS2/DNHD1/NPHP4/RNASE10/CATSPER2/KLC3/SLC22A16/TEKT2/ARMC2/SEMG1
GOBP_PROTEIN_LOCALIZATION_TO_ORGANELLE	GOBP_PROTEIN_LOCALIZATION_TO_ORGANELLE	GOBP_PROTEIN_LOCALIZATION_TO_ORGANELLE	566	0.261038564243552	1.32613189734899	0.00514785107147133	0.152923861591406	0.138265172888724	4322	tags=46%, list=40%, signal=29%	DYNC2H1/TMEM107/CD36/NETO2/JUP/EZH2/VPS13D/SSR3/ARL8B/DLG4/NMD3/MDM2/TOMM40L/TIMM10/CD68/RALA/HK2/CCT5/FLNA/PHB2/ISG15/PIK3R4/TCF7L2/BYSL/GAS2L1/PARP1/SNX16/SUMO3/STK11/PEX14/CCT6A/GRPEL1/SNF8/SORT1/GDI2/IMMP2L/MAN1A1/CD2AP/TMED2/SCARB2/TIMM9/VPS54/KDELR1/NAGPA/DNAJC15/SEC61A1/TCP1/PKIA/SAE1/ZBTB16/DKC1/LATS2/GOLPH3/CTNNA1/RAN/HRAS/SRP68/NIPBL/MIA3/LILRB4/CSNK2A2/LEPROT/SAMM50/DAG1/LEF1/ADAM10/SN…
GOBP_NEGATIVE_REGULATION_OF_INNATE_IMMUNE_RESPONSE	GOBP_NEGATIVE_REGULATION_OF_INNATE_IMMUNE_RESPONSE	GOBP_NEGATIVE_REGULATION_OF_INNATE_IMMUNE_RESPONSE	57	0.428994516001057	1.60772159577705	0.00521552385335174	0.153714218764532	0.138979769486331	3333	tags=44%, list=31%, signal=30%	HLA-G/SERPING1/GRN/KIR2DL4/ISG15/NR1H3/EIF4E2/PARP1/OAS1/HAVCR2/CEACAM1/YWHAZ/BANF1/CNOT7/DUSP10/YTHDF2/USP38/PARP14/YTHDF3/HLA-A/IRAK3/IFI16/OAS3/ADAR/ATG5
GOBP_ENERGY_DERIVATION_BY_OXIDATION_OF_ORGANIC_COMPOUNDS	GOBP_ENERGY_DERIVATION_BY_OXIDATION_OF_ORGANIC_COMPOUNDS	GOBP_ENERGY_DERIVATION_BY_OXIDATION_OF_ORGANIC_COMPOUNDS	179	0.324889893277713	1.4733691499908	0.00549828178694158	0.156690800647471	0.141671027765969	4027	tags=53%, list=37%, signal=33%	IL6ST/NDUFV3/PASK/NDUFS4/SUCLA2/GYG1/IDE/NNT/PDHA1/IMMP2L/NDUFB10/ACO1/DLAT/MTFR1/DLD/BLOC1S1/CBFA2T3/VPS54/IDH1/FH/NDUFA9/DNAJC15/NDUFA8/ACO2/NDUFA7/COX10/PARK7/NDUFS5/NDUFS8/UGP2/NDUFV2/NDUFAB1/CYC1/SUCLG2/UQCRC1/BNIP3/NDUFAF1/NDUFB2/SDHA/CHCHD4/CYCS/FXN/ACADM/NDUFB11/PANK2/UQCRC2/MDH2/COX7C/TNF/NDUFB7/PPP1CC/COX5A/COX4I1/SHMT2/COMT/NDUFB3/SDHD/NDUFA12/IFNAR1/IDH2/MDH1/GFPT1/NDUFS1/NDUFB8/PIK3C…
GOBP_NON_MEMBRANE_BOUNDED_ORGANELLE_ASSEMBLY	GOBP_NON_MEMBRANE_BOUNDED_ORGANELLE_ASSEMBLY	GOBP_NON_MEMBRANE_BOUNDED_ORGANELLE_ASSEMBLY	219	0.310361009300701	1.44124127849496	0.00551965535810447	0.156690800647471	0.141671027765969	3640	tags=41%, list=34%, signal=28%	MYOM2/HSPA1B/PLS1/MYL9/SAC3D1/RPS23/TRAF7/NEK6/PDGFRB/PLA2G4C/FLNA/CSRP1/ITGB1/BOP1/FSCN1/BCCIP/RPL23A/PGM5/DRG1/UHRF1/CSDE1/SASS6/MYBPH/MRPS7/MAPK9/CENPE/CNOT6/MEF2A/DDX6/TMOD3/ZNF207/CHMP6/SQLE/SUGT1/LSM4/VPS4B/STYXL1/MAPRE1/MAPRE2/RRS1/PDCD6IP/PRKAA1/CNOT7/PRC1/EIF2S1/RPS27L/CIRBP/DDX28/RACGAP1/OGFOD1/PISD/TNF/YTHDF2/CDC20/PPAN/EIF5B/EIF4ENIF1/C1QBP/RPS5/EIF5/YTHDF3/ALKBH5/CHMP4A/SRC/LSM3/FBXO…
GOBP_ROOF_OF_MOUTH_DEVELOPMENT	GOBP_ROOF_OF_MOUTH_DEVELOPMENT	GOBP_ROOF_OF_MOUTH_DEVELOPMENT	32	0.508837154344303	1.69269213126023	0.00553622271433091	0.156690800647471	0.141671027765969	1508	tags=31%, list=14%, signal=27%	TMEM107/FZD2/PYGO2/EPHB3/TWIST1/SGPL1/BCOR/CLDN5/LEF1/PAK1IP1
GOBP_POSITIVE_REGULATION_OF_PROTEIN_MODIFICATION_PROCESS	GOBP_POSITIVE_REGULATION_OF_PROTEIN_MODIFICATION_PROCESS	GOBP_POSITIVE_REGULATION_OF_PROTEIN_MODIFICATION_PROCESS	377	0.279016436220761	1.36936286299182	0.0055773862339967	0.156690800647471	0.141671027765969	3136	tags=32%, list=29%, signal=24%	PDGFC/CAMTA1/ITGB3/RAP2B/CD36/SOX4/EZH2/IL6ST/IL15/DLG4/TICAM1/ANG/PDGFRB/DTNBP1/THBS1/IQGAP3/PHB2/S100A12/CD4/TNIK/NRG1/TRIB3/MAD2L2/CD74/STK11/PTPN11/CX3CR1/ITGB1BP1/HIPK2/CD86/AVP/CAMP/TRAF2/NDFIP1/CD24/PIK3R5/PPP1R12A/TAOK1/MAPK9/HDAC4/CENPE/HDAC2/SAE1/ABI1/ACVR1/PPP2R5D/HRAS/SMYD3/HSP90AB1/UBE2C/PARK7/SASH1/ABL1/CD44/EFNA1/SENP2/PPP2CA/AXIN2/CRY1/FBXO4/ARRDC4/MALT1/XRCC6/CDC14B/UBE2N/ZFP91/T…
GOBP_INTRACELLULAR_PROTEIN_TRANSPORT	GOBP_INTRACELLULAR_PROTEIN_TRANSPORT	GOBP_INTRACELLULAR_PROTEIN_TRANSPORT	426	0.274696129546159	1.36270963352692	0.00561447286338116	0.156690800647471	0.141671027765969	4018	tags=43%, list=37%, signal=28%	NAPG/CD36/TMEM30B/JUP/SEC24A/SCFD2/OAZ3/DERL2/VPS13D/CLTC/ARF3/MDM2/TIMM10/AP1S1/FLNA/PHB2/KIF5C/SNX2/PIK3R4/CD74/SNX16/PTPN11/PEX14/GRPEL1/SNF8/SORT1/NSF/TMED2/SCARB2/TIMM9/VPS54/TMED1/TM9SF4/CD24/NAGPA/DNAJC15/SEC61A1/ARCN1/STX12/AP3S2/PKIA/TMED3/STX8/RAN/SIL1/SAMM50/SNX10/PARK7/KPNA3/STX6/CSE1L/RAB8B/NUP155/CLTA/VPS35/TGFBRAP1/PIK3C3/RAB1A/SEC23IP/TMED7/UBE2J1/ARF4/RAB1B/MTX2/PIK3R1/CDK5/ARFIP…
GOBP_PORPHYRIN_CONTAINING_COMPOUND_METABOLIC_PROCESS	GOBP_PORPHYRIN_CONTAINING_COMPOUND_METABOLIC_PROCESS	GOBP_PORPHYRIN_CONTAINING_COMPOUND_METABOLIC_PROCESS	31	-0.496217	-1.75914	0.0056695464362851	0.156690800647471	0.141671027765969	244	tags=32%, list=2%, signal=32%	UROS/ABCB6/EIF2AK1/PPOX/FECH/HMBS/SPTA1/ALAS2/BLVRB/SLC6A9
GOBP_LIPID_METABOLIC_PROCESS	GOBP_LIPID_METABOLIC_PROCESS	GOBP_LIPID_METABOLIC_PROCESS	614	0.255715666075249	1.30556274785558	0.00571020699500357	0.156690800647471	0.141671027765969	2664	tags=30%, list=25%, signal=24%	BCAT1/GM2A/PTGDS/OXCT2/PRKD3/CYP1B1/ACOT8/PRDX6/CD36/EPHX2/SCD/PLSCR1/NAGA/TBL1XR1/SCCPDH/PLCB1/FABP5/PLD1/PIGM/SULT1A2/OPA3/IGFBP7/CEBPA/CETP/CYP51A1/SMPDL3A/FUCA1/BGLAP/ANG/PDGFRB/SRD5A1/PIK3CB/H6PD/MPDU1/CERKL/SGPP2/PLA2G4C/PLAA/PHB2/OCRL/PORCN/PIK3R4/MORC2/PPT1/NR1H3/AGPAT3/TWIST1/TRIB3/MGST2/SH3YL1/CD74/SULT2B1/MTMR11/PTPN11/PTGS1/SGPL1/INPP4B/SUMF1/BCAT2/LIMA1/AGPS/STARD3/SACM1L/AVP/FMO5/AB…
GOBP_POSITIVE_REGULATION_OF_MRNA_METABOLIC_PROCESS	GOBP_POSITIVE_REGULATION_OF_MRNA_METABOLIC_PROCESS	GOBP_POSITIVE_REGULATION_OF_MRNA_METABOLIC_PROCESS	86	0.385641109185329	1.56659919112814	0.00574458683163942	0.156690800647471	0.141671027765969	3490	tags=49%, list=32%, signal=33%	PRDX6/DCP1B/FTO/UPF3B/NCL/NCBP2/NCBP1/SYNCRIP/EXOSC3/CSDE1/PARN/CNOT6/CLNS1A/CNOT8/QKI/RBMXL1/NANOS1/TTC5/POLR2G/CNOT7/PRPF19/CIRBP/DHX9/TARDBP/DCPS/YTHDF2/EIF4ENIF1/DCP2/SNW1/YTHDF3/DCP1A/ALKBH5/CNOT4/PUM2/HSPA8/CPEB3/DHX36/FXR1/SF3B4/CNOT1/PABPC1/EXOSC7
GOBP_TETRAPYRROLE_METABOLIC_PROCESS	GOBP_TETRAPYRROLE_METABOLIC_PROCESS	GOBP_TETRAPYRROLE_METABOLIC_PROCESS	36	-0.470868	-1.72903	0.00575973669775096	0.156690800647471	0.141671027765969	1483	tags=33%, list=14%, signal=29%	UROS/MMAB/ABCB6/EIF2AK1/PPOX/ABCD4/FECH/HMBS/SPTA1/ALAS2/BLVRB/SLC6A9
GOBP_PHOSPHOLIPID_CATABOLIC_PROCESS	GOBP_PHOSPHOLIPID_CATABOLIC_PROCESS	GOBP_PHOSPHOLIPID_CATABOLIC_PROCESS	23	0.55823876962699	1.71240976845899	0.00579243765084473	0.156690800647471	0.141671027765969	1574	tags=35%, list=15%, signal=30%	PRDX6/PLCB1/PLD1/SMPDL3A/PLA2G4C/IDH1/ABHD6/PLA2G7
GOBP_VASCULATURE_DEVELOPMENT	GOBP_VASCULATURE_DEVELOPMENT	GOBP_VASCULATURE_DEVELOPMENT	315	0.288312098695113	1.39154848637452	0.00582373495535137	0.156690800647471	0.141671027765969	1568	tags=21%, list=15%, signal=19%	CYP1B1/ITGB3/DYNC2H1/CD36/SOX4/ITGA2B/JUP/AAMP/CYBB/HLA-G/CCR2/CD160/BMPR2/SPARC/EMILIN2/GRN/CALD1/MDM2/ANG/PDGFRB/EPHB3/PIK3CB/ARHGAP24/THBS1/HK2/FOXC2/C3AR1/FLNA/ANKRD17/HPSE/TWIST1/TCF7L2/NDST1/CTSH/LUZP1/ITGB1/RECK/STK11/CX3CR1/MTDH/SGPL1/TGFBI/NCL/ITGB1BP1/HIPK2/IMMP2L/RIN2/TMED2/CAMP/KLF4/EPHA1/CLIC4/LIPA/CLDN5/ACVR1/CEACAM1/CITED2/DLL1/PRKCA/MIA3/QKI/DAG1/LEF1/ADAM10/SASH1/YWHAZ/ABL1
GOBP_MITOCHONDRIAL_RESPIRATORY_CHAIN_COMPLEX_ASSEMBLY	GOBP_MITOCHONDRIAL_RESPIRATORY_CHAIN_COMPLEX_ASSEMBLY	GOBP_MITOCHONDRIAL_RESPIRATORY_CHAIN_COMPLEX_ASSEMBLY	47	0.458327827138856	1.65403532927617	0.0058641975308642	0.156690800647471	0.141671027765969	4018	tags=60%, list=37%, signal=37%	NDUFS4/TFAM/IMMP2L/NDUFB10/NDUFA9/NDUFA8/SAMM50/NDUFS5/NDUFS8/NDUFAB1/NDUFAF1/NDUFB2/CHCHD4/CHCHD7/NDUFB11/NDUFB7/NDUFB3/NDUFA12/NDUFS1/NDUFB8/AIFM1/COX17/TMEM126A/NDUFS3/UQCRFS1/NDUFB5/NDUFC1/NDUFA13
GOBP_REGULATION_OF_CELL_ADHESION	GOBP_REGULATION_OF_CELL_ADHESION	GOBP_REGULATION_OF_CELL_ADHESION	417	0.274293477342053	1.35849323544574	0.00588382573860791	0.156690800647471	0.141671027765969	2420	tags=26%, list=23%, signal=21%	CYP1B1/ITGB3/MMRN1/CD36/SOX4/JUP/MUC1/HLA-G/IL6ST/CCR2/CD160/MEGF10/IL15/LAMA3/EMILIN2/PLXNB2/CD28/EPHB3/PIK3CB/THBS1/FOXC2/FLNA/GCNT2/CD4/ZBTB7B/SMARCE1/PTPRA/LGALS1/PTPRO/HLA-DRB4/MAD2L2/CD74/CEACAM6/PTPN11/HAVCR2/TGFBI/ITGB1BP1/NLRP3/SELP/CD40LG/CD86/TNFRSF21/RIN2/SMARCD2/ITGA6/KLF4/NDFIP1/EPHA1/CD24/HLA-DRB3/PPP1R12A/FUT7/TNC/BRD7/HSPH1/SMARCA4/SERPINE2/ZBTB16/SMARCC1/CEACAM1/SLC4A2/CITED2/AL…
GOBP_REGULATION_OF_PROTEIN_SECRETION	GOBP_REGULATION_OF_PROTEIN_SECRETION	GOBP_REGULATION_OF_PROTEIN_SECRETION	110	0.365829948188019	1.5447538495475	0.00592143269786251	0.156690800647471	0.141671027765969	2409	tags=33%, list=22%, signal=26%	SOX4/SEC24A/PLCB1/FRMD4A/TIAM1/CYP51A1/ANG/CD38/NR1H3/TCF7L2/SIDT2/DNAJC1/SERP1/PTPN11/GLUD1/IER3IP1/CD2AP/CD33/GNA11/PFKL/GOLPH3/ACSL4/ENY2/RAP1GDS1/PCK2/VPS35/NEO1/ARFIP1/CPT1A/SERGEF/CAPN10/PPP3CB/P2RX7/ERP29/TARDBP/TNF
GOBP_POSITIVE_REGULATION_OF_CELL_CELL_ADHESION	GOBP_POSITIVE_REGULATION_OF_CELL_CELL_ADHESION	GOBP_POSITIVE_REGULATION_OF_CELL_CELL_ADHESION	202	0.316029215565655	1.45395558778546	0.0059499661933739	0.156690800647471	0.141671027765969	1773	tags=23%, list=16%, signal=19%	MMRN1/SOX4/HLA-G/IL6ST/CCR2/CD160/MEGF10/IL15/EMILIN2/CD28/GCNT2/CD4/ZBTB7B/SMARCE1/LGALS1/HLA-DRB4/CD74/CEACAM6/PTPN11/HAVCR2/NLRP3/SELP/CD40LG/CD86/SMARCD2/CD24/HLA-DRB3/FUT7/BRD7/HSPH1/SMARCA4/ZBTB16/SMARCC1/CITED2/SLC7A1/LILRB4/CD1D/LEF1/HLA-DMA/DPP4/ABL1/SMARCD3/CD44/HSPD1/SIRPB1/MALT1
GOBP_ORGANIC_CATION_TRANSPORT	GOBP_ORGANIC_CATION_TRANSPORT	GOBP_ORGANIC_CATION_TRANSPORT	50	-0.424854	-1.68	0.00598631698973774	0.156690800647471	0.141671027765969	820	tags=20%, list=8%, signal=19%	SEC14L1/GABBR1/SLC22A5/SLC1A5/SLC38A5/SLC22A16/SLC7A5/SNCA/SLC6A9/RHAG
GOBP_GLYCOLIPID_CATABOLIC_PROCESS	GOBP_GLYCOLIPID_CATABOLIC_PROCESS	GOBP_GLYCOLIPID_CATABOLIC_PROCESS	14	0.649121873220791	1.73751407385635	0.00606259216778633	0.157585295027946	0.142479779381821	1997	tags=50%, list=19%, signal=41%	GM2A/NAGA/FUCA1/SUMF1/SCARB2/NEU1/HEXB
GOBP_REGULATION_OF_SIGNAL_TRANSDUCTION_BY_P53_CLASS_MEDIATOR	GOBP_REGULATION_OF_SIGNAL_TRANSDUCTION_BY_P53_CLASS_MEDIATOR	GOBP_REGULATION_OF_SIGNAL_TRANSDUCTION_BY_P53_CLASS_MEDIATOR	62	0.419167552639826	1.59952150479905	0.00610500610500611	0.157593364489916	0.14248707533644	3147	tags=48%, list=29%, signal=34%	SOX4/MUC1/MDM2/TWIST1/CD74/STK11/BOP1/HIPK2/RPS20/TRIAP1/PAK1IP1/CD44/RPL23/PYHIN1/TP53RK/RPL37/MAPKAPK5/RRS1/TRIM24/MIF/ATR/MYC/SIRT1/EEF1E1/SMYD2/PMAIP1/PRMT6/RRN3/RPS7/ZMPSTE24
GOBP_PROTEIN_LOCALIZATION_TO_EXTRACELLULAR_REGION	GOBP_PROTEIN_LOCALIZATION_TO_EXTRACELLULAR_REGION	GOBP_PROTEIN_LOCALIZATION_TO_EXTRACELLULAR_REGION	160	0.330728119274467	1.47781415781862	0.00626391982182628	0.160588026665039	0.145194680801525	2409	tags=32%, list=22%, signal=25%	SOX4/SEC24A/FBN2/PLCB1/FRMD4A/TIAM1/CYP51A1/PCSK5/ANG/AP1S1/CANX/PORCN/CD38/NR1H3/TCF7L2/SIDT2/DNAJC1/SERP1/PTPN11/GLUD1/IER3IP1/CD2AP/CD33/TMED2/GNA11/PFKL/NAGPA/GPR119/GOLPH3/ACSL4/ENY2/MIA3/RAB11FIP2/PARK7/RAB8B/RAP1GDS1/PCK2/VPS35/NEO1/RAB11B/ARFIP1/SNX19/CPT1A/SERGEF/CAPN10/RAB10/PPP3CB/P2RX7/ERP29/TARDBP/TNF
GOBP_PEPTIDE_CATABOLIC_PROCESS	GOBP_PEPTIDE_CATABOLIC_PROCESS	GOBP_PEPTIDE_CATABOLIC_PROCESS	10	0.704059253109654	1.70879419925571	0.00630914826498423	0.16064722418936	0.145248203880589	2268	tags=70%, list=21%, signal=55%	ECE1/CTSH/IDE/LTA4H/TPP1/NAALADL1/ANPEP
GOBP_RESPONSE_TO_LIPID	GOBP_RESPONSE_TO_LIPID	GOBP_RESPONSE_TO_LIPID	447	0.27062628909255	1.34957869670435	0.00642530581984431	0.162499457322144	0.146922889123751	3226	tags=35%, list=30%, signal=26%	HOXA10/PTGDS/CYP1B1/CD36/ADCY2/HSPA1B/EZH2/CYBB/GBP3/SCD/BCL2L2/PLCB1/BPI/LY86/GIT1/IGFBP7/TICAM1/MDM2/BGLAP/MGST1/SRD5A1/PPARGC1B/CD68/THBS1/PLAA/PHB2/RBBP7/GCH1/CD38/NR1H3/MGST2/CTSH/PARP1/KMO/STK11/CX3CR1/MTDH/HAVCR2/TYMS/NLRP3/TICAM2/SELP/NFKBIB/CD86/LDOC1/DEFA1/AVP/ABHD2/YY1/DEFA3/CAMP/KLF4/OPRL1/VPS54/IDH1/DKK1/TPCN2/ID3/HDAC2/TNC/LIPA/NR3C2/SMARCA4/ACACA/FKBP4/PMVK/CCL3/CEBPE/TBXAS1/RAN/SM…
GOBP_POSITIVE_REGULATION_OF_SIGNALING	GOBP_POSITIVE_REGULATION_OF_SIGNALING	GOBP_POSITIVE_REGULATION_OF_SIGNALING	861	0.244385159689694	1.27349312746948	0.00649794801641587	0.163233687419091	0.147586738769177	2809	tags=28%, list=26%, signal=23%	PDGFC/SFPQ/CYP1B1/CAMTA1/ITGB3/DYNC2H1/USP47/RAB34/IGSF11/CD36/SOX4/JUP/HSPA1B/EZH2/PDE9A/CASP10/TSPAN14/TBL1XR1/IL6ST/TRIM32/GLCE/ECE1/CCR2/PLCB1/FABP5/RIMS3/TLR7/CLEC4D/BMPR2/TRAF7/NEK6/SULF2/DLG4/LY86/SEH1L/TICAM1/HTR6/CD28/MBIP/CYFIP1/BGLAP/PDGFRB/DTNBP1/RALA/PIK3CB/THBS1/FLNA/ANKRD17/IQGAP3/PHB2/GCNT2/CD38/S100A12/NUCKS1/CD4/ZBTB7B/TNIK/NRG1/NR1H3/HPSE/TCF7L2/LGALS1/NDST1/PEA15/CTSH/SERP1/CD…
GOBP_REGULATION_OF_TELOMERE_MAINTENANCE	GOBP_REGULATION_OF_TELOMERE_MAINTENANCE	GOBP_REGULATION_OF_TELOMERE_MAINTENANCE	61	0.416369570399528	1.58273196078565	0.00672371638141809	0.167779136104319	0.151696478359713	3939	tags=52%, list=37%, signal=33%	CCT5/GCH1/PARP1/CCT6A/YY1/NSMCE1/PARN/TCP1/DKC1/FBXO4/NAT10/PINX1/MAPKAPK5/ATR/RUVBL2/NBN/TERF2/MYC/CCT4/CCT8/UCHL5/DCP2/SRC/ACTL6A/DHX36/CCT3/CCT7/PPP1R10/XRN1/XRCC5/MAP3K4/GNL3
GOBP_SISTER_CHROMATID_SEGREGATION	GOBP_SISTER_CHROMATID_SEGREGATION	GOBP_SISTER_CHROMATID_SEGREGATION	126	0.349301438397325	1.50692198151737	0.00688073394495413	0.168510998460306	0.15235818722665	4208	tags=54%, list=39%, signal=33%	HSPA1B/NEK6/SEH1L/NUSAP1/FLNA/SMARCE1/MAD2L2/BCCIP/DRG1/SMARCD2/UHRF1/RIOK2/CENPE/BRD7/SMARCA4/SMARCC1/RAN/NIPBL/BCL7C/UBE2C/ZNF207/SMARCD3/CHMP6/SMARCA5/PINX1/VPS4B/MAPRE1/PHF13/IK/RRS1/PDCD6IP/PRC1/CDC23/BAZ1B/VPS4A/BCL7B/RACGAP1/NUDC/MAD2L1BP/CDC20/TOP2B/PHF10/CHMP4A/FBXO5/ANAPC11/LSM14A/NUMA1/STAG2/ACTL6A/NUP62/SMARCA2/SMC4/KIF11/RHOA/TACC3/MAD2L1/DCTN2/SMARCB1/HECW2/CEP192/TPR/PPP2R1A/EML4/A…
GOBP_CELL_CYCLE_PROCESS	GOBP_CELL_CYCLE_PROCESS	GOBP_CELL_CYCLE_PROCESS	606	0.255218804359054	1.30257304591508	0.00688672524341012	0.168510998460306	0.15235818722665	4208	tags=44%, list=39%, signal=28%	BCAT1/USP47/RAD54B/HSPA1B/MAP4/EZH2/MUC1/HLA-G/PLSCR1/ERCC2/SAC3D1/KLHL18/PLCB1/RAD51C/NFIB/CLTC/ARL8B/NEK6/SEH1L/GIT1/MDM2/USP37/CD28/ESCO1/NUSAP1/PDGFRB/FLNA/ANKRD17/IQGAP3/PHB2/FIGNL1/PIK3R4/SMARCE1/LSM11/ATF5/MAD2L2/ITGB1/NUDT16/STK11/PTPN11/BCCIP/PMF1/DRG1/SMARCD2/FEN1/UHRF1/KLF4/WEE1/RIOK2/SASS6/FBXO6/PSMD13/PPP1R12A/TAOK1/CENPE/BRD7/CCNH/SDCCAG8/PKIA/TRIAP1/ZNF16/CUL1/SMARCA4/RANBP1/ACVR1/…
GOBP_INTEGRIN_MEDIATED_SIGNALING_PATHWAY	GOBP_INTEGRIN_MEDIATED_SIGNALING_PATHWAY	GOBP_INTEGRIN_MEDIATED_SIGNALING_PATHWAY	60	0.417768758906935	1.58267143505201	0.00688810653604776	0.168510998460306	0.15235818722665	1632	tags=30%, list=15%, signal=26%	ITGB3/ITGA2B/FLNA/ISG15/PTPRA/FUT8/ITGB1/PTPN11/ITGB1BP1/CD40LG/ITGA6/PTN/CEACAM1/CTNNA1/NME2/ADAM10/ABL1/CD63
GOBP_TELOMERE_MAINTENANCE_VIA_TELOMERE_LENGTHENING	GOBP_TELOMERE_MAINTENANCE_VIA_TELOMERE_LENGTHENING	GOBP_TELOMERE_MAINTENANCE_VIA_TELOMERE_LENGTHENING	46	0.452922033860627	1.62852324048149	0.00694980694980695	0.168916411773555	0.152724739190905	3930	tags=59%, list=37%, signal=37%	CCT5/GCH1/PARP1/CCT6A/PARN/TCP1/DKC1/HSP90AB1/FBXO4/NAT10/PINX1/MAPKAPK5/ATR/HSP90AA1/TERF2/CCT4/CCT8/RFC1/DCP2/SRC/DHX36/PTGES3/CCT3/CCT7/XRN1/XRCC5/MAP3K4
GOBP_REGULATION_OF_TELOMERE_MAINTENANCE_VIA_TELOMERE_LENGTHENING	GOBP_REGULATION_OF_TELOMERE_MAINTENANCE_VIA_TELOMERE_LENGTHENING	GOBP_REGULATION_OF_TELOMERE_MAINTENANCE_VIA_TELOMERE_LENGTHENING	38	0.473856584101171	1.63344390081886	0.00708438287153652	0.169063451113652	0.152857683909724	4660	tags=71%, list=43%, signal=40%	CCT5/GCH1/PARP1/CCT6A/PARN/TCP1/DKC1/FBXO4/NAT10/PINX1/MAPKAPK5/ATR/TERF2/CCT4/CCT8/DCP2/SRC/DHX36/CCT3/CCT7/XRN1/XRCC5/MAP3K4/CCT2/TINF2/HMBOX1/PNKP
GOBP_OXIDATIVE_PHOSPHORYLATION	GOBP_OXIDATIVE_PHOSPHORYLATION	GOBP_OXIDATIVE_PHOSPHORYLATION	70	0.40203049785783	1.57195820698381	0.00708578320518619	0.169063451113652	0.152857683909724	4018	tags=63%, list=37%, signal=40%	NDUFV3/NDUFS4/NDUFB10/DLD/NDUFA9/DNAJC15/NDUFA8/NDUFA7/PARK7/NDUFS5/NDUFS8/NDUFV2/NDUFAB1/CYC1/UQCRC1/NDUFAF1/NDUFB2/SDHA/CYCS/FXN/NDUFB11/UQCRC2/COX7C/TNF/NDUFB7/COX5A/COX4I1/SHMT2/NDUFB3/SDHD/NDUFA12/NDUFS1/NDUFB8/COX6A1/BID/RHOA/NDUFS3/COX8A/SLC25A23/GHITM/UQCRFS1/NDUFB5/NDUFC1/NDUFA13
GOBP_CELL_ADHESION	GOBP_CELL_ADHESION	GOBP_CELL_ADHESION	643	0.253137149359016	1.29593820815523	0.00709136035929559	0.169063451113652	0.152857683909724	2420	tags=26%, list=23%, signal=21%	LGALS2/CYP1B1/ITGB3/RAP2B/MMRN1/IGSF11/CD36/SOX4/ITGA2B/JUP/COL6A3/MUC1/HLA-G/MYL9/IL6ST/CCR2/CD160/NT5E/LGALS3BP/MEGF10/IL15/LAMA3/EMILIN2/DLG4/TIAM1/ROBO3/IGFBP7/PLXNB2/CD28/BGLAP/EPHB3/PIK3CB/THBS1/FOXC2/FLNA/DSC2/GCNT2/CD4/ZBTB7B/SMARCE1/HPSE/PTPRA/LGALS1/PTPRO/CSRP1/HLA-DRB4/MAD2L2/CD74/CEACAM6/ITGB1/PTPN11/CEACAM8/CX3CR1/CD99L2/HAVCR2/TGFBI/ITGB1BP1/NLRP3/ALCAM/SELP/CD40LG/CD86/PGM5/CD2AP/C…
GOBP_POSITIVE_REGULATION_OF_EPITHELIAL_TO_MESENCHYMAL_TRANSITION	GOBP_POSITIVE_REGULATION_OF_EPITHELIAL_TO_MESENCHYMAL_TRANSITION	GOBP_POSITIVE_REGULATION_OF_EPITHELIAL_TO_MESENCHYMAL_TRANSITION	28	0.523193643920308	1.68641376498995	0.00717817833785293	0.169587612809687	0.15333160149701	1712	tags=39%, list=16%, signal=33%	OLFM1/EZH2/TIAM1/GCNT2/TWIST1/TCF7L2/MAD2L2/HDAC2/ACVR1/LEF1/AXIN2
GOBP_TRNA_PROCESSING	GOBP_TRNA_PROCESSING	GOBP_TRNA_PROCESSING	76	0.39160017392666	1.55501375819341	0.00720396217919856	0.169587612809687	0.15333160149701	2424	tags=32%, list=23%, signal=25%	ZBTB8OS/THUMPD3/METTL1/ELP4/LSM6/FAM98A/RPP38/ELAC1/POP4/ALKBH8/GRSF1/RPP40/TRNT1/KTI12/TRMT12/THUMPD2/GTDC1/NAT10/TP53RK/THUMPD1/DUS4L/TARBP1/PUS3/TRIT1
GOBP_POSITIVE_REGULATION_OF_CELL_POPULATION_PROLIFERATION	GOBP_POSITIVE_REGULATION_OF_CELL_POPULATION_PROLIFERATION	GOBP_POSITIVE_REGULATION_OF_CELL_POPULATION_PROLIFERATION	420	0.27101841998106	1.3431326809873	0.00737684421105276	0.172572049262316	0.156029961437728	2918	tags=31%, list=27%, signal=23%	PDGFC/ITGB3/TNFSF13/SOX4/EZH2/IL6ST/GLCE/DERL2/CCR2/SOX8/MEGF10/IL15/GRN/TIAM1/TICAM1/MDM2/CD28/ANG/PDGFRB/THBS1/NDUFS4/FAM98A/FLNA/IQGAP3/GCNT2/CD38/NRG1/HPSE/TWIST1/TCF7L2/CTSH/CD74/CEACAM6/ITGB1/CX3CR1/HAVCR2/ITGB1BP1/INSL3/SSR1/PLAC8/CD40LG/HIPK2/CD86/AVP/CAMP/PTN/EPHA1/PRMT1/CD24/HDAC4/HDAC2/TNC/CLDN5/CNOT6/ZNF16/SMARCA4/BST2/SMARCC1/STAT5A/HRAS/IL13RA1/DLL1/CNOT8/SLC7A1/CDK4/NME2/BCL7C/PRKC…
GOBP_ORGANIC_ACID_BIOSYNTHETIC_PROCESS	GOBP_ORGANIC_ACID_BIOSYNTHETIC_PROCESS	GOBP_ORGANIC_ACID_BIOSYNTHETIC_PROCESS	160	0.327694280006745	1.46425785473734	0.00751670378619154	0.173040799641835	0.156453779222549	2673	tags=38%, list=25%, signal=29%	BCAT1/PTGDS/ACOT8/SCD/FABP5/ADI1/DPYD/SUCLA2/SEPHS1/NR1H3/TRIB3/MGST2/UGDH/CD74/KMO/GLUD1/MTR/PTGS1/KYNU/BCAT2/AVP/ABHD2/GNE/LTA4H/ACACA/TBXAS1/CEACAM1/ALOX12/PCBD1/QKI/PHGDH/PARK7/ALDH1A1/PLOD2/ELOVL4/MTAP/NDUFAB1/FADS1/SEPHS2/MGST3/AKR1C3/PECR/MIF/PRKAA1/PSAT1/FASN/GAMT/HSD17B8/SIRT1/PDK4/PLOD3/CLN3/AKR1A1/APIP/ACOT7/SHMT2/ALDH18A1/AMACR/XBP1/SHMT1
GOBP_NEGATIVE_REGULATION_OF_NUCLEOBASE_CONTAINING_COMPOUND_METABOLIC_PROCESS	GOBP_NEGATIVE_REGULATION_OF_NUCLEOBASE_CONTAINING_COMPOUND_METABOLIC_PROCESS	GOBP_NEGATIVE_REGULATION_OF_NUCLEOBASE_CONTAINING_COMPOUND_METABOLIC_PROCESS	707	0.249689509574784	1.28643691568554	0.00757399207643906	0.173040799641835	0.156453779222549	3745	tags=39%, list=35%, signal=27%	RNF8/NFE2L3/SFPQ/ZNF24/USP47/CD36/SOX4/EZH2/METTL1/MUC1/TBL1XR1/JDP2/CDYL/PLCB1/TLE1/NFIB/SOX8/GIT1/CEBPA/MDM2/MBIP/AEBP2/PPARGC1B/FOXC2/FLNA/PHB2/RBBP7/TRPS1/RPS26/CD38/ZNF345/ZBTB7B/ZNF12/NRG1/SMARCE1/MORC2/NR1H3/TWIST1/TRIB3/TCF7L2/LIG3/ZNF140/ATF5/MAD2L2/ZNF431/PARP1/NUDT16/ACTRT1/PEX14/MTDH/ZHX3/CBX1/PCBP4/TGIF2/ZNF175/HES6/HIPK2/MAFB/ZNF540/SYNCRIP/YY1/CBFA2T3/UHRF1/TRAF2/KLF4/NDFIP1/CSDE1/…
GOBP_POSITIVE_REGULATION_OF_CELL_ADHESION	GOBP_POSITIVE_REGULATION_OF_CELL_ADHESION	GOBP_POSITIVE_REGULATION_OF_CELL_ADHESION	277	0.290982967179513	1.38824017966514	0.00758467372825945	0.173040799641835	0.156453779222549	3749	tags=40%, list=35%, signal=27%	ITGB3/MMRN1/CD36/SOX4/JUP/HLA-G/IL6ST/CCR2/CD160/MEGF10/IL15/EMILIN2/CD28/FOXC2/FLNA/GCNT2/CD4/ZBTB7B/SMARCE1/LGALS1/HLA-DRB4/CD74/CEACAM6/PTPN11/HAVCR2/ITGB1BP1/NLRP3/SELP/CD40LG/CD86/RIN2/SMARCD2/ITGA6/EPHA1/CD24/HLA-DRB3/FUT7/BRD7/HSPH1/SMARCA4/ZBTB16/SMARCC1/CITED2/SLC7A1/PRKCA/LILRB4/CD1D/DAG1/LEF1/HLA-DMA/DPP4/ABL1/SMARCD3/IFT74/CD44/HSPD1/SIRPB1/MALT1/AIF1/CCR7/OPA1/OLFM4/HMGB1/RRAS/TESK1/…
GOBP_GENERATION_OF_PRECURSOR_METABOLITES_AND_ENERGY	GOBP_GENERATION_OF_PRECURSOR_METABOLITES_AND_ENERGY	GOBP_GENERATION_OF_PRECURSOR_METABOLITES_AND_ENERGY	258	0.295692544533562	1.3997728514492	0.00766587364525509	0.173040799641835	0.156453779222549	4113	tags=51%, list=38%, signal=32%	OXCT2/IL6ST/NDUFV3/GIT1/CEBPA/PASK/H6PD/HK2/NDUFS4/RBKS/PHB2/SUCLA2/GYG1/IDE/NNT/PDHA1/IMMP2L/NDUFB10/ACO1/DLAT/AVP/MTFR1/DLD/BLOC1S1/CBFA2T3/PFKL/VPS54/IDH1/FH/NDUFA9/DNAJC15/HDAC4/LIPA/NDUFA8/LDHA/ACO2/NDUFA7/TPI1/PRPS2/COX10/CXXC5/PARK7/GPI/NDUFS5/NDUFS8/UGP2/NDUFV2/NDUFAB1/PPP2CA/FOXK1/ACAT1/CYC1/SUCLG2/UQCRC1/BNIP3/NDUFAF1/NDUFB2/SDHA/CHCHD4/PRKAA1/CYCS/GNPDA1/ALDOA/FXN/ACADM/NDUFB11/PANK2/P…
GOBP_REGULATION_OF_PROTEIN_MATURATION	GOBP_REGULATION_OF_PROTEIN_MATURATION	GOBP_REGULATION_OF_PROTEIN_MATURATION	30	0.502759000131828	1.64850824428996	0.00782122905027933	0.173040799641835	0.156453779222549	3124	tags=53%, list=29%, signal=38%	SOX4/MDM2/THBS1/GLG1/SERPINE2/CAST/ANXA2/S100A10/PRNP/CLN3/SRC/BCL2L12/ENO1/PRKACB/MYH9/IL1R2
GOBP_NEURON_PROJECTION_GUIDANCE	GOBP_NEURON_PROJECTION_GUIDANCE	GOBP_NEURON_PROJECTION_GUIDANCE	71	0.39771378787009	1.5592977693779	0.00785024154589372	0.173040799641835	0.156453779222549	1812	tags=27%, list=17%, signal=22%	CHN1/UNC5C/ECE1/NFIB/BMPR2/VASP/ROBO3/CYFIP1/EPHB3/KIF5C/PTPRO/ALCAM/EPHA6/FEZ2/DAG1/EXT1/EFNA1/NEO1/CDK5
GOBP_POSITIVE_REGULATION_OF_CELL_ACTIVATION	GOBP_POSITIVE_REGULATION_OF_CELL_ACTIVATION	GOBP_POSITIVE_REGULATION_OF_CELL_ACTIVATION	232	0.301846184970599	1.41240927854163	0.0078635212581634	0.173040799641835	0.156453779222549	3150	tags=34%, list=29%, signal=24%	TNFSF13/SOX4/HLA-G/IL6ST/CCR2/CD160/CLEC4D/IL15/TICAM1/CEBPA/CD28/THBS1/FLNA/CD38/CD4/ZBTB7B/SMARCE1/LGALS1/HLA-DRB4/MAD2L2/CD74/PTPN11/HAVCR2/NLRP3/SELP/CD40LG/PMS2/CD86/SMARCD2/EXOSC3/CD24/HLA-DRB3/BRD7/HSPH1/SMARCA4/ZBTB16/CCL3/SMARCC1/SLC7A1/LILRB4/CD1D/LEF1/HLA-DMA/DPP4/ABL1/SMARCD3/EXOSC6/HSPD1/SIRPB1/MALT1/XRCC6/AIF1/CCR7/OPA1/MIF/HMGB1/ACTA2/LILRA2/HLA-DQA1/DUSP10/TNF/SLC39A10/XBP1/PHF10/…
GOBP_WOUND_HEALING	GOBP_WOUND_HEALING	GOBP_WOUND_HEALING	213	0.306273308480734	1.41702133729319	0.00798268163983223	0.173040799641835	0.156453779222549	1581	tags=21%, list=15%, signal=18%	ITGB3/RAP2B/SERPINB2/MMRN1/CD36/GGCX/PLSCR1/MYL9/SERPING1/IL6ST/PROS1/ARL8B/EMILIN2/DTNBP1/PIK3CB/ARHGAP24/THBS1/FOXC2/USF1/FLNA/NRG1/HPSE/TREML1/F13A1/CSRP1/ITGB1/CORO1B/F5/INSL3/SELP/CD40LG/DGKD/SERPINA1/FCER1G/SERPINE2/CEACAM1/HRAS/ALOX12/PRKCA/MIA3/VWF/DAG1/EXT1/ANXA5/CHMP6
GOBP_SNO_S_RNA_METABOLIC_PROCESS	GOBP_SNO_S_RNA_METABOLIC_PROCESS	GOBP_SNO_S_RNA_METABOLIC_PROCESS	14	0.637552401115627	1.70654589755677	0.00802883827625758	0.173040799641835	0.156453779222549	2883	tags=64%, list=27%, signal=47%	NUDT16/EXOSC3/PARN/DKC1/RNF113A/EXOSC6/FBL/EXOSC5/EXOSC4
GOBP_SNO_S_RNA_PROCESSING	GOBP_SNO_S_RNA_PROCESSING	GOBP_SNO_S_RNA_PROCESSING	11	0.68285477185799	1.70355929704455	0.00803542144965562	0.173040799641835	0.156453779222549	2883	tags=73%, list=27%, signal=53%	EXOSC3/PARN/DKC1/RNF113A/EXOSC6/FBL/EXOSC5/EXOSC4
GOBP_REGULATION_OF_IMMUNE_RESPONSE	GOBP_REGULATION_OF_IMMUNE_RESPONSE	GOBP_REGULATION_OF_IMMUNE_RESPONSE	557	0.257417089299568	1.30542379683591	0.00807326183877576	0.173040799641835	0.156453779222549	3212	tags=32%, list=30%, signal=23%	SFPQ/TNFSF13/CD36/HSPA1B/KIR2DL2/HLA-G/PLSCR1/SERPING1/IL6ST/TRIM32/LILRA3/CCR2/CD160/TLR5/TLR7/CLEC4D/IL15/GRN/KIR3DL1/TICAM1/CD28/KIR2DL3/PHPT1/KIR2DL4/C3AR1/ANKRD17/CFD/PHB2/ISG15/CD38/CD4/ZBTB7B/PPT1/NR1H3/CTSH/EIF4E2/HLA-DRB4/MAD2L2/CD74/PARP1/OAS1/STK11/PTPN11/CASP6/HAVCR2/NLRP3/TICAM2/PMS2/CD86/PIK3AP1/CD2AP/CD33/TNFRSF21/EXOSC3/TRAF2/NDFIP1/NAGK/WDR41/CD24/HLA-DRB3/MAPK9/FUT7/CMTM3/PSG9/L…
GOBP_MITOTIC_CELL_CYCLE	GOBP_MITOTIC_CELL_CYCLE	GOBP_MITOTIC_CELL_CYCLE	477	0.263310962343282	1.31920824470603	0.00812607732085693	0.173040799641835	0.156453779222549	3720	tags=38%, list=35%, signal=26%	BCAT1/USP47/HSPA1B/MAP4/EZH2/MUC1/ERCC2/KLHL18/PLCB1/RAD51C/NFIB/CLTC/NEK6/SEH1L/TUBB6/MDM2/USP37/CD28/NUSAP1/PDGFRB/NEK3/FLNA/ANKRD17/IQGAP3/PHB2/SMARCE1/LSM11/MAD2L2/CLIP1/ITGB1/PTPN11/BCCIP/TRIM35/DRG1/SMARCD2/UHRF1/KLF4/WEE1/RIOK2/SASS6/PPP1R12A/TAOK1/CENPE/BRD7/CCNH/LIPA/PKIA/TRIAP1/CUL1/SMARCA4/RANBP1/ACVR1/LATS2/CCNF/SMARCC1/NUDT15/RAN/UBE2E2/CDK4/NIPBL/BCL7C/PRKCA/UBE2C/AATF/TMOD3/ZNF207/…
GOBP_PRODUCTION_OF_MOLECULAR_MEDIATOR_OF_IMMUNE_RESPONSE	GOBP_PRODUCTION_OF_MOLECULAR_MEDIATOR_OF_IMMUNE_RESPONSE	GOBP_PRODUCTION_OF_MOLECULAR_MEDIATOR_OF_IMMUNE_RESPONSE	136	0.339301858793504	1.47955650774424	0.00812776272636532	0.173040799641835	0.156453779222549	3241	tags=40%, list=30%, signal=28%	RNF8/TNFSF13/CD36/HLA-G/CCR2/CD160/TLR7/TICAM1/CD28/KIR2DL4/PHB2/TWIST1/MAD2L2/CD74/NLRP3/CD40LG/PMS2/CD86/YY1/EXOSC3/TRAF2/NDFIP1/IRF5/BST2/LILRB4/FCGR2B/GPI/EXOSC6/UBE2J1/HSPD1/MALT1/DDX21/MIF/NBN/PKN1/P2RX7/SIRT1/TNF/SWAP70/VAMP3/MAPKAPK2/CUEDC2/SLC15A4/XBP1/HLA-A/IRAK3/DNAJB9/IL27RA/SMAD7/BATF/DHX36/LAPTM5/F2RL1/UNG
GOBP_CELL_ADHESION_MEDIATED_BY_INTEGRIN	GOBP_CELL_ADHESION_MEDIATED_BY_INTEGRIN	GOBP_CELL_ADHESION_MEDIATED_BY_INTEGRIN	48	0.441116262342044	1.59869194350073	0.00813882063882064	0.173040799641835	0.156453779222549	1664	tags=31%, list=15%, signal=27%	CYP1B1/ITGB3/MMRN1/ITGA2B/MUC1/EMILIN2/FOXC2/ITGB1/PTPN11/ITGB1BP1/ITGA6/EXT1/DPP4/IFT74/EFNA1
GOBP_REGULATION_OF_DNA_REPAIR	GOBP_REGULATION_OF_DNA_REPAIR	GOBP_REGULATION_OF_DNA_REPAIR	123	0.348263251274396	1.49546536709643	0.00822273514137334	0.173040799641835	0.156453779222549	3132	tags=40%, list=29%, signal=29%	RNF8/CEBPG/FIGNL1/SMARCE1/TWIST1/MAD2L2/PARP1/SMARCD2/YY1/PRMT1/BRD7/SMARCA4/SUPT3H/SMARCC1/VPS72/BCL7C/ENY2/ABL1/TAF5/SMARCD3/AXIN2/MGMT/UBE2N/PHF13/SETMAR/ATR/RUVBL2/HMGB1/NBN/TERF2/DHX9/BCL7B/SIRT1/BARD1/UCHL5/ACTR2/USP1/UBQLN4/OGG1/C1QBP/TOP2B/PHF10/TAF7/PCNA/TAF2/UBE2V2/ACTL6A/SMARCA2/MORF4L1
GOBP_ATP_SYNTHESIS_COUPLED_ELECTRON_TRANSPORT	GOBP_ATP_SYNTHESIS_COUPLED_ELECTRON_TRANSPORT	GOBP_ATP_SYNTHESIS_COUPLED_ELECTRON_TRANSPORT	59	0.414874867101861	1.56792633487523	0.00825057295645531	0.173040799641835	0.156453779222549	3931	tags=63%, list=37%, signal=40%	NDUFV3/NDUFS4/NDUFB10/DLD/NDUFA9/DNAJC15/NDUFA8/NDUFA7/PARK7/NDUFS5/NDUFS8/NDUFV2/NDUFAB1/CYC1/UQCRC1/NDUFAF1/NDUFB2/SDHA/CYCS/UQCRC2/COX7C/NDUFB7/COX5A/COX4I1/NDUFB3/SDHD/NDUFA12/NDUFS1/NDUFB8/COX6A1/BID/NDUFS3/COX8A/GHITM/UQCRFS1/NDUFB5/NDUFC1
GOBP_TUBE_MORPHOGENESIS	GOBP_TUBE_MORPHOGENESIS	GOBP_TUBE_MORPHOGENESIS	360	0.278518365418596	1.36251877165846	0.00825292026409345	0.173040799641835	0.156453779222549	2409	tags=27%, list=22%, signal=22%	CYP1B1/ITGB3/FZD2/CD36/HS2ST1/SOX4/ITGA2B/JUP/AAMP/CYBB/HLA-G/CCR2/CD160/NFIB/BMPR2/SOX8/SPARC/ST14/VASP/EMILIN2/GRN/CALD1/PLXNB2/ANG/PDGFRB/EPHB3/RALA/PIK3CB/ARHGAP24/THBS1/HK2/FOXC2/C3AR1/FLNA/PHB2/HPSE/TWIST1/CTSH/LUZP1/ITGB1/RECK/CX3CR1/MTDH/SGPL1/TGFBI/NCL/ITGB1BP1/HIPK2/RIN2/TMED2/CAMP/KLF4/EPHA1/CLIC4/TNC/CLDN5/SDCCAG8/ACVR1/CEACAM1/CITED2/DLL1/NIPBL/PRKCA/MIA3/QKI/DAG1/LEF1/MTSS1/EXT1/SAS…
GOBP_PROTEIN_TARGETING	GOBP_PROTEIN_TARGETING	GOBP_PROTEIN_TARGETING	209	0.308806553689207	1.4256800892726	0.00825775010152971	0.173040799641835	0.156453779222549	4322	tags=53%, list=40%, signal=32%	VPS13D/SSR3/YWHAG/TOMM40L/TIMM10/PIK3R4/SNX16/ITGB1BP1/GRPEL1/SORT1/SSR1/IMMP2L/ZDHHC24/MAN1A1/MYO1C/SCARB2/TIMM9/VPS54/NAGPA/DNAJC15/SEC61A1/SAE1/GOLPH3/SIL1/HRAS/SRP68/CSNK2A2/LEPROT/SAMM50/YWHAZ/PIK3C3/ZDHHC7/HSPD1/MTX2/SRP19/SRPRB/CDK5/OS9/SEC61G/SRP9/CHCHD4/VPS41/TIMM23/PRKAA1/HSP90AA1/SEC61B/SH3GLB1/HSPA5/ICMT/VPS4A/HSPA1L/PRNP/UBE2L3/AP4E1/TRAM1/ARL6IP1/PMPCB/HSPA4/PEX7/CHMP4A/YWHAE/YIF1B/…
GOBP_TRNA_METABOLIC_PROCESS	GOBP_TRNA_METABOLIC_PROCESS	GOBP_TRNA_METABOLIC_PROCESS	103	0.360712235144107	1.50911244605374	0.00827526132404181	0.173040799641835	0.156453779222549	3094	tags=37%, list=29%, signal=27%	ZBTB8OS/THUMPD3/METTL1/ELP4/ANG/NARS2/LSM6/FAM98A/RPP38/ELAC1/POLR2L/POP4/EXOSC3/ALKBH8/GRSF1/RPP40/TRNT1/KTI12/TRMT12/THUMPD2/GTDC1/POLR2F/NAT10/TP53RK/THUMPD1/DUS4L/HARS2/YARS2/TARBP1/PUS3/TRIT1/GTF3C3/GTF3C2/SSB/POLR3A/LRRC47/TPRKB/NSUN2
GOBP_ATP_BIOSYNTHETIC_PROCESS	GOBP_ATP_BIOSYNTHETIC_PROCESS	GOBP_ATP_BIOSYNTHETIC_PROCESS	45	0.451148477270139	1.61435336339521	0.00836431226765799	0.173931226765799	0.157258853453336	2977	tags=53%, list=28%, signal=39%	NDUFV3/NDUFS4/PARP1/NDUFB10/NDUFA9/LIPA/NDUFA8/NDUFA7/NDUFS5/NDUFS8/NDUFV2/NDUFAB1/NDUFB2/SDHA/ALDOA/NUDT2/NDUFB11/NDUFB7/NDUFB3/SDHD/NDUFA12/NDUFS1/ENO1/NDUFB8
GOBP_GLYCOPROTEIN_BIOSYNTHETIC_PROCESS	GOBP_GLYCOPROTEIN_BIOSYNTHETIC_PROCESS	GOBP_GLYCOPROTEIN_BIOSYNTHETIC_PROCESS	146	0.332982916654915	1.46739410959282	0.00847218299915278	0.175200999811209	0.158406910975727	1824	tags=28%, list=17%, signal=24%	ACOT8/HS2ST1/GLCE/PLCB1/BMPR2/IL15/MAN1A2/PMM2/MPDU1/GCNT2/TCF7L2/NDST1/EXTL2/UGDH/FUT8/SERP1/B3GNT6/MAN1A1/ALG5/SLC39A8/NAGPA/MAN1C1/FUT7/GALNT1/TRIP11/TMTC4/SLC35C1/GOLPH3/AATF/EXT2/NUDT14/PLOD1/EXT1/ALG3/PLOD2/RPN2/B3GALT6/UBE2J1/CHST13/DDOST/B4GALT4
GOBP_PEPTIDE_TRANSPORT	GOBP_PEPTIDE_TRANSPORT	GOBP_PEPTIDE_TRANSPORT	99	0.365733133369714	1.51981109696564	0.0087070091423596	0.178941466891504	0.161788831378204	2409	tags=32%, list=22%, signal=25%	SOX4/PLCB1/SLC16A2/TIAM1/PASK/CD38/TCF7L2/SIDT2/SERP1/CD74/PTPN11/GLUD1/DISP1/GNA11/PFKL/GPR119/ACSL4/ENY2/RAB11FIP2/PARK7/RAB8B/PCK2/RAB1A/SLC16A10/RAB11B/SNX19/CPT1A/CAPN10/PPP3CB/SLC15A3/TARDBP/TNF
GOBP_RNA_SPLICING	GOBP_RNA_SPLICING	GOBP_RNA_SPLICING	251	0.295552287343353	1.39489163902811	0.00874867444326617	0.178941466891504	0.161788831378204	3803	tags=43%, list=35%, signal=28%	SFPQ/ZNF326/PRDX6/ZBTB8OS/LSM6/UPF3B/PRPF18/GEMIN5/FAM98A/FRG1/RPS26/WBP4/CWF19L2/NCL/PCBP4/SNRPF/NCBP2/NCBP1/SYNCRIP/RBMX2/PRPF38A/SNRPC/PRMT1/SNRPD3/GRSF1/SAP18/HABP4/CLNS1A/CDC40/MBNL2/ZCRB1/RNF113A/SUPT3H/DNAJC17/ENY2/QKI/EFTUD2/PPP1R8/RBMXL1/LSM5/PIK3R1/LSM4/SNRPN/SLU7/PRPF38B/CDC5L/KHDRBS1/IK/ARL6IP4/PRPF19/CIRBP/NONO/DHX9/SART3/RBM41/WBP11/RBM7/DDX23/SNRPA/TARDBP/DCPS/RBM12/SNRPB2/GEMIN6/S…
GOBP_POSITIVE_REGULATION_OF_HOMOTYPIC_CELL_CELL_ADHESION	GOBP_POSITIVE_REGULATION_OF_HOMOTYPIC_CELL_CELL_ADHESION	GOBP_POSITIVE_REGULATION_OF_HOMOTYPIC_CELL_CELL_ADHESION	12	0.65769437069282	1.68596717301181	0.00883652430044183	0.179756035089966	0.16252531822609	309	tags=25%, list=3%, signal=24%	MMRN1/IL6ST/EMILIN2
GOBP_ELECTRON_TRANSPORT_CHAIN	GOBP_ELECTRON_TRANSPORT_CHAIN	GOBP_ELECTRON_TRANSPORT_CHAIN	75	0.38720815805012	1.53354806319973	0.00916741809437932	0.185479167174388	0.167699853049386	3931	tags=59%, list=37%, signal=37%	NDUFV3/NDUFS4/IMMP2L/NDUFB10/DLD/VPS54/NDUFA9/DNAJC15/NDUFA8/NDUFA7/PARK7/NDUFS5/NDUFS8/NDUFV2/NDUFAB1/CYC1/UQCRC1/NDUFAF1/NDUFB2/SDHA/CYCS/UQCRC2/COX7C/PDIA5/NDUFB7/COX5A/THAP11/COX4I1/NDUFB3/SDHD/NDUFA12/NDUFS1/NDUFB8/PUM2/ETFA/COX6A1/BID/SLC25A12/NDUFS3/COX8A/GHITM/UQCRFS1/NDUFB5/NDUFC1
GOBP_PROTEOGLYCAN_METABOLIC_PROCESS	GOBP_PROTEOGLYCAN_METABOLIC_PROCESS	GOBP_PROTEOGLYCAN_METABOLIC_PROCESS	37	0.473223028807789	1.62528649501251	0.00929280201606552	0.186171006464577	0.168325375306499	1997	tags=38%, list=19%, signal=31%	HS2ST1/GLCE/BMPR2/SULF2/HPSE/TCF7L2/NDST1/EXTL2/UGDH/EXT2/EXT1/B3GALT6/CHST13/HEXB
GOBP_TETRAPYRROLE_BIOSYNTHETIC_PROCESS	GOBP_TETRAPYRROLE_BIOSYNTHETIC_PROCESS	GOBP_TETRAPYRROLE_BIOSYNTHETIC_PROCESS	26	-0.513218	-1.73962	0.00930108955620516	0.186171006464577	0.168325375306499	244	tags=31%, list=2%, signal=30%	UROS/ABCB6/PPOX/FECH/HMBS/SPTA1/ALAS2/SLC6A9
GOBP_POSITIVE_REGULATION_OF_ORGANELLE_ORGANIZATION	GOBP_POSITIVE_REGULATION_OF_ORGANELLE_ORGANIZATION	GOBP_POSITIVE_REGULATION_OF_ORGANELLE_ORGANIZATION	267	0.290601751144562	1.38087978448079	0.00946745562130178	0.188493012715599	0.170424803037431	3333	tags=39%, list=31%, signal=27%	IFT88/HSPA1B/TRIM32/BMF/PLCB1/VPS13D/VASP/GRN/GIT1/CD28/CYFIP1/NUSAP1/PDGFRB/RALA/WASF3/DSTN/CCT5/FLNA/GCH1/MORC2/CLIP1/ADCK1/CCT6A/FSCN1/ITGB1BP1/YME1L1/DRG1/YY1/FEN1/EPHA1/SASS6/MAPK9/PARN/TCP1/CNOT6/DKC1/SSBP1/UBE2C/MTSS1/PARK7/ABL1/VPS35/SNX30/UVRAG/UBE2B/FBXO4/SETDB1/VPS4B/CCR7/SLC25A5/MAPRE1/TNFSF10/BNIP3/MAPKAPK5/PDCD6IP/ATR/CDC23/SH3GLB1/RUVBL2/NBN/ANXA2/PPP3CB/TERF2/P2RX7/SURF4/TESK1/CCT…
GOBP_ORGANOPHOSPHATE_BIOSYNTHETIC_PROCESS	GOBP_ORGANOPHOSPHATE_BIOSYNTHETIC_PROCESS	GOBP_ORGANOPHOSPHATE_BIOSYNTHETIC_PROCESS	314	0.282488490326581	1.36341902839372	0.00957185357651015	0.189563216597235	0.171392421322641	3458	tags=39%, list=32%, signal=27%	ADCY2/PLSCR1/FABP5/PLD1/PIGM/NDUFV3/PIK3CB/PLA2G4C/NDUFS4/OCRL/PIK3R4/PPT1/AGPAT3/SH3YL1/PARP1/KMO/PAPSS1/TYMS/KYNU/INPP4B/SLC25A19/PDHA1/NDUFB10/DLAT/MOCS1/SACM1L/DGKD/DLD/PDHX/IMPDH2/IDH1/NDUFA9/DHRS7B/LIPA/NDUFA8/NDUFA7/ACACA/PMVK/TPI1/ACSL4/PRPS2/SLC27A1/PPAT/NME2/UCK2/APRT/PTDSS1/CHKA/TK2/NDUFS5/NDUFS8/NDUFV2/PIGY/PIK3C3/ELOVL4/UVRAG/DCAKD/TPK1/NDUFAB1/PIGF/PIK3R1/FADS1/ACAT1/CEPT1/TMEM38B/P…
GOBP_NEGATIVE_REGULATION_OF_LEUKOCYTE_MEDIATED_IMMUNITY	GOBP_NEGATIVE_REGULATION_OF_LEUKOCYTE_MEDIATED_IMMUNITY	GOBP_NEGATIVE_REGULATION_OF_LEUKOCYTE_MEDIATED_IMMUNITY	42	0.452486818123182	1.59345186754638	0.00983299516154206	0.192633840911106	0.17416870749025	1380	tags=24%, list=13%, signal=21%	HLA-G/CCR2/KIR2DL4/CX3CR1/HAVCR2/NDFIP1/BST2/CEACAM1/LILRB4/FCGR2B
GOBP_POSITIVE_REGULATION_OF_MAP_KINASE_ACTIVITY	GOBP_POSITIVE_REGULATION_OF_MAP_KINASE_ACTIVITY	GOBP_POSITIVE_REGULATION_OF_MAP_KINASE_ACTIVITY	41	0.458178805841823	1.60488505652297	0.00985915492957747	0.192633840911106	0.17416870749025	2809	tags=39%, list=26%, signal=29%	PDGFC/EZH2/PDGFRB/THBS1/S100A12/TRAF2/CD24/PIK3R5/HRAS/SASH1/MAP3K12/MAP2K5/ERP29/TNF/MAP3K11/PIK3CG
GOBP_RESPONSE_TO_ORGANIC_CYCLIC_COMPOUND	GOBP_RESPONSE_TO_ORGANIC_CYCLIC_COMPOUND	GOBP_RESPONSE_TO_ORGANIC_CYCLIC_COMPOUND	411	0.267111052396825	1.32108289625101	0.00991092711077656	0.192633840911106	0.17416870749025	2834	tags=32%, list=26%, signal=24%	HOXA10/PTGDS/CYP1B1/CD36/JUP/ADCY2/HSPA1B/EZH2/CYBB/BCL2L2/PLCB1/TLR7/NT5E/GNAT1/KCNQ1/TIAM1/IGFBP7/TICAM1/CEBPA/MDM2/BGLAP/SRD5A1/PPARGC1B/DTNBP1/THBS1/NDUFS4/FLNA/PHB2/RBBP7/CD38/NR1H3/PARP1/CASP6/HOMER2/TYMS/KYNU/DEFA1/GNA15/AVP/ABHD2/DUSP6/DEFA3/ITGA6/GNA11/KLF4/OPRL1/VPS54/IDH1/TPCN2/ID3/HDAC2/TNC/CTSK/LIPA/NR3C2/SMARCA4/FKBP4/PMVK/CCL3/GOLPH3/CTNNA1/RAN/SMYD3/CDK4/ELK1/DAG1/PARK7/GPI/EFTUD2…
GOBP_POSITIVE_REGULATION_OF_DOUBLE_STRAND_BREAK_REPAIR	GOBP_POSITIVE_REGULATION_OF_DOUBLE_STRAND_BREAK_REPAIR	GOBP_POSITIVE_REGULATION_OF_DOUBLE_STRAND_BREAK_REPAIR	61	0.405978794085529	1.54323384435567	0.00993276283618582	0.192633840911106	0.17416870749025	3631	tags=49%, list=34%, signal=33%	RNF8/SMARCE1/MAD2L2/PARP1/SMARCD2/PRMT1/BRD7/SMARCA4/SMARCC1/VPS72/BCL7C/SMARCD3/MGMT/UBE2N/SETMAR/RUVBL2/NBN/BCL7B/SIRT1/ACTR2/TOP2B/PHF10/UBE2V2/ACTL6A/SMARCA2/MORF4L1/SMCHD1/RAD51AP1/SMARCB1/ZCWPW1
GOBP_RESPONSE_TO_NITROGEN_COMPOUND	GOBP_RESPONSE_TO_NITROGEN_COMPOUND	GOBP_RESPONSE_TO_NITROGEN_COMPOUND	521	0.256821453904407	1.29648795802928	0.0100801554529998	0.192643079818834	0.17417706079209	3063	tags=34%, list=28%, signal=25%	CYP1B1/ITGB3/CD36/JUP/EZH2/CYBB/BCL2L2/DERL2/PLCB1/TLR7/NT5E/YWHAG/MAN1A2/KCNQ1/TIAM1/TICAM1/MDM2/CYFIP1/BGLAP/SRD5A1/DTNBP1/CD68/FOXC2/USF1/NDUFS4/FLNA/CANX/AGTRAP/NUCKS1/ZBTB7B/TNIK/PTPRA/TRIB3/MGST2/ITGB1/PARP1/STK11/PTPN11/CTSD/IDE/CASP6/MTR/HOMER2/TYMS/KYNU/NCL/SORT1/SHOC2/LDOC1/MAN1A1/GNA15/MYO1C/CD2AP/HADHA/CAMP/TRAF2/GNA11/KLF4/NAGK/CHRNB1/PRMT1/FBXO6/IRF5/MAN1C1/FUT7/HDAC2/CTSK/LIPA/FCER…
GOBP_POSITIVE_REGULATION_OF_RESPONSE_TO_EXTERNAL_STIMULUS	GOBP_POSITIVE_REGULATION_OF_RESPONSE_TO_EXTERNAL_STIMULUS	GOBP_POSITIVE_REGULATION_OF_RESPONSE_TO_EXTERNAL_STIMULUS	363	0.274899838294774	1.34598633917199	0.0101432737416001	0.192643079818834	0.17417706079209	2975	tags=30%, list=28%, signal=22%	LGALS2/SFPQ/CD36/HSPA1B/HLA-G/PLSCR1/IL6ST/TRIM32/CCR2/CD160/TLR5/TLR7/BMPR2/IL15/EMILIN2/GRN/LY86/TIAM1/TICAM1/CEBPA/CD28/PDGFRB/THBS1/KIR2DL4/USF1/C3AR1/FLNA/ANKRD17/PHB2/S100A12/PPT1/NR1H3/LGALS1/MGST2/CD74/PARP1/OAS1/CX3CR1/CASP6/HAVCR2/NLRP3/TICAM2/PIK3AP1/PTN/NAGK/SH2D1B/CCL3/FCN1/PRKCA/CD1D/ADAM10/RAB11FIP2/PARK7/SASH1/RNF135/PLA2G7/LGMN/POLR3F/PPP2CA/HSPD1/HCFC2/PIK3R1/XRCC6/TLR8/PYHIN1/A…
GOBP_REGULATION_OF_BINDING	GOBP_REGULATION_OF_BINDING	GOBP_REGULATION_OF_BINDING	128	0.340069792068661	1.47087497595132	0.0101501072194425	0.192643079818834	0.17417706079209	2394	tags=30%, list=22%, signal=24%	CEBPG/TIAM1/NMD3/NUCKS1/TWIST1/TRIB3/TCF7L2/MAD2L2/ZNF618/SUMO3/ZNF593/PEX14/IDE/ITGB1BP1/HIPK2/NCBP1/DKK1/HDAC4/BTBD1/HABP4/CLDN5/GTF2F1/LRPAP1/RAN/LEF1/PARK7/ABL1/IFIT1/PPP2CA/PYHIN1/PINX1/CCPG1/HMGB1/ANXA2/EDF1/CLN5/ADAM15/STK3/MARK2
GOBP_POSITIVE_REGULATION_OF_PROTEIN_AUTOPHOSPHORYLATION	GOBP_POSITIVE_REGULATION_OF_PROTEIN_AUTOPHOSPHORYLATION	GOBP_POSITIVE_REGULATION_OF_PROTEIN_AUTOPHOSPHORYLATION	13	0.644798513909556	1.68956114411737	0.0101689355420699	0.192643079818834	0.17417706079209	49	tags=15%, list=0%, signal=15%	PDGFC/RAP2B
GOBP_MITOTIC_CELL_CYCLE_PHASE_TRANSITION	GOBP_MITOTIC_CELL_CYCLE_PHASE_TRANSITION	GOBP_MITOTIC_CELL_CYCLE_PHASE_TRANSITION	244	0.29467102522438	1.3875109962907	0.0101905770248809	0.192643079818834	0.17417706079209	3169	tags=35%, list=29%, signal=25%	BCAT1/USP47/EZH2/MUC1/ERCC2/KLHL18/PLCB1/RAD51C/NFIB/NEK6/MDM2/USP37/ANKRD17/IQGAP3/PHB2/SMARCE1/LSM11/MAD2L2/ITGB1/SMARCD2/KLF4/WEE1/RIOK2/SASS6/TAOK1/CENPE/BRD7/CCNH/PKIA/TRIAP1/CUL1/SMARCA4/ACVR1/LATS2/CCNF/SMARCC1/UBE2E2/CDK4/BCL7C/UBE2C/TMOD3/ZNF207/SMARCD3/CUL2/CPSF3/CCNG1/PPP2CA/PSME2/CDC14B/AIF1/VPS4B/KHDRBS1/IK/ATR/RBBP8/BRSK1/RPS27L/CDC23/KLF11/NBN/VPS4A/MYC/BCL7B/CDK6/MAD2L1BP/ZFYVE19/…
GOBP_POSITIVE_REGULATION_OF_CELLULAR_COMPONENT_ORGANIZATION	GOBP_POSITIVE_REGULATION_OF_CELLULAR_COMPONENT_ORGANIZATION	GOBP_POSITIVE_REGULATION_OF_CELLULAR_COMPONENT_ORGANIZATION	538	0.255413582674339	1.29218628357531	0.0102830873457537	0.193415054950533	0.174875037379519	3398	tags=36%, list=32%, signal=26%	CD36/IFT88/SLITRK4/HSPA1B/EZH2/TIAM2/TRIM32/BMF/PLCB1/VPS13D/BMPR2/VASP/IL15/GRN/MPP7/DLG4/GIT1/TIAM1/ROBO3/PLXNB2/CD28/CYFIP1/NUSAP1/PDGFRB/DTNBP1/EPHB3/RALA/WASF3/DSTN/CCT5/CAND1/FAM98A/FLNA/ISG15/GCH1/GPC2/NRG1/MORC2/PPT1/MAD2L2/CLIP1/STAU2/ADCK1/STK11/IER3IP1/CCT6A/FSCN1/ITGB1BP1/CORO1B/SHOC2/YME1L1/DRG1/DGKD/NCKIPSD/YY1/ITGA6/PTN/FEN1/SCARB2/EPHA1/ARSB/SASS6/MAPK9/PARN/CLDN5/TCP1/CNOT6/SOD1/…
GOBP_CELLULAR_RESPONSE_TO_ORGANIC_SUBSTANCE	GOBP_CELLULAR_RESPONSE_TO_ORGANIC_SUBSTANCE	GOBP_CELLULAR_RESPONSE_TO_ORGANIC_SUBSTANCE	975	0.236868896288165	1.24304219451626	0.0105416619939442	0.197287204216665	0.178376017423844	3317	tags=33%, list=31%, signal=25%	CYP1B1/ITGB3/CD36/SOX4/JUP/ADCY2/HSPA1B/EZH2/CYBB/GBP3/IL6ST/TRIM32/LILRA3/BCL2L2/DERL2/CCR2/PLCB1/BPI/YWHAG/IL15/KCNQ1/LY86/GIT1/TIAM1/IGFBP7/TICAM1/CEBPA/MDM2/CYFIP1/BGLAP/MGST1/SRD5A1/PPARGC1B/DTNBP1/CD68/SRM/THBS1/HK2/FOXC2/USF1/FLNA/PLAA/NKIRAS2/IQGAP3/PHB2/ISG15/AGTRAP/NUCKS1/CD4/ZBTB7B/NR1H3/PTPRA/TRIB3/SIDT2/CTSH/EIF4E2/TBL2/SERP1/CD74/RPS6KA4/PARP1/KMO/OAS1/NKIRAS1/PTPN11/CTSD/CX3CR1/MTD…
GOBP_POSITIVE_REGULATION_OF_ESTABLISHMENT_OF_PROTEIN_LOCALIZATION	GOBP_POSITIVE_REGULATION_OF_ESTABLISHMENT_OF_PROTEIN_LOCALIZATION	GOBP_POSITIVE_REGULATION_OF_ESTABLISHMENT_OF_PROTEIN_LOCALIZATION	182	0.313005329666403	1.42259713180616	0.0106761565836299	0.198810219365804	0.179753042243363	3781	tags=43%, list=35%, signal=29%	SOX4/TMEM30B/JUP/SEC24A/OAZ3/PLCB1/FRMD4A/MDM2/ANG/CCT5/FLNA/CD38/TCF7L2/SERP1/GLUD1/IER3IP1/CCT6A/ITGB1BP1/MYO1C/CD2AP/CD33/GNA11/TM9SF4/TCP1/SAE1/DKC1/GOLPH3/ACSL4/RAN/HRAS/CSNK2A2/LEPROT/PCK2/VPS35/PIK3R1/CDK5/TMEM97/CAPN10/PRKAA1/HSP90AA1/SH3GLB1/PPP3CB/P2RX7/CCT4/HSPA1L/ACSL3/TARDBP/CCT8/TNF/PRNP/UBE2L3/CLN3/SAR1B/SRC/YWHAE/HUWE1/BAG3/TOMM7/OSBP/PCM1/FBXW7/F2RL1/PFKM/EDEM1/PDCD5/JAK2/CCT3/AB…
GOBP_PIGMENT_METABOLIC_PROCESS	GOBP_PIGMENT_METABOLIC_PROCESS	GOBP_PIGMENT_METABOLIC_PROCESS	35	-0.454452	-1.65597	0.0107586206896552	0.199354045749403	0.180244739537475	244	tags=29%, list=2%, signal=28%	ABCC2/ATP7A/UROS/ABCB6/PPOX/FECH/HMBS/ALAS2/BLVRB/SLC6A9
GOBP_HEMOGLOBIN_METABOLIC_PROCESS	GOBP_HEMOGLOBIN_METABOLIC_PROCESS	GOBP_HEMOGLOBIN_METABOLIC_PROCESS	12	-0.659247	-1.79846	0.0110483042137718	0.203642909234028	0.18412248919032	1190	tags=50%, list=11%, signal=45%	EIF2AK1/SLC25A37/FECH/ALAS2/EPB42/SLC6A9
GOBP_LEUKOCYTE_CELL_CELL_ADHESION	GOBP_LEUKOCYTE_CELL_CELL_ADHESION	GOBP_LEUKOCYTE_CELL_CELL_ADHESION	252	0.291521987081318	1.37615989089933	0.0111494558003716	0.203642909234028	0.18412248919032	3620	tags=37%, list=34%, signal=25%	SOX4/HLA-G/IL6ST/CCR2/CD160/NT5E/IL15/CD28/CD4/ZBTB7B/SMARCE1/LGALS1/HLA-DRB4/CD74/ITGB1/PTPN11/CX3CR1/HAVCR2/NLRP3/SELP/CD40LG/CD86/TNFRSF21/SMARCD2/KLF4/NDFIP1/SLC39A8/CD24/HLA-DRB3/FUT7/BRD7/HSPH1/SMARCA4/ZBTB16/GOLPH3/SMARCC1/SLC4A2/SLC7A1/MIA3/LILRB4/CD1D/PAG1/LEF1/HLA-DMA/EXT1/DPP4/CTLA4/ABL1/SMARCD3/CD44/HSPD1/SIRPB1/MALT1/AIF1/CCR7/OPA1/HMGB1/PTPN22/HLA-DQA1/DUSP3/DUSP10/TNFAIP8L2/TNF/PRN…
GOBP_POSITIVE_REGULATION_OF_IMMUNE_SYSTEM_PROCESS	GOBP_POSITIVE_REGULATION_OF_IMMUNE_SYSTEM_PROCESS	GOBP_POSITIVE_REGULATION_OF_IMMUNE_SYSTEM_PROCESS	619	0.249223196509803	1.27312922260302	0.0111532985287138	0.203642909234028	0.18412248919032	3200	tags=32%, list=30%, signal=23%	SFPQ/ITGB3/TNFSF13/CD36/SOX4/ITGA2B/HSPA1B/HLA-G/PLSCR1/SERPING1/IL6ST/TRIM32/CCR2/CD160/TLR5/TLR7/CLEC4D/IL15/TICAM1/CEBPA/CD28/PPARGC1B/PHPT1/PIK3CB/THBS1/KIR2DL4/C3AR1/ANKRD17/CFD/PHB2/CD38/CD4/ZBTB7B/SMARCE1/PPT1/NR1H3/LGALS1/HLA-DRB4/MAD2L2/CD74/PARP1/OAS1/STK11/PTPN11/CX3CR1/CASP6/CD99L2/HAVCR2/NLRP3/TICAM2/SELP/CD40LG/PMS2/CD86/PIK3AP1/CD2AP/TNFRSF21/SMARCD2/PTN/EXOSC3/TRAF2/NAGK/CD24/IRF5…
GOBP_REGULATION_OF_CELL_POPULATION_PROLIFERATION	GOBP_REGULATION_OF_CELL_POPULATION_PROLIFERATION	GOBP_REGULATION_OF_CELL_POPULATION_PROLIFERATION	746	0.244688372362126	1.26515244720509	0.0113544201135442	0.206308711092213	0.186532757613922	2820	tags=28%, list=26%, signal=22%	PDGFC/PTGDS/CYP1B1/ITGB3/TNFSF13/SOX4/JUP/HSPA1B/EZH2/PDE9A/HLA-G/PYGO2/FTO/IL6ST/TRIM32/GLCE/DERL2/CCR2/NFIB/SLC16A2/BMPR2/SOX8/SPARC/MEGF10/IL15/SULF2/EMILIN2/GRN/TIAM1/IGFBP7/TICAM1/CEBPA/MDM2/CD28/ANG/PDGFRB/THBS1/SGPP2/NDUFS4/FAM98A/FLNA/IQGAP3/PHB2/GCNT2/CD38/ZBTB7B/NRG1/HPSE/TWIST1/TCF7L2/CTSH/ATF5/CD74/CEACAM6/SULT2B1/IFI30/ITGB1/STK11/CX3CR1/HAVCR2/PTGS1/ITGB1BP1/INSL3/SSR1/PLAC8/CD40LG/…
GOBP_INTRACELLULAR_ZINC_ION_HOMEOSTASIS	GOBP_INTRACELLULAR_ZINC_ION_HOMEOSTASIS	GOBP_INTRACELLULAR_ZINC_ION_HOMEOSTASIS	18	0.581763061683326	1.67571985240386	0.0114608555286521	0.207236629196836	0.187371729085261	1145	tags=28%, list=11%, signal=25%	ATP7B/SLC30A9/MT1F/SLC39A8/MT1X
GOBP_WNT_SIGNALING_PATHWAY	GOBP_WNT_SIGNALING_PATHWAY	GOBP_WNT_SIGNALING_PATHWAY	180	0.312644490868826	1.41910446302616	0.011517893870835	0.207266715185267	0.187398931147443	2810	tags=33%, list=26%, signal=25%	USP47/FZD2/SOX4/TMEM88/JUP/TBL1XR1/PYGO2/TLE1/SULF2/TIAM1/LEO1/PORCN/TNIK/TCF7L2/PTPRO/MAD2L2/RECK/STK11/KLF4/ATP6AP2/RNF138/CD24/DKK1/BRD7/SMARCA4/LATS2/BCL9/TMEM9/CSNK2A2/C12orf43/ZBTB33/LEF1/CSNK1G1/EXT1/ABL1/VPS35/SENP2/AXIN2/UBE2B/HHEX/VPS4B/PRKAA1/HDAC1/RUVBL2/SPIN1/USP8/BCL7B/STK3/ILK/MARK2/TMEM64/TCF7/GRK6/KLHL12/AMFR/PKD2/CSNK1G3/SRC/TAX1BP3
GOBP_POSITIVE_REGULATION_OF_ENDOTHELIAL_CELL_APOPTOTIC_PROCESS	GOBP_POSITIVE_REGULATION_OF_ENDOTHELIAL_CELL_APOPTOTIC_PROCESS	GOBP_POSITIVE_REGULATION_OF_ENDOTHELIAL_CELL_APOPTOTIC_PROCESS	10	0.678989422466554	1.64794821081079	0.0116221152249709	0.207500362229824	0.187610181691827	816	tags=40%, list=8%, signal=37%	HLA-G/CD160/THBS1/CD40LG
GOBP_CELL_PROJECTION_ASSEMBLY	GOBP_CELL_PROJECTION_ASSEMBLY	GOBP_CELL_PROJECTION_ASSEMBLY	257	0.290022352762154	1.37206858535692	0.0116417515544384	0.207500362229824	0.187610181691827	2286	tags=27%, list=21%, signal=22%	DYNC2H1/TMEM107/RAP2B/RAB34/IFT88/MAP4/SNAP29/TRIM32/PLD1/SYNE2/KCNQ1/CYFIP1/DTNBP1/RALA/ARHGAP24/WASF3/FAM98A/FLNA/OCRL/TNIK/EMP1/PTPRO/SH3YL1/ITGB1/STAU2/FSCN1/TBC1D9B/GDI2/KIAA0586/CCDC65/USP6NL/CD2AP/NEK1/SDCCAG8/GOLPH3/HRAS/MTSS1/SNX10/RAB8B/ABL1/PTPDC1/IFT74/MKKS/RAB1A/IFT57/TBC1D2/KIF27/ARF4/UBE2B/IQCG/PIK3R1/BBS1/WASL/CDC14B/AIF1/TBC1D10B/ATP6V1D/ABLIM1/CCR7/MAPRE1/HSP90AA1/TBC1D17/CORO1C…
GOBP_MEMBRANE_LIPID_METABOLIC_PROCESS	GOBP_MEMBRANE_LIPID_METABOLIC_PROCESS	GOBP_MEMBRANE_LIPID_METABOLIC_PROCESS	103	0.351727798530529	1.47152424195826	0.0117595818815331	0.208017723415193	0.188077950639044	2084	tags=28%, list=19%, signal=23%	GM2A/PRKD3/CYP1B1/NAGA/SCCPDH/PIGM/SMPDL3A/FUCA1/CERKL/SGPP2/PPT1/MGST2/SGPL1/SUMF1/SCARB2/VPS54/FUT7/ARV1/PIGY/ELOVL4/PIGF/B4GALT4/NEU1/PIGN/TEX2/PIGK/HEXB/PRKAA1/ALDH3B1
GOBP_I_KAPPAB_PHOSPHORYLATION	GOBP_I_KAPPAB_PHOSPHORYLATION	GOBP_I_KAPPAB_PHOSPHORYLATION	10	0.6780165431401	1.64558697410765	0.0117881454424705	0.208017723415193	0.188077950639044	2497	tags=50%, list=23%, signal=38%	TLR7/CX3CR1/PRDX4/TNF/CHUK
GOBP_CELL_MORPHOGENESIS_INVOLVED_IN_NEURON_DIFFERENTIATION	GOBP_CELL_MORPHOGENESIS_INVOLVED_IN_NEURON_DIFFERENTIATION	GOBP_CELL_MORPHOGENESIS_INVOLVED_IN_NEURON_DIFFERENTIATION	220	0.299213679233071	1.38999062836162	0.0118375033629271	0.208017723415193	0.188077950639044	3802	tags=42%, list=35%, signal=28%	OLFM1/ULK2/CHN1/SLITRK4/TIAM2/UNC5C/PLS1/ECE1/NFIB/BMPR2/VASP/DLG4/TIAM1/ROBO3/PLXNB2/CYFIP1/DTNBP1/EPHB3/KIF5C/TNIK/PTPRO/ITGB1/STAU2/STK11/PTPN11/ALCAM/CD2AP/PTN/EPHA6/APLP2/SOD1/MEF2A/ABI1/FEZ2/CNTNAP1/DAG1/SLC9A6/EXT1/ABL1/EFNA1/NEO1/BBS1/CDK5/WASL/BRSK1/NEXN/RAB10/GOLGA4/PPP3CB/UBE3A/ABI3/CSF1R/MARK2/SLC30A1/S100A6/DOCK7/TMEM106B/YWHAH/TOP2B/FEZ1/MEF2C/RGMA/ABI2/HPRT1/USP9X/RAB8A/MAP2K1/AFG3…
GOBP_TRICARBOXYLIC_ACID_CYCLE	GOBP_TRICARBOXYLIC_ACID_CYCLE	GOBP_TRICARBOXYLIC_ACID_CYCLE	26	0.519204243798368	1.63999173237502	0.0120211572367367	0.208134199542156	0.188183261815889	3551	tags=69%, list=33%, signal=46%	SUCLA2/NNT/PDHA1/ACO1/DLAT/IDH1/FH/ACO2/SUCLG2/SDHA/MDH2/SDHD/IDH2/MDH1/IDH3A/PDHB/MRPS36/SUCLG1
GOBP_CELL_DIVISION	GOBP_CELL_DIVISION	GOBP_CELL_DIVISION	314	0.279466282537756	1.34883246735444	0.0120294916569655	0.208134199542156	0.188183261815889	3181	tags=34%, list=30%, signal=24%	PDGFC/RNF8/MAP4/ERCC2/SAC3D1/KLHL18/CLTC/ARL8B/NEK6/SEH1L/GIT1/USP37/MBIP/NUSAP1/RALA/PIK3CB/NEK3/IQGAP3/PIK3R4/LIG3/MAD2L2/ITGB1BP1/YME1L1/PMF1/CD2AP/PTN/WEE1/CENPE/NEK1/ZNF16/ZBTB16/LATS2/CCNF/ZZZ3/RAN/DLL1/CDK4/UBE2C/AATF/LEF1/ZNF207/EXT1/CLTA/CHMP6/PIK3C3/UVRAG/CCNG1/CDK5/WASL/NR3C1/CDC14B/ANAPC10/EXOC2/CABLES2/VPS4B/MAPRE1/PHF13/MAPRE2/PDCD6IP/PRC1/RBBP8/CDC23/DR1/SH3GLB1/GNAI3/RAB10/VPS4A/M…
GOBP_PROTEIN_RNA_COMPLEX_ORGANIZATION	GOBP_PROTEIN_RNA_COMPLEX_ORGANIZATION	GOBP_PROTEIN_RNA_COMPLEX_ORGANIZATION	117	0.344355432611267	1.46726866554422	0.0120412012186276	0.208134199542156	0.188183261815889	3640	tags=46%, list=34%, signal=31%	TRAF7/PRPF18/GEMIN5/EIF2S2/BOP1/SNRPF/RPL23A/NCBP1/RBMX2/SNRPC/SNRPD3/MRPS7/CLNS1A/DNAJC17/HSP90AB1/LSM4/SLU7/RRS1/PRKRA/ATR/HSP90AA1/RPS27L/PRPF19/RUVBL2/DDX28/DHX9/SART3/DDX23/MCTS1/SNRPB2/PPAN/GEMIN6/SF3A3/COIL/SF3A1/PRPF8/SNRPB/RPS5/GEMIN4/EIF5/STRAP/RPS28/SHQ1/DDX46/PSIP1/PTGES3/SF3B4/ADAR/LUC7L2/RPLP0/DENR/SF3A2/SF3B2/FASTKD2
GOBP_REGULATION_OF_CELL_CYCLE_PROCESS	GOBP_REGULATION_OF_CELL_CYCLE_PROCESS	GOBP_REGULATION_OF_CELL_CYCLE_PROCESS	359	0.272537210838476	1.33290493592651	0.0120665565857996	0.208134199542156	0.188183261815889	4208	tags=47%, list=39%, signal=30%	USP47/HSPA1B/EZH2/MUC1/HLA-G/PLSCR1/ERCC2/KLHL18/PLCB1/RAD51C/CLTC/NEK6/GIT1/MDM2/CD28/NUSAP1/PDGFRB/ANKRD17/PHB2/PIK3R4/SMARCE1/LSM11/ATF5/MAD2L2/NUDT16/PTPN11/DRG1/SMARCD2/FEN1/KLF4/WEE1/RIOK2/SASS6/FBXO6/TAOK1/CENPE/BRD7/CCNH/PKIA/TRIAP1/ZNF16/SMARCA4/RANBP1/ACVR1/CCNF/SMARCC1/UBE2E2/CDK4/BCL7C/UBE2C/CSNK2A2/TMOD3/ZNF207/SMARCD3/CHMP6/PIK3C3/UVRAG/CPSF3/SMARCA5/CCNG1/PPP2CA/AXIN2/CRY1/UBE2B/FB…
GOBP_POSITIVE_REGULATION_OF_MYOBLAST_DIFFERENTIATION	GOBP_POSITIVE_REGULATION_OF_MYOBLAST_DIFFERENTIATION	GOBP_POSITIVE_REGULATION_OF_MYOBLAST_DIFFERENTIATION	25	0.523914998097808	1.64403884424478	0.0121561100447857	0.208717063750609	0.18871025492026	4131	tags=68%, list=38%, signal=42%	SOX4/PLCB1/SMARCE1/SMARCD2/BRD7/SMARCA4/SMARCC1/SMARCD3/HIF1AN/PHF10/MEF2C/ACTL6A/SMARCA2/SMARCB1/MAP3K5/ACTB/SMARCD1
GOBP_ACUTE_INFLAMMATORY_RESPONSE	GOBP_ACUTE_INFLAMMATORY_RESPONSE	GOBP_ACUTE_INFLAMMATORY_RESPONSE	50	0.426464427041113	1.55844236767529	0.0123190637511549	0.210044893378227	0.189910803945892	1509	tags=28%, list=14%, signal=24%	HP/ORM1/PLSCR1/IL6ST/CD163/DNASE1L3/NLRP3/FUT7/SERPINA1/LIPA/ACVR1/FCGR2B/PARK7/EXT1
GOBP_HYDROGEN_PEROXIDE_CATABOLIC_PROCESS	GOBP_HYDROGEN_PEROXIDE_CATABOLIC_PROCESS	GOBP_HYDROGEN_PEROXIDE_CATABOLIC_PROCESS	18	-0.566445	-1.73937	0.0123456790123457	0.210044893378227	0.189910803945892	1253	tags=50%, list=12%, signal=44%	HBA2/HBQ1/GPX1/HBG2/HBG1/PRDX2/HBM/SNCA/HBD
GOBP_MITOTIC_CELL_CYCLE_PROCESS	GOBP_MITOTIC_CELL_CYCLE_PROCESS	GOBP_MITOTIC_CELL_CYCLE_PROCESS	406	0.265170960539724	1.31026456845411	0.01267252195734	0.211792216984529	0.191490635883196	3204	tags=33%, list=30%, signal=24%	BCAT1/USP47/HSPA1B/MAP4/EZH2/MUC1/ERCC2/KLHL18/PLCB1/RAD51C/NFIB/CLTC/NEK6/SEH1L/MDM2/USP37/CD28/NUSAP1/PDGFRB/FLNA/ANKRD17/IQGAP3/PHB2/SMARCE1/LSM11/MAD2L2/ITGB1/BCCIP/DRG1/SMARCD2/UHRF1/KLF4/WEE1/RIOK2/SASS6/TAOK1/CENPE/BRD7/CCNH/PKIA/TRIAP1/CUL1/SMARCA4/RANBP1/ACVR1/LATS2/CCNF/SMARCC1/RAN/UBE2E2/CDK4/NIPBL/BCL7C/PRKCA/UBE2C/TMOD3/ZNF207/SMARCD3/CHMP6/CUL2/CPSF3/SMARCA5/CCNG1/PPP2CA/PSME2/CDC14…
GOBP_RIBOSE_PHOSPHATE_BIOSYNTHETIC_PROCESS	GOBP_RIBOSE_PHOSPHATE_BIOSYNTHETIC_PROCESS	GOBP_RIBOSE_PHOSPHATE_BIOSYNTHETIC_PROCESS	130	0.33514541726459	1.45234940221774	0.0127197370301558	0.211792216984529	0.191490635883196	3269	tags=45%, list=30%, signal=32%	ADCY2/NDUFV3/NDUFS4/PPT1/PARP1/PAPSS1/PDHA1/NDUFB10/DLAT/DLD/PDHX/IMPDH2/NDUFA9/LIPA/NDUFA8/NDUFA7/ACACA/ACSL4/PRPS2/PPAT/NME2/UCK2/APRT/NDUFS5/NDUFS8/NDUFV2/ELOVL4/DCAKD/NDUFAB1/ACAT1/NDUFB2/SDHA/ALDOA/NUDT2/NDUFB11/PANK2/GMPS/ACSL3/PDK4/NDUFB7/NME6/ACOT7/CDA/NDUFB3/SDHD/NDUFA12/CAD/HPRT1/NDUFS1/ENO1/PAICS/NDUFB8/SLC25A1/ADSL/GART/PRPSAP2/ADCY3/NME1/MLYCD
GOBP_PROTEIN_N_LINKED_GLYCOSYLATION_VIA_ASPARAGINE	GOBP_PROTEIN_N_LINKED_GLYCOSYLATION_VIA_ASPARAGINE	GOBP_PROTEIN_N_LINKED_GLYCOSYLATION_VIA_ASPARAGINE	15	0.601183357053971	1.64208450985583	0.012770137524558	0.211792216984529	0.191490635883196	3619	tags=87%, list=34%, signal=58%	FUT8/ALG5/NUDT14/RPN2/UBE2J1/DDOST/ALG8/MGAT1/STT3A/MGAT2/DAD1/STT3B/RPN1
GOBP_ANTIGEN_PROCESSING_AND_PRESENTATION_OF_PEPTIDE_OR_POLYSACCHARIDE_ANTIGEN_VIA_MHC_CLASS_II	GOBP_ANTIGEN_PROCESSING_AND_PRESENTATION_OF_PEPTIDE_OR_POLYSACCHARIDE_ANTIGEN_VIA_MHC_CLASS_II	GOBP_ANTIGEN_PROCESSING_AND_PRESENTATION_OF_PEPTIDE_OR_POLYSACCHARIDE_ANTIGEN_VIA_MHC_CLASS_II	26	0.514008233088904	1.62357928061516	0.0128225677191858	0.211792216984529	0.191490635883196	2755	tags=58%, list=26%, signal=43%	ARL8B/THBS1/HLA-DRB4/CD74/IFI30/CTSD/HLA-DRB3/FCER1G/FCGR2B/HLA-DMA/LGMN/HLA-DQA1/CTSS/HLA-DMB/UNC93B1
GOBP_POSITIVE_REGULATION_OF_SMOOTH_MUSCLE_CELL_MIGRATION	GOBP_POSITIVE_REGULATION_OF_SMOOTH_MUSCLE_CELL_MIGRATION	GOBP_POSITIVE_REGULATION_OF_SMOOTH_MUSCLE_CELL_MIGRATION	17	0.584543509670356	1.65224682815794	0.0128330084470435	0.211792216984529	0.191490635883196	390	tags=24%, list=4%, signal=23%	CYP1B1/ITGB3/MDM2/PDGFRB
GOBP_CELL_CYCLE_G1_S_PHASE_TRANSITION	GOBP_CELL_CYCLE_G1_S_PHASE_TRANSITION	GOBP_CELL_CYCLE_G1_S_PHASE_TRANSITION	140	0.3288646733661	1.43856609471047	0.0128333095679452	0.211792216984529	0.191490635883196	3584	tags=44%, list=33%, signal=29%	BCAT1/EZH2/MUC1/PLCB1/MDM2/USP37/ANKRD17/IQGAP3/PHB2/SMARCE1/LSM11/ITGB1/SMARCD2/KLF4/WEE1/SASS6/BRD7/CCNH/TRIAP1/CUL1/SMARCA4/ACVR1/LATS2/SMARCC1/UBE2E2/CDK4/BCL7C/SMARCD3/CUL2/CPSF3/PPP2CA/PSME2/AIF1/KHDRBS1/RBBP8/RPS27L/KLF11/MYC/BCL7B/CDK6/PHF10/MAP3K11/PKD2/RRM1/CCND2/ACVR1B/ANXA1/RDX/ACTL6A/SMARCA2/FBXW7/ECD/HSPA8/CTDSP2/BID/LSM10/EIF4G1/CUL4B/E2F3/RPA2/SMARCB1
GOBP_PHOSPHORYLATION	GOBP_PHOSPHORYLATION	GOBP_PHOSPHORYLATION	682	0.246431205879403	1.26713859724716	0.0128444652031761	0.211792216984529	0.191490635883196	3275	tags=32%, list=30%, signal=24%	PDGFC/PRKD3/ULK2/ITGB3/RAP2B/CD36/MAP4K3/EZH2/IL6ST/FAM20C/TLR7/BMPR2/YWHAG/IL15/NEK6/DLG4/PLXNB2/DBNDD1/ANG/PDGFRB/PPARGC1B/CAMK2D/DTNBP1/EPHB3/PASK/PIK3CB/THBS1/HK2/CERKL/NEK3/NDUFS4/IQGAP3/RBKS/PHB2/S100A12/PIK3R4/CD4/TNIK/NRG1/TRIB3/DNAJC3/PTPRO/MAD2L2/CD74/RPS6KA4/STK11/PTPN11/CX3CR1/NCL/NNT/ITGB1BP1/BCCIP/SNF8/HIPK2/CD86/AVP/MAPK6/GNE/DGKD/DUSP6/TMED2/ITGA6/CAMP/PRDX4/EPHA6/TRAF2/WEE1/RIOK2…
GOBP_NEGATIVE_REGULATION_OF_IMMUNE_RESPONSE	GOBP_NEGATIVE_REGULATION_OF_IMMUNE_RESPONSE	GOBP_NEGATIVE_REGULATION_OF_IMMUNE_RESPONSE	113	0.345149317485931	1.4605313152945	0.0129454545454545	0.212521212121212	0.192149752371359	3333	tags=37%, list=31%, signal=26%	HLA-G/SERPING1/CCR2/CD160/GRN/KIR2DL4/ISG15/ZBTB7B/NR1H3/EIF4E2/PARP1/OAS1/HAVCR2/NDFIP1/WDR41/CEACAM1/LILRB4/FCGR2B/YWHAZ/PSMA1/BANF1/CNOT7/PPP3CB/DUSP10/YTHDF2/USP38/PARP14/YTHDF3/HLA-A/IRAK3/SRC/HCK/IFI16/ASCL2/ANXA1/IL27RA/SMAD7/OAS3/ARG2/MKRN2/ADAR/ATG5
GOBP_RRNA_METABOLIC_PROCESS	GOBP_RRNA_METABOLIC_PROCESS	GOBP_RRNA_METABOLIC_PROCESS	149	0.323256830752272	1.42890715706133	0.0131244707874682	0.214519188460671	0.193956210442245	3800	tags=46%, list=35%, signal=30%	WDR36/ERCC2/UTP15/ANG/LSM6/FRG1/FCF1/RPP38/BYSL/NGDN/NUDT16/BOP1/POP4/NCL/EXOSC3/RIOK2/LAS1L/SMARCA4/GTF2H5/DKC1/RPP40/TAF1B/RSL1D1/IMP3/EXOSC6/DDX18/PELP1/RPL7A/EMG1/REXO4/NAT10/DDX21/RRS1/METTL5/PWP1/FBL/SPIN1/EBNA1BP2/WBP11/POLR1E/TSR1/NOL11/EXOSC5/YTHDF2/PPAN/GEMIN4/GTF3C3/GTF3C2/RPS28/EXOSC4/DDX47/SHQ1/RPS7/RPL7/WDR12/DDX54/SRFBP1/RBM34/EXOSC7/WDR18/GTF3C1/SMARCB1/RCL1/UTP14C/NSUN3/XRN1/IMP4…
GOBP_CELL_PROJECTION_MORPHOGENESIS	GOBP_CELL_PROJECTION_MORPHOGENESIS	GOBP_CELL_PROJECTION_MORPHOGENESIS	259	0.288180870429441	1.36441604415531	0.0133474296286507	0.216487791941045	0.195736111222481	3802	tags=40%, list=35%, signal=27%	OLFM1/ULK2/CHN1/SLITRK4/TIAM2/UNC5C/ECE1/NFIB/BMPR2/VASP/DLG4/TIAM1/ROBO3/PLXNB2/CYFIP1/DTNBP1/EPHB3/EPB41L3/NEK3/PLAA/KIF5C/SNX2/TNIK/PTPRO/ITGB1/STAU2/STK11/PTPN11/CORO1B/ALCAM/CD2AP/PTN/EPHA6/VPS54/WEE1/APLP2/MEF2A/ABI1/FEZ2/CNTNAP1/PACSIN1/DAG1/SLC9A6/EXT1/ABL1/CD44/EFNA1/NEO1/GAS7/CDK5/WASL/BRSK1/CORO1C/NEXN/RAB10/GOLGA4/PPP3CB/UBE3A/ABI3/CSF1R/MARK2/SLC30A1/S100A6/RNF157/DOCK7/TMEM106B/ARHG…
GOBP_ANTIGEN_PROCESSING_AND_PRESENTATION	GOBP_ANTIGEN_PROCESSING_AND_PRESENTATION	GOBP_ANTIGEN_PROCESSING_AND_PRESENTATION	80	0.374652571199925	1.50067205195442	0.0134008338296605	0.216487791941045	0.195736111222481	2755	tags=36%, list=26%, signal=27%	RAB34/HLA-G/ARL8B/CD68/THBS1/CTSH/HLA-DRB4/CD74/IFI30/CTSD/IDE/HLA-DRB3/FCER1G/MPEG1/FCGR2B/CD1D/HLA-DMA/EXT1/RAB8B/LGMN/CCR7/CD1C/RAB10/HLA-DQA1/CTSS/HLA-DMB/HLA-A/SAR1B/UNC93B1
GOBP_HEPARIN_METABOLIC_PROCESS	GOBP_HEPARIN_METABOLIC_PROCESS	GOBP_HEPARIN_METABOLIC_PROCESS	12	0.642676742106725	1.64747022071774	0.0134184257895598	0.216487791941045	0.195736111222481	1509	tags=50%, list=14%, signal=43%	HS2ST1/GLCE/HPSE/NDST1/EXT2/EXT1
GOBP_POSITIVE_REGULATION_OF_TRANSFERASE_ACTIVITY	GOBP_POSITIVE_REGULATION_OF_TRANSFERASE_ACTIVITY	GOBP_POSITIVE_REGULATION_OF_TRANSFERASE_ACTIVITY	193	0.305437602546747	1.39940498238226	0.0135482996883891	0.217356177976231	0.196521257137838	3136	tags=36%, list=29%, signal=26%	PDGFC/ITGB3/EZH2/DLG4/ANG/PDGFRB/THBS1/PHB2/S100A12/CD4/NRG1/TRIB3/CD74/STK11/ITGB1BP1/CD86/RFC3/TRAF2/KLF4/EPHA1/CD24/PIK3R5/CENPE/TCP1/ZNF16/ABI1/DKC1/HRAS/UBE2C/PARK7/SASH1/ABL1/EFNA1/PPP2CA/AXIN2/ARRDC4/XRCC6/CDC14B/ZFP91/TNFRSF10B/CCR7/MAPKAPK5/HSP90AA1/NBN/MAP3K12/MYC/MAP2K5/DBI/CSF1R/CCT4/ERP29/SIRT1/MARK2/ZNF622/TNF/UBE2L3/CDC20/CD200/RFC5/MAP3K11/ADRB2/SRC/PIK3CG/CCND2/PCNA/MAP2K1/CALM1/…
GOBP_BLOOD_VESSEL_MORPHOGENESIS	GOBP_BLOOD_VESSEL_MORPHOGENESIS	GOBP_BLOOD_VESSEL_MORPHOGENESIS	264	0.286560145363424	1.35994628529723	0.0135883905013193	0.217356177976231	0.196521257137838	1568	tags=21%, list=15%, signal=19%	CYP1B1/ITGB3/CD36/SOX4/ITGA2B/JUP/AAMP/CYBB/HLA-G/CCR2/CD160/BMPR2/SPARC/EMILIN2/GRN/CALD1/ANG/PDGFRB/EPHB3/PIK3CB/ARHGAP24/THBS1/HK2/FOXC2/C3AR1/FLNA/HPSE/TWIST1/CTSH/ITGB1/RECK/CX3CR1/MTDH/SGPL1/TGFBI/NCL/ITGB1BP1/HIPK2/RIN2/CAMP/KLF4/EPHA1/CLIC4/CLDN5/ACVR1/CEACAM1/CITED2/DLL1/PRKCA/MIA3/QKI/DAG1/LEF1/SASH1/YWHAZ/ABL1
GOBP_REGULATION_OF_DNA_DAMAGE_RESPONSE_SIGNAL_TRANSDUCTION_BY_P53_CLASS_MEDIATOR	GOBP_REGULATION_OF_DNA_DAMAGE_RESPONSE_SIGNAL_TRANSDUCTION_BY_P53_CLASS_MEDIATOR	GOBP_REGULATION_OF_DNA_DAMAGE_RESPONSE_SIGNAL_TRANSDUCTION_BY_P53_CLASS_MEDIATOR	23	0.530801755841826	1.62824612204215	0.0138374899436846	0.220398829188134	0.199272251596623	3147	tags=57%, list=29%, signal=40%	SOX4/MDM2/TWIST1/CD74/CD44/PYHIN1/MIF/ATR/SIRT1/EEF1E1/SMYD2/PMAIP1/ZMPSTE24
GOBP_CELLULAR_KETONE_METABOLIC_PROCESS	GOBP_CELLULAR_KETONE_METABOLIC_PROCESS	GOBP_CELLULAR_KETONE_METABOLIC_PROCESS	102	0.350131010256033	1.46204246405734	0.0142711518858308	0.226342887748579	0.204646535740169	2829	tags=36%, list=26%, signal=27%	CBR3/GGCX/FABP5/BGLAP/SRD5A1/H6PD/NR1H3/TWIST1/TRIB3/CD74/KMO/KYNU/UBIAD1/STARD3/AVP/SLC7A7/NDUFA9/COQ5/COQ7/PNKD/TPI1/CEACAM1/PARK7/NQO2/AKR1C3/DHRS4/CPT1A/GLO1/PANK2/SIRT1/PDK4/CLN3/AKR1A1/RTN4IP1/CBR4/NCOR2/VKORC1
GOBP_REGULATION_OF_DNA_BIOSYNTHETIC_PROCESS	GOBP_REGULATION_OF_DNA_BIOSYNTHETIC_PROCESS	GOBP_REGULATION_OF_DNA_BIOSYNTHETIC_PROCESS	63	0.394861625164408	1.51016454098459	0.0144927536231884	0.228887665871706	0.206947381294918	2968	tags=40%, list=28%, signal=29%	CYP1B1/PDGFRB/CCT5/GCH1/CCT6A/RFC3/KLF4/PARN/TCP1/DKC1/FBXO4/NAT10/PINX1/MAPKAPK5/ATR/TERF2/MYC/CCT4/CCT8/TNF/USP1/RFC5/DCP2/SRC/PCNA
GOBP_TELOMERE_ORGANIZATION	GOBP_TELOMERE_ORGANIZATION	GOBP_TELOMERE_ORGANIZATION	91	0.362438149265616	1.48510576945705	0.0146799765120376	0.230762591347379	0.208642583680927	3939	tags=49%, list=37%, signal=32%	EZH2/RAD51C/CCT5/GCH1/MAD2L2/PARP1/CCT6A/YY1/NSMCE1/FEN1/PARN/TCP1/DKC1/HSP90AB1/SMARCAL1/FBXO4/XRCC6/NAT10/PINX1/HAT1/MAPKAPK5/ATR/HSP90AA1/RUVBL2/NBN/TERF2/MYC/CCT4/CCT8/UCHL5/RFC1/DCP2/SRC/PCNA/ACTL6A/DHX36/PTGES3/CCT3/RPA2/CCT7/PPP1R10/XRN1/XRCC5/MAP3K4/GNL3
GOBP_TELOMERASE_RNA_LOCALIZATION	GOBP_TELOMERASE_RNA_LOCALIZATION	GOBP_TELOMERASE_RNA_LOCALIZATION	15	0.59346048656248	1.62099010353719	0.0147347740667976	0.230762591347379	0.208642583680927	3578	tags=80%, list=33%, signal=53%	CCT5/CCT6A/PARN/TCP1/DKC1/RUVBL2/CCT4/CCT8/DCP2/SHQ1/CCT3/CCT7
GOBP_CHROMOSOME_SEGREGATION	GOBP_CHROMOSOME_SEGREGATION	GOBP_CHROMOSOME_SEGREGATION	210	0.299493377864229	1.38331126453378	0.0148890092041148	0.231430149102423	0.209246151936749	4264	tags=48%, list=40%, signal=29%	HSPA1B/PLSCR1/ERCC2/SAC3D1/ARL8B/NEK6/SEH1L/NUSAP1/FLNA/SMARCE1/MAD2L2/BCCIP/PMF1/DRG1/SMARCD2/UHRF1/RIOK2/SASS6/CENPE/BRD7/SMARCA4/SMARCC1/RAN/NIPBL/BCL7C/UBE2C/CSNK2A2/ZNF207/SMARCD3/CHMP6/UVRAG/SMARCA5/UBE2B/NR3C1/PINX1/VPS4B/SLC25A5/MAPRE1/PHF13/MAPRE2/TLK2/IK/RRS1/PDCD6IP/PRC1/CDC23/BAZ1B/VPS4A/BCL7B/RACGAP1/NUDC/MAD2L1BP/CDC20/ACTR2/TOP2B/PHF10/CCNB1IP1/TOP1/CHMP4A/USP9X/FBXO5/NUP37/ANAPC11…
GOBP_MYELOID_CELL_HOMEOSTASIS	GOBP_MYELOID_CELL_HOMEOSTASIS	GOBP_MYELOID_CELL_HOMEOSTASIS	120	-0.303436	-1.41533	0.0149983697424193	0.231430149102423	0.209246151936749	463	tags=12%, list=4%, signal=11%	MFHAS1/GATA1/BPGM/SLC1A5/HOXB6/TRIM58/FECH/NF1/KLF1/ALAS2/TRIM10/EPB42/SLC4A1/RHAG
GOBP_REGULATION_OF_IMMUNE_SYSTEM_PROCESS	GOBP_REGULATION_OF_IMMUNE_SYSTEM_PROCESS	GOBP_REGULATION_OF_IMMUNE_SYSTEM_PROCESS	863	0.237165399169818	1.23627345953816	0.0150204824761038	0.231430149102423	0.209246151936749	3400	tags=33%, list=32%, signal=25%	SFPQ/ITGB3/TNFSF13/CD36/SOX4/ITGA2B/HSPA1B/KIR2DL2/ORM1/HLA-G/PLSCR1/SERPING1/IL6ST/TRIM32/LILRA3/CCR2/CD160/PLCB1/TLR5/TLR7/CLEC4D/BPI/IL15/GRN/KIR3DL1/TICAM1/CEBPA/CD28/KIR2DL3/BGLAP/PPARGC1B/PHPT1/CD68/PIK3CB/THBS1/KIR2DL4/C3AR1/ANKRD17/CFD/PHB2/ISG15/LEO1/DNASE1L3/RIN3/CD38/CD4/ZBTB7B/SMARCE1/PPT1/NR1H3/TWIST1/LGALS1/CTSH/EIF4E2/HLA-DRB4/MAD2L2/CD74/PARP1/OAS1/STK11/PTPN11/CX3CR1/CASP6/CD99L2…
GOBP_REGULATION_OF_ESTABLISHMENT_OF_PROTEIN_LOCALIZATION	GOBP_REGULATION_OF_ESTABLISHMENT_OF_PROTEIN_LOCALIZATION	GOBP_REGULATION_OF_ESTABLISHMENT_OF_PROTEIN_LOCALIZATION	277	0.282473368311545	1.34764204027625	0.0150385772198248	0.231430149102423	0.209246151936749	2439	tags=28%, list=23%, signal=22%	CD36/SOX4/TMEM30B/JUP/SEC24A/OAZ3/DERL2/PLCB1/FRMD4A/TIAM1/MDM2/CYP51A1/ANG/CCT5/FLNA/CD38/NR1H3/TCF7L2/SIDT2/DNAJC1/SERP1/PTPN11/CTSD/GLUD1/IER3IP1/CCT6A/ITGB1BP1/KIAA0586/MYO1C/CD2AP/CD33/GNA11/PFKL/NDFIP1/TM9SF4/TCP1/PKIA/SAE1/DKC1/GOLPH3/ACSL4/RAN/HRAS/ENY2/CSNK2A2/LEPROT/PARK7/RAP1GDS1/PCK2/VPS35/UBE2J1/NEO1/PIK3R1/CDK5/ARFIP1/OS9/CPT1A/TMEM97/CHCHD4/SERGEF/CAPN10/PRKAA1/HSP90AA1/SH3GLB1/PPP…
GOBP_ORGANELLE_ASSEMBLY	GOBP_ORGANELLE_ASSEMBLY	GOBP_ORGANELLE_ASSEMBLY	480	0.255342927292672	1.27966838620521	0.0151477832512315	0.231430149102423	0.209246151936749	3181	tags=33%, list=30%, signal=24%	ULK2/DYNC2H1/MYOM2/TMEM107/RAB34/IFT88/HSPA1B/MAP4/PLS1/MYL9/SNAP29/TRIM32/SAC3D1/RPS23/TRAF7/ARL8B/SYNE2/NEK6/KCNQ1/AP1S1/PDGFRB/DTNBP1/PLA2G4C/FLNA/OCRL/CSRP1/ITGB1/CTSD/BOP1/FSCN1/BCCIP/SNF8/TBC1D9B/RPL23A/GDI2/KIAA0586/PGM5/CCDC65/USP6NL/DRG1/GORASP2/UHRF1/CSDE1/SASS6/MYBPH/MRPS7/STX12/MAPK9/CENPE/NEK1/AP3S2/SDCCAG8/CNOT6/MEF2A/DDX6/FEZ2/TMOD3/SNX10/ZNF207/RAB8B/PTPDC1/CHMP6/PIK3C3/IFT74/MKKS…
GOBP_INNATE_IMMUNE_RESPONSE	GOBP_INNATE_IMMUNE_RESPONSE	GOBP_INNATE_IMMUNE_RESPONSE	551	0.250436157393459	1.26882998308056	0.0152027027027027	0.231430149102423	0.209246151936749	3260	tags=32%, list=30%, signal=24%	SFPQ/CLEC10A/CD36/TRIM7/HSPA1B/CYBB/GBP3/HLA-G/PLSCR1/SERPING1/TRIM32/CEBPG/CD160/TLR5/TLR7/CLEC4D/BPI/ARL8B/GRN/KIR3DL1/LY86/TICAM1/ANG/KIR2DL4/ANKRD17/CFD/PHB2/ISG15/UAP1/GCH1/S100A12/PPT1/NR1H3/TREML1/EIF4E2/CD74/TRIM14/PARP1/OAS1/PTPN11/CX3CR1/CASP6/HAVCR2/KYNU/NLRP3/TICAM2/DEFA1/TRIM35/MYO1C/SYNCRIP/PIK3AP1/DEFA3/CAMP/TRAF2/TRIM4/TMED1/NAGK/CIITA/IRF5/HDAC4/AKAP1/FCER1G/SH2D1B/BST2/CCL3/STX8…
GOBP_VESICLE_BUDDING_FROM_MEMBRANE	GOBP_VESICLE_BUDDING_FROM_MEMBRANE	GOBP_VESICLE_BUDDING_FROM_MEMBRANE	59	0.399135184761374	1.50844174228804	0.0152788388082506	0.231430149102423	0.209246151936749	4176	tags=56%, list=39%, signal=34%	SEC24A/TMED2/TRAPPC6B/AP3S2/GOLPH3/MIA3/CHMP6/RAB1A/WASL/SEC24D/ANXA2/VPS4A/P2RX7/SURF4/S100A10/CIDEB/KLHL12/TFG/PDCD6/SAR1B/CHMP4A/ARFGAP3/TMED9/TRAPPC6A/INSIG1/SEC24B/SAR1A/DNM3/RILP/MYO18A/CHMP4B/TRAPPC4/PPP6C
GOBP_BIOLOGICAL_PROCESS_INVOLVED_IN_INTERSPECIES_INTERACTION_BETWEEN_ORGANISMS	GOBP_BIOLOGICAL_PROCESS_INVOLVED_IN_INTERSPECIES_INTERACTION_BETWEEN_ORGANISMS	GOBP_BIOLOGICAL_PROCESS_INVOLVED_IN_INTERSPECIES_INTERACTION_BETWEEN_ORGANISMS	918	0.234791450518032	1.22835601010071	0.0153446914137425	0.231430149102423	0.209246151936749	3200	tags=32%, list=30%, signal=25%	SFPQ/ITGB3/CLEC10A/SLC20A2/CD36/HP/TRIM7/HSPA1B/CYBB/GBP3/HLA-G/PLSCR1/SERPING1/TRIM32/CEBPG/ASGR1/CD160/RNASE4/TLR5/NFIB/TLR7/CLEC4D/BPI/IL15/ARL8B/EMILIN2/GRN/KIR3DL1/LY86/SEH1L/GIT1/TICAM1/ANG/AP1S1/CD68/KIR2DL4/CCT5/ANKRD17/PLAA/CFD/PHB2/ISG15/UAP1/GCH1/ASGR2/S100A12/NUCKS1/CD4/PPT1/NR1H3/TREML1/LGALS1/DNAJC3/MGST2/EIF4E2/CD74/TRIM14/ITGB1/PARP1/IFI44L/KMO/OAS1/PTPN11/PSMA2/CX3CR1/MTDH/IDE/CA…
GOBP_HISTONE_MRNA_METABOLIC_PROCESS	GOBP_HISTONE_MRNA_METABOLIC_PROCESS	GOBP_HISTONE_MRNA_METABOLIC_PROCESS	15	0.591496137718129	1.61562464095175	0.0153896529142109	0.231430149102423	0.209246151936749	4002	tags=80%, list=37%, signal=50%	LSM11/NCBP2/NCBP1/CPSF2/CPSF3/DCP2/EXOSC4/SSB/LSM10/XRN1/ZNF473/SLBP
GOBP_REGULATION_OF_VASCULATURE_DEVELOPMENT	GOBP_REGULATION_OF_VASCULATURE_DEVELOPMENT	GOBP_REGULATION_OF_VASCULATURE_DEVELOPMENT	136	0.327226697862834	1.42690167407914	0.0153999714815343	0.231430149102423	0.209246151936749	1568	tags=24%, list=15%, signal=21%	CYP1B1/ITGB3/CD36/JUP/CYBB/HLA-G/CCR2/CD160/SPARC/EMILIN2/GRN/PIK3CB/THBS1/HK2/FOXC2/C3AR1/TWIST1/CTSH/ITGB1/RECK/CX3CR1/MTDH/HIPK2/CAMP/KLF4/EPHA1/CLDN5/CEACAM1/DLL1/PRKCA/ADAM10/SASH1/ABL1
GOBP_LYMPHOCYTE_MEDIATED_IMMUNITY	GOBP_LYMPHOCYTE_MEDIATED_IMMUNITY	GOBP_LYMPHOCYTE_MEDIATED_IMMUNITY	191	0.303330372441912	1.38766244423907	0.0154660154660155	0.231430149102423	0.209246151936749	3262	tags=35%, list=30%, signal=25%	RNF8/TNFSF13/HLA-G/SERPING1/CEBPG/CCR2/CD160/ARL8B/KIR3DL1/CD28/KIR2DL4/CTSH/MAD2L2/CD74/HAVCR2/NLRP3/CD40LG/PMS2/EXOSC3/TRAF2/NDFIP1/HLA-DRB3/FUT7/FCER1G/SH2D1B/CEACAM1/KLRB1/LILRB4/FCGR2B/CD1D/EXOSC6/IGLL1/HSPD1/MALT1/PIK3R1/TLR8/PRDX1/CD1C/BTN3A2/LAMP1/HMGB1/NBN/PPP3CB/P2RX7/C5/TNF/SH2D1A/SWAP70/LTA/C1RL/SLC15A4/C1QBP/HLA-A/UNC93B1/HPRT1/CTSC/IL2RB/IL12RB1/IL27RA/HSPA8/RAB27A/SMAD7/BATF/IL21R/…
GOBP_MAINTENANCE_OF_PROTEIN_LOCATION	GOBP_MAINTENANCE_OF_PROTEIN_LOCATION	GOBP_MAINTENANCE_OF_PROTEIN_LOCATION	51	0.416963461166333	1.53074864650878	0.015519360786724	0.231430149102423	0.209246151936749	2422	tags=35%, list=23%, signal=27%	NFKBIE/IGSF11/FBN2/VPS13D/HK2/FLNA/CD4/TMED2/KDELR1/GOLPH3/PARK7/MORC3/CDK5/OS9/HSPA5/FAF1/BARD1/ARL2BP
GOBP_GENERATION_OF_NEURONS	GOBP_GENERATION_OF_NEURONS	GOBP_GENERATION_OF_NEURONS	579	0.249239843581241	1.26763604335797	0.0156829881479708	0.232942161261328	0.210613228470034	1460	tags=17%, list=14%, signal=16%	OLFM1/ULK2/DYNC2H1/FZD2/CHN1/IFT88/SLITRK4/SOX4/MAP4/EZH2/TIAM2/UNC5C/PLS1/ERCC2/TRIM32/ECE1/NFIB/BMPR2/SOX8/GNAT1/VASP/YWHAG/GRN/KCNQ1/DLG4/GIT1/TIAM1/ROBO3/MDM2/PLXNB2/CYFIP1/DTNBP1/EPHB3/PTPN9/UPF3B/EPB41L3/NEK3/FLNA/PLAA/KIF5C/GPC2/CD38/TNIK/PPT1/TWIST1/PTPRO/UGDH/ATF5/ITGB1/STAU2/STK11/PTPN11/CX3CR1/MTR/BCCIP/ALCAM/TGIF2/SHOC2/HIPK2/CAMSAP1/MAPK6/ZNF212/CD2AP/BLOC1S1/TNFRSF21/NCKIPSD/ITGA6/P…
GOBP_POSITIVE_REGULATION_OF_LEUKOCYTE_CELL_CELL_ADHESION	GOBP_POSITIVE_REGULATION_OF_LEUKOCYTE_CELL_CELL_ADHESION	GOBP_POSITIVE_REGULATION_OF_LEUKOCYTE_CELL_CELL_ADHESION	181	0.307854478167641	1.39879547002679	0.0158686730506156	0.23399599899975	0.211566049407089	4649	tags=51%, list=43%, signal=29%	SOX4/HLA-G/IL6ST/CCR2/CD160/IL15/CD28/CD4/ZBTB7B/SMARCE1/LGALS1/HLA-DRB4/CD74/PTPN11/HAVCR2/NLRP3/SELP/CD40LG/CD86/SMARCD2/CD24/HLA-DRB3/FUT7/BRD7/HSPH1/SMARCA4/ZBTB16/SMARCC1/SLC7A1/LILRB4/CD1D/LEF1/HLA-DMA/DPP4/ABL1/SMARCD3/CD44/HSPD1/SIRPB1/MALT1/AIF1/CCR7/OPA1/HMGB1/HLA-DQA1/DUSP10/TNF/XBP1/PHF10/HLA-DMB/HLA-A/SRC/GP1BA/PIK3CA/ANXA1/IL12RB1/ACTL6A/SMARCA2/NCK1/ICOS/GPAM/SKAP1/RHOA/CBFB/DOCK8/…
GOBP_RNA_DECAPPING	GOBP_RNA_DECAPPING	GOBP_RNA_DECAPPING	11	0.652807916464382	1.62859958092005	0.0159068547064611	0.23399599899975	0.211566049407089	2688	tags=73%, list=25%, signal=55%	DCP1B/NUDT16/CNOT7/DCPS/PNRC2/EIF4ENIF1/DCP2/DCP1A
GOBP_SIGNALING_RECEPTOR_LIGAND_PRECURSOR_PROCESSING	GOBP_SIGNALING_RECEPTOR_LIGAND_PRECURSOR_PROCESSING	GOBP_SIGNALING_RECEPTOR_LIGAND_PRECURSOR_PROCESSING	18	0.568041486734109	1.63619600315479	0.0159806295399516	0.23399599899975	0.211566049407089	1574	tags=44%, list=15%, signal=38%	ECE1/PCSK5/YIPF5/DISP1/ATP6AP2/ADAM10/DPP4/PLA2G7
GOBP_REGULATION_OF_SECRETION	GOBP_REGULATION_OF_SECRETION	GOBP_REGULATION_OF_SECRETION	261	0.283859820015899	1.34550755897512	0.0160907412292271	0.23399599899975	0.211566049407089	2412	tags=29%, list=22%, signal=23%	SOX4/SEC24A/CCR2/PLCB1/RIMS3/FRMD4A/KCNQ1/GIT1/TIAM1/CYP51A1/SCAMP5/BGLAP/ANG/DTNBP1/PASK/RALA/CD38/NRG1/NR1H3/TCF7L2/SIDT2/DNAJC1/SERP1/CD74/KMO/PTPN11/GLUD1/IER3IP1/SNF8/AVP/NSF/CD2AP/CD33/GNA11/PFKL/WDR41/TPCN2/PNKD/GOLPH3/ACSL4/CEACAM1/ENY2/FCGR2B/RAB8B/RAP1GDS1/PCK2/CHMP6/VPS35/NEO1/CRY1/CDK5/ARFIP1/OAS2/VPS4B/VAMP8/CPT1A/SERGEF/PDCD6IP/CAPN10/MIF/PRKAA1/LAMP1/ANXA2/PPP3CB/VPS4A/P2RX7/FGF23/…
GOBP_NEUROGENESIS	GOBP_NEUROGENESIS	GOBP_NEUROGENESIS	685	0.243860911781982	1.25409502464697	0.0161158472497956	0.23399599899975	0.211566049407089	2502	tags=25%, list=23%, signal=21%	OLFM1/ULK2/DYNC2H1/FZD2/CHN1/IFT88/SLITRK4/SOX4/MAP4/EZH2/TIAM2/UNC5C/PLS1/ERCC2/IL6ST/TRIM32/ECE1/CCR2/NFIB/BMPR2/SOX8/GNAT1/VASP/YWHAG/SYNE2/GRN/KCNQ1/DLG4/GIT1/TIAM1/ROBO3/MDM2/PLXNB2/CYFIP1/DTNBP1/EPHB3/WASF3/PTPN9/UPF3B/EPB41L3/NEK3/FLNA/PLAA/KIF5C/GPC2/CD38/TNIK/SMARCE1/PPT1/TWIST1/PTPRO/UGDH/ATF5/ITGB1/STAU2/STK11/PTPN11/CX3CR1/MTR/BCCIP/ALCAM/TGIF2/HES6/SHOC2/HIPK2/CAMSAP1/MAPK6/ZNF212/CD…
GOBP_NEGATIVE_REGULATION_OF_MULTICELLULAR_ORGANISMAL_PROCESS	GOBP_NEGATIVE_REGULATION_OF_MULTICELLULAR_ORGANISMAL_PROCESS	GOBP_NEGATIVE_REGULATION_OF_MULTICELLULAR_ORGANISMAL_PROCESS	506	0.252951091436188	1.27328765019285	0.0161290322580645	0.23399599899975	0.211566049407089	3499	tags=35%, list=33%, signal=25%	PTGDS/ULK2/SERPINB2/CD36/JUP/EZH2/ORM1/HLA-G/SERPING1/CCR2/CD160/PROS1/NFIB/BMPR2/BPI/SOX8/SPARC/IL15/GRN/GIT1/CEBPA/CYP51A1/BGLAP/PIK3CB/THBS1/FOXC2/USF1/PHB2/RBBP7/CD38/LAPTM4B/ZBTB7B/NR1H3/TWIST1/PTPRO/MAD2L2/CD74/RPS6KA4/ITGB1/PARP1/OAS1/STK11/PTPN11/CX3CR1/HAVCR2/HOMER2/ITGB1BP1/NLRP3/PLAC8/CD86/AVP/MAFB/CD2AP/CD33/TNFRSF21/YY1/PTN/PRDX4/KLF4/NDFIP1/CD24/BCOR/DKK1/HDAC2/CST3/CTSK/PSG9/CLDN5/…
GOBP_REGULATION_OF_EPITHELIAL_TO_MESENCHYMAL_TRANSITION	GOBP_REGULATION_OF_EPITHELIAL_TO_MESENCHYMAL_TRANSITION	GOBP_REGULATION_OF_EPITHELIAL_TO_MESENCHYMAL_TRANSITION	44	0.431061559167938	1.53342485765927	0.016304347826087	0.234532885873882	0.212051472386217	1712	tags=34%, list=16%, signal=29%	OLFM1/EZH2/TIAM1/GCNT2/TWIST1/TCF7L2/MAD2L2/HDAC2/ACVR1/QKI/DAG1/LEF1/EFNA1/PPP2CA/AXIN2
GOBP_ADAPTIVE_THERMOGENESIS	GOBP_ADAPTIVE_THERMOGENESIS	GOBP_ADAPTIVE_THERMOGENESIS	86	0.362185312568755	1.47131414207199	0.0163499779054353	0.234532885873882	0.212051472386217	1567	tags=23%, list=15%, signal=20%	PDGFC/CD36/SCD/CCR2/FABP5/IL15/PPARGC1B/FOXC2/ZBTB7B/NR1H3/STK11/PLAC8/FH/DHRS7B/LIPA/GADD45G/SMARCA4/QKI/ABHD6/ALDH1A1
GOBP_REGULATION_OF_CELLULAR_SENESCENCE	GOBP_REGULATION_OF_CELLULAR_SENESCENCE	GOBP_REGULATION_OF_CELLULAR_SENESCENCE	29	0.492558381983658	1.59951961463265	0.0163540163540164	0.234532885873882	0.212051472386217	3197	tags=62%, list=30%, signal=44%	HLA-G/NEK6/KIR2DL4/GCH1/TWIST1/RSL1D1/ABL1/MORC3/MIF/TERF2/CDK6/ABI3/SIRT1/VASH1/EEF1E1/FBXO5/ZMPSTE24/ARG2
GOBP_REGULATION_OF_MITOTIC_CELL_CYCLE_PHASE_TRANSITION	GOBP_REGULATION_OF_MITOTIC_CELL_CYCLE_PHASE_TRANSITION	GOBP_REGULATION_OF_MITOTIC_CELL_CYCLE_PHASE_TRANSITION	185	0.30528231215484	1.39096136260403	0.0164985001363512	0.234918226576972	0.21239987582293	2372	tags=30%, list=22%, signal=24%	USP47/EZH2/MUC1/ERCC2/KLHL18/PLCB1/RAD51C/NEK6/MDM2/ANKRD17/PHB2/SMARCE1/LSM11/MAD2L2/SMARCD2/KLF4/WEE1/RIOK2/SASS6/TAOK1/CENPE/BRD7/CCNH/PKIA/TRIAP1/SMARCA4/ACVR1/SMARCC1/UBE2E2/CDK4/BCL7C/UBE2C/TMOD3/ZNF207/SMARCD3/CPSF3/CCNG1/PPP2CA/PSME2/CDC14B/AIF1/VPS4B/IK/ATR/RBBP8/BRSK1/RPS27L/CDC23/KLF11/NBN/VPS4A/BCL7B/CDK6/MAD2L1BP/ZFYVE19/BARD1
GOBP_NON_MOTILE_CILIUM_ASSEMBLY	GOBP_NON_MOTILE_CILIUM_ASSEMBLY	GOBP_NON_MOTILE_CILIUM_ASSEMBLY	27	0.502873849759251	1.60139575007781	0.0165064102564103	0.234918226576972	0.21239987582293	2222	tags=41%, list=21%, signal=32%	DYNC2H1/TMEM107/IFT88/MAP4/KCNQ1/IFT74/MKKS/IFT57/BBS1/MAPRE1/CEP350
GOBP_CIRCULATORY_SYSTEM_DEVELOPMENT	GOBP_CIRCULATORY_SYSTEM_DEVELOPMENT	GOBP_CIRCULATORY_SYSTEM_DEVELOPMENT	462	0.256834921351298	1.28431586222748	0.0166051660516605	0.235150878533231	0.212610226664325	1664	tags=20%, list=15%, signal=18%	OLFM1/CYP1B1/ITGB3/DYNC2H1/FZD2/CD36/SOX4/ITGA2B/JUP/AAMP/CYBB/HLA-G/ECE1/CCR2/CD160/BMPR2/SPARC/EMILIN2/GRN/KCNQ1/CALD1/MDM2/PCSK5/ANG/PDGFRB/EPHB3/PIK3CB/ARHGAP24/THBS1/HK2/FOXC2/C3AR1/FLNA/ANKRD17/NRG1/HPSE/TWIST1/TCF7L2/NDST1/CTSH/LUZP1/ITGB1/RECK/STK11/PTPN11/CX3CR1/MTDH/SGPL1/TGFBI/NCL/ITGB1BP1/HIPK2/IMMP2L/DUSP6/RIN2/TMED2/YY1/CAMP/GNA11/KLF4/EPHA1/PRMT1/BCOR/DKK1/CLIC4/ID3/TRIP11/LIPA/CLD…
GOBP_CELL_COMMUNICATION_INVOLVED_IN_CARDIAC_CONDUCTION	GOBP_CELL_COMMUNICATION_INVOLVED_IN_CARDIAC_CONDUCTION	GOBP_CELL_COMMUNICATION_INVOLVED_IN_CARDIAC_CONDUCTION	15	0.589685230172399	1.61067829106576	0.0166994106090373	0.235150878533231	0.212610226664325	1667	tags=47%, list=16%, signal=39%	JUP/KCNQ1/CAMK2D/FLNA/DSC2/NUP155/ATP1A1
GOBP_REGULATION_OF_IMMUNE_EFFECTOR_PROCESS	GOBP_REGULATION_OF_IMMUNE_EFFECTOR_PROCESS	GOBP_REGULATION_OF_IMMUNE_EFFECTOR_PROCESS	229	0.291610615833171	1.36144144834889	0.0167112299465241	0.235150878533231	0.212610226664325	3200	tags=34%, list=30%, signal=25%	TNFSF13/CD36/HLA-G/SERPING1/CCR2/CD160/TLR7/GRN/TICAM1/CD28/KIR2DL4/ANKRD17/PHB2/DNASE1L3/ZBTB7B/TWIST1/MAD2L2/CD74/CX3CR1/HAVCR2/NLRP3/CD40LG/PMS2/CD86/EXOSC3/TRAF2/NDFIP1/IRF5/HLA-DRB3/FUT7/SH2D1B/BST2/CEACAM1/KLRB1/FCN1/LILRB4/FCGR2B/CD1D/GPI/EXOSC6/UBE2J1/HSPD1/MALT1/DDX21/VAMP8/CD1C/OPA1/MIF/LAMP1/HMGB1/PKN1/PPP3CB/P2RX7/SIRT1/DUSP10/TNF/SH2D1A/LTA/VAMP3/MAPKAPK2/CUEDC2/SLC15A4/C1QBP/XBP1/HL…
GOBP_REGULATION_OF_PROTEOLYSIS	GOBP_REGULATION_OF_PROTEOLYSIS	GOBP_REGULATION_OF_PROTEOLYSIS	329	0.272589662127326	1.32205173206557	0.0168293936279548	0.235239397428517	0.21269026048137	4654	tags=53%, list=43%, signal=31%	USP47/SERPINB2/FBXO22/HSPA1B/CASP10/BCL2A1/SERPING1/TRIM32/BCL2L2/TRAF7/GRN/CEBPA/MDM2/THBS1/DET1/NR1H3/TRIB3/CTSH/DNAJC1/GLG1/RECK/CTSD/NLRP3/HIPK2/AVP/CBFA2T3/KLF4/PSMC3/MAPK9/PSMD14/HDAC2/CST3/SERPINA1/CTSK/TRIAP1/PSMC2/PSMC5/SERPINE2/CAST/SMARCC1/RAD23B/NUDT15/HSP90AB1/PSMA3/CSNK2A2/PARK7/IFT57/CD44/EFNA1/HSPE1/LGMN/AXIN2/HSPD1/MALT1/CDK5/RPL23/PSME2/IFI6/PYHIN1/TNFSF10/TLK2/CYCS/RPS27L/HMGB1…
GOBP_B_CELL_ACTIVATION_INVOLVED_IN_IMMUNE_RESPONSE	GOBP_B_CELL_ACTIVATION_INVOLVED_IN_IMMUNE_RESPONSE	GOBP_B_CELL_ACTIVATION_INVOLVED_IN_IMMUNE_RESPONSE	57	0.399748454293917	1.49811757231237	0.0168737536431968	0.235239397428517	0.21269026048137	3409	tags=47%, list=32%, signal=33%	RNF8/TNFSF13/CD28/LGALS1/MAD2L2/CD40LG/PMS2/EXOSC3/NDFIP1/DLL1/FCGR2B/ABL1/EXOSC6/HSPD1/NBN/DOCK11/SWAP70/SLC15A4/XBP1/PHF14/MFNG/PLCL2/IL27RA/BATF/UNG/NOTCH2/IRF8
GOBP_PLATELET_AGGREGATION	GOBP_PLATELET_AGGREGATION	GOBP_PLATELET_AGGREGATION	50	0.417648099660633	1.5262245852629	0.016938712657838	0.235239397428517	0.21269026048137	1367	tags=26%, list=13%, signal=23%	ITGB3/RAP2B/MMRN1/MYL9/IL6ST/EMILIN2/PIK3CB/FLNA/CSRP1/SERPINE2/CEACAM1/ALOX12/PRKCA
GOBP_CELLULAR_RESPONSE_TO_LIPID	GOBP_CELLULAR_RESPONSE_TO_LIPID	GOBP_CELLULAR_RESPONSE_TO_LIPID	304	0.27615655155028	1.32940501285814	0.0169689119170984	0.235239397428517	0.21269026048137	2918	tags=34%, list=27%, signal=25%	CYP1B1/CD36/ADCY2/HSPA1B/GBP3/BCL2L2/PLCB1/BPI/LY86/GIT1/TICAM1/BGLAP/MGST1/SRD5A1/PPARGC1B/CD68/PLAA/PHB2/NR1H3/PARP1/KMO/CX3CR1/MTDH/HAVCR2/NLRP3/TICAM2/NFKBIB/CD86/LDOC1/DEFA1/ABHD2/DEFA3/CAMP/KLF4/VPS54/ID3/HDAC2/TNC/NR3C2/SMARCA4/ACACA/FKBP4/CEBPE/RAN/SMYD3/CDK4/ELK1/PRKCA/DAG1/PARK7/SASH1/ABL1/PCK2/RWDD1/ZNF35/ATP1A1/ZDHHC7/NRIP1/AXIN2/CRY1/MALT1/NR3C1/LANCL2/AKR1C3/GPBAR1/CPT1A/TRIM24/MIF/…
GOBP_MULTICELLULAR_ORGANISMAL_LEVEL_IRON_ION_HOMEOSTASIS	GOBP_MULTICELLULAR_ORGANISMAL_LEVEL_IRON_ION_HOMEOSTASIS	GOBP_MULTICELLULAR_ORGANISMAL_LEVEL_IRON_ION_HOMEOSTASIS	19	-0.540071	-1.68859	0.0170782974251182	0.235882167019253	0.213271416670247	1190	tags=42%, list=11%, signal=38%	HMOX1/B2M/SOD2/EIF2AK1/BMP6/FECH/EPB42/RHAG
GOBP_CARBOHYDRATE_DERIVATIVE_CATABOLIC_PROCESS	GOBP_CARBOHYDRATE_DERIVATIVE_CATABOLIC_PROCESS	GOBP_CARBOHYDRATE_DERIVATIVE_CATABOLIC_PROCESS	158	0.3134136208169	1.39805486898065	0.0174313205968484	0.239872915419131	0.216879627394999	2605	tags=34%, list=24%, signal=26%	GM2A/PDE9A/NAGA/NT5E/MAN1A2/GIT1/FUCA1/CHI3L2/DPYD/HK2/SUCLA2/NTHL1/HPSE/NUDT16/SUMF1/MAN1A1/FUCA2/CBFA2T3/SCARB2/PFKL/NAGK/FBXO6/MAN1C1/HDAC4/CST3/LIPA/LDHA/PDE7B/TPI1/NUDT15/GPI/NUDT9/ALDH1A1/MTAP/CD44/PPP2CA/GPD1L/FOXK1/NEU1/ACAT1/SUCLG2/HEXB/PRKAA1/GNPDA1/ALDOA/P2RX7/HINT1/DERA/MGAT1/ACOT7/GNS/CDA/AOAH/OGG1
GOBP_DENDRITIC_CELL_ANTIGEN_PROCESSING_AND_PRESENTATION	GOBP_DENDRITIC_CELL_ANTIGEN_PROCESSING_AND_PRESENTATION	GOBP_DENDRITIC_CELL_ANTIGEN_PROCESSING_AND_PRESENTATION	12	0.63238962773093	1.62109970894897	0.0175094092619866	0.240064904276981	0.217053212945004	1964	tags=58%, list=18%, signal=48%	CD68/THBS1/CD74/HLA-DRB3/MPEG1/FCGR2B/CCR7
GOBP_MACROPHAGE_CYTOKINE_PRODUCTION	GOBP_MACROPHAGE_CYTOKINE_PRODUCTION	GOBP_MACROPHAGE_CYTOKINE_PRODUCTION	24	0.515418400640062	1.59899559654706	0.0176253805479891	0.240740103270224	0.217663689979546	2775	tags=50%, list=26%, signal=37%	CD36/HLA-G/TLR7/TICAM1/TWIST1/CD74/UBE2J1/P2RX7/SIRT1/MAPKAPK2/CUEDC2/IRAK3
GOBP_MITOCHONDRIAL_ELECTRON_TRANSPORT_NADH_TO_UBIQUINONE	GOBP_MITOCHONDRIAL_ELECTRON_TRANSPORT_NADH_TO_UBIQUINONE	GOBP_MITOCHONDRIAL_ELECTRON_TRANSPORT_NADH_TO_UBIQUINONE	33	0.46907303890509	1.57022221447746	0.0177636796193497	0.240740103270224	0.217663689979546	2977	tags=58%, list=28%, signal=42%	NDUFV3/NDUFS4/NDUFB10/DLD/NDUFA9/DNAJC15/NDUFA8/NDUFA7/PARK7/NDUFS5/NDUFS8/NDUFV2/NDUFAB1/NDUFAF1/NDUFB2/NDUFB7/NDUFB3/NDUFS1/NDUFB8
GOBP_REGULATION_OF_DNA_TEMPLATED_TRANSCRIPTION_ELONGATION	GOBP_REGULATION_OF_DNA_TEMPLATED_TRANSCRIPTION_ELONGATION	GOBP_REGULATION_OF_DNA_TEMPLATED_TRANSCRIPTION_ELONGATION	42	0.436105695813923	1.53576503802842	0.0179491181520212	0.240740103270224	0.217663689979546	1536	tags=26%, list=14%, signal=23%	RNF8/ZNF326/EZH2/LEO1/PARP1/NCBP2/MED9/NCBP1/SUPT16H/GTF2F1/EAF1
GOBP_RESPONSE_TO_FATTY_ACID	GOBP_RESPONSE_TO_FATTY_ACID	GOBP_RESPONSE_TO_FATTY_ACID	29	0.488332399967103	1.58579628482281	0.0179573512906846	0.240740103270224	0.217663689979546	4131	tags=66%, list=38%, signal=40%	CD36/SCD/PLCB1/ID3/TBXAS1/CDK4/AKR1C3/CPT1A/PDK4/SRC/LDLR/PIK3CA/DGAT2/PTAFR/PTGS2/XRCC5/PDK3/CAT/SMARCD1
GOBP_CIRCADIAN_RHYTHM	GOBP_CIRCADIAN_RHYTHM	GOBP_CIRCADIAN_RHYTHM	93	0.354678111259996	1.45978596547568	0.0179929783499122	0.240740103270224	0.217663689979546	2893	tags=37%, list=27%, signal=27%	PTGDS/SFPQ/EZH2/HEBP1/NR1H3/ATF5/PARP1/TYMS/IMPDH2/GNA11/OPRL1/NDUFA9/MAPK9/ID3/HDAC2/NRIP1/CRY1/NFIL3/NR2F6/PRKAA1/ATG7/HDAC1/NONO/UBE3A/SIRT1/TARDBP/TNF/PPP1CC/KLF9/TOP1/USP9X/RORC/HUWE1/GFPT1
GOBP_SMALL_MOLECULE_BIOSYNTHETIC_PROCESS	GOBP_SMALL_MOLECULE_BIOSYNTHETIC_PROCESS	GOBP_SMALL_MOLECULE_BIOSYNTHETIC_PROCESS	292	0.275986188582007	1.32238680662292	0.0179968701095462	0.240740103270224	0.217663689979546	2629	tags=33%, list=24%, signal=25%	BCAT1/PTGDS/ACOT8/SCD/FABP5/NT5E/ADI1/CYP51A1/BGLAP/H6PD/DPYD/SUCLA2/GCH1/SEPHS1/NR1H3/TRIB3/TCF7L2/MGST2/UGDH/G6PC3/CD74/SLC35B4/KMO/SLC25A11/STK11/GLUD1/MTR/PTGS1/KYNU/SLC25A19/BCAT2/UBIAD1/STARD3/AVP/ABHD2/GNE/NDUFA9/COQ5/COQ7/LIPA/ARV1/SOD1/LTA4H/ACACA/PMVK/TBXAS1/TPI1/CEACAM1/ALOX12/PCBD1/QKI/APRT/PHGDH/PARK7/GPI/TK2/CRTC2/ALDH1A1/PCK2/PLOD2/ELOVL4/MTAP/QDPR/TPK1/NDUFAB1/CRY1/FADS1/NR3C1/SEP…
GOBP_IMMUNE_EFFECTOR_PROCESS	GOBP_IMMUNE_EFFECTOR_PROCESS	GOBP_IMMUNE_EFFECTOR_PROCESS	375	0.264418564516753	1.2972768214596	0.0180088776157261	0.240740103270224	0.217663689979546	3262	tags=34%, list=30%, signal=24%	PTGDS/RNF8/TNFSF13/CD36/HLA-G/SERPING1/CEBPG/CCR2/CD160/TLR7/CLEC4D/ARL8B/GRN/KIR3DL1/TICAM1/CD28/KIR2DL4/ANKRD17/CFD/PHB2/DNASE1L3/ZBTB7B/TWIST1/LGALS1/CTSH/MAD2L2/CD74/CX3CR1/HAVCR2/NLRP3/CD40LG/PMS2/CD86/EXOSC3/TRAF2/NDFIP1/IRF5/HLA-DRB3/FUT7/LIPA/FCER1G/SH2D1B/BST2/CCL3/CEACAM1/KLRB1/DLL1/FCN1/LILRB4/FCGR2B/CD1D/LEF1/GPI/ABL1/EXOSC6/IGLL1/UBE2J1/HSPD1/MALT1/PIK3R1/TLR8/PRDX1/TUSC2/DDX21/VAMP8…
GOBP_POSITIVE_REGULATION_OF_PROTEIN_LOCALIZATION_TO_NUCLEUS	GOBP_POSITIVE_REGULATION_OF_PROTEIN_LOCALIZATION_TO_NUCLEUS	GOBP_POSITIVE_REGULATION_OF_PROTEIN_LOCALIZATION_TO_NUCLEUS	62	0.387153886070184	1.47735902394116	0.0181623931623932	0.241167730902812	0.218050326884582	2375	tags=35%, list=22%, signal=28%	JUP/NMD3/CCT5/FLNA/TCF7L2/PARP1/STK11/CCT6A/CD2AP/TCP1/DKC1/RAN/PARK7/PIK3R1/PYHIN1/PINX1/HSP90AA1/PPP3CB/TESK1/CCT4/TARDBP/CCT8
GOBP_POSITIVE_REGULATION_OF_PHOSPHORUS_METABOLIC_PROCESS	GOBP_POSITIVE_REGULATION_OF_PHOSPHORUS_METABOLIC_PROCESS	GOBP_POSITIVE_REGULATION_OF_PHOSPHORUS_METABOLIC_PROCESS	317	0.273232098485993	1.31956613190194	0.0182194081922729	0.241167730902812	0.218050326884582	3136	tags=32%, list=29%, signal=23%	PDGFC/CAMTA1/ITGB3/RAP2B/CD36/EZH2/IL6ST/IL15/DLG4/ANG/PDGFRB/PPARGC1B/DTNBP1/THBS1/IQGAP3/PHB2/S100A12/CD4/TNIK/NRG1/MAD2L2/CD74/STK11/PTPN11/CX3CR1/ITGB1BP1/HIPK2/CD86/AVP/ITGA6/CAMP/TRAF2/EPHA1/CD24/PIK3R5/PPP1R12A/CENPE/HDAC2/ZNF16/ABI1/ACVR1/PPP2R5D/HRAS/SMYD3/HSP90AB1/PARK7/SASH1/ABL1/CD44/EFNA1/PPP2CA/AXIN2/XRCC6/ZFP91/TNFRSF10B/CCR7/MIF/PRKAA1/HSP90AA1/NBN/MAP3K12/P2RX7/MAP2K5/TESK1/FGF23…
GOBP_POSITIVE_REGULATION_OF_PROTEIN_LOCALIZATION	GOBP_POSITIVE_REGULATION_OF_PROTEIN_LOCALIZATION	GOBP_POSITIVE_REGULATION_OF_PROTEIN_LOCALIZATION	258	0.283252839039201	1.34088478560872	0.0185038329368226	0.241167730902812	0.218050326884582	3781	tags=42%, list=35%, signal=28%	SOX4/TMEM30B/JUP/SEC24A/OAZ3/PLS1/PLCB1/FRMD4A/NMD3/MDM2/ANG/PTPN9/CCT5/FLNA/CD38/TCF7L2/SERP1/ITGB1/PARP1/STK11/GLUD1/IER3IP1/CCT6A/ITGB1BP1/MYO1C/CD2AP/CD33/GNA11/TM9SF4/TCP1/SAE1/DKC1/GOLPH3/ACSL4/RAN/HRAS/HSP90AB1/CSNK2A2/LEPROT/RAB11FIP2/PARK7/PCK2/VPS35/GPD1L/PIK3R1/CDK5/PYHIN1/PINX1/TMEM97/CAPN10/PRKAA1/HSP90AA1/SH3GLB1/PPP3CB/P2RX7/TESK1/CCT4/HSPA1L/ACSL3/TARDBP/CCT8/TNF/PRNP/UBE2L3/CD247…
GOBP_REGULATION_OF_BONE_MINERALIZATION	GOBP_REGULATION_OF_BONE_MINERALIZATION	GOBP_REGULATION_OF_BONE_MINERALIZATION	35	0.458567167927161	1.55741743635605	0.0185039987454916	0.241167730902812	0.218050326884582	1550	tags=34%, list=14%, signal=29%	SLC20A2/FBN2/FAM20C/BMPR2/BGLAP/ISG15/TWIST1/PTN/BCOR/ACVR1/CCL3/ATP2B1
GOBP_REGULATION_OF_CELL_CELL_ADHESION	GOBP_REGULATION_OF_CELL_CELL_ADHESION	GOBP_REGULATION_OF_CELL_CELL_ADHESION	280	0.278412618597849	1.33037	0.0185088633993743	0.241167730902812	0.218050326884582	3464	tags=36%, list=32%, signal=25%	MMRN1/SOX4/HLA-G/IL6ST/CCR2/CD160/MEGF10/IL15/EMILIN2/CD28/EPHB3/GCNT2/CD4/ZBTB7B/SMARCE1/LGALS1/HLA-DRB4/MAD2L2/CD74/CEACAM6/PTPN11/HAVCR2/NLRP3/SELP/CD40LG/CD86/TNFRSF21/SMARCD2/KLF4/NDFIP1/CD24/HLA-DRB3/FUT7/BRD7/HSPH1/SMARCA4/SERPINE2/ZBTB16/SMARCC1/CEACAM1/SLC4A2/CITED2/ALOX12/SLC7A1/PRKCA/MIA3/LILRB4/CD1D/PAG1/LEF1/HLA-DMA/DPP4/CTLA4/ABL1/SMARCD3/CD44/HSPD1/SIRPB1/MALT1/AIF1/CCR7/OPA1/HMGB1…
GOBP_VASCULAR_ENDOTHELIAL_GROWTH_FACTOR_PRODUCTION	GOBP_VASCULAR_ENDOTHELIAL_GROWTH_FACTOR_PRODUCTION	GOBP_VASCULAR_ENDOTHELIAL_GROWTH_FACTOR_PRODUCTION	24	0.514016352995943	1.59464598852703	0.0185867649415158	0.241167730902812	0.218050326884582	567	tags=25%, list=5%, signal=24%	CYP1B1/IL6ST/CCR2/SULF2/C3AR1/HPSE
GOBP_EMBRYONIC_APPENDAGE_MORPHOGENESIS	GOBP_EMBRYONIC_APPENDAGE_MORPHOGENESIS	GOBP_EMBRYONIC_APPENDAGE_MORPHOGENESIS	45	0.426609094424596	1.52654361288458	0.0185873605947955	0.241167730902812	0.218050326884582	1460	tags=27%, list=14%, signal=23%	HOXA10/DYNC2H1/TMEM107/FBN2/ECE1/TWIST1/RECK/DKK1/HDAC2/ZBTB16/NIPBL/LEF1
GOBP_MICROVILLUS_ORGANIZATION	GOBP_MICROVILLUS_ORGANIZATION	GOBP_MICROVILLUS_ORGANIZATION	15	0.584646050660909	1.59691417314548	0.018664047151277	0.241167730902812	0.218050326884582	760	tags=40%, list=7%, signal=37%	RAP2B/PLS1/PLD1/TNIK/PTPN11/FSCN1
GOBP_LEUKOCYTE_ADHESION_TO_VASCULAR_ENDOTHELIAL_CELL	GOBP_LEUKOCYTE_ADHESION_TO_VASCULAR_ENDOTHELIAL_CELL	GOBP_LEUKOCYTE_ADHESION_TO_VASCULAR_ENDOTHELIAL_CELL	33	0.466393034377627	1.56125089808344	0.0187153053132435	0.241167730902812	0.218050326884582	4858	tags=73%, list=45%, signal=40%	CCR2/ITGB1/CX3CR1/SELP/KLF4/SLC39A8/FUT7/GOLPH3/EXT1/TNF/GP1BA/RHOA/PTAFR/RELA/TRAF6/SELL/ROCK1/FUT4/SELPLG/IRAK1/CHST2/ETS1/CCL28/ITGB2
GOBP_POSITIVE_REGULATION_OF_PRODUCTION_OF_MOLECULAR_MEDIATOR_OF_IMMUNE_RESPONSE	GOBP_POSITIVE_REGULATION_OF_PRODUCTION_OF_MOLECULAR_MEDIATOR_OF_IMMUNE_RESPONSE	GOBP_POSITIVE_REGULATION_OF_PRODUCTION_OF_MOLECULAR_MEDIATOR_OF_IMMUNE_RESPONSE	82	0.364357636078686	1.46526649613322	0.01875	0.241167730902812	0.218050326884582	1048	tags=21%, list=10%, signal=19%	TNFSF13/CD36/HLA-G/CD160/TLR7/TICAM1/CD28/KIR2DL4/PHB2/MAD2L2/CD74/NLRP3/PMS2/CD86/EXOSC3/TRAF2/IRF5
GOBP_VACUOLE_ORGANIZATION	GOBP_VACUOLE_ORGANIZATION	GOBP_VACUOLE_ORGANIZATION	149	0.315585400772048	1.39499677942715	0.0187694044594976	0.241167730902812	0.218050326884582	3230	tags=39%, list=30%, signal=28%	ULK2/RAB34/IFT88/TRIM32/ARL8B/GRN/ACP2/LAPTM4B/PPT1/CTSD/SCARB2/ATP6AP2/VPS54/ARSB/TPCN2/NAGPA/STX12/LIPA/FEZ2/HOOK1/TMEM9/EXT1/CHMP6/VPS35/PIK3C3/RAB1A/SNX30/LRBA/TPP1/RAB1B/ATP6V1D/VPS4B/HEXB/ATG7/LAMP1/SH3GLB1/UBQLN2/ANXA2/PPP3CB/VPS4A/P2RX7/CLN5/RAB3GAP1/CLN3/ATG4C/TMEM106B/ATP6V1H/FEZ1/HOOK2/SNX4/CHMP4A/BAG3/VPS18/SCFD1/HSPA8/TOM1/LAPTM5/GNPTAB
GOBP_PROTON_MOTIVE_FORCE_DRIVEN_ATP_SYNTHESIS	GOBP_PROTON_MOTIVE_FORCE_DRIVEN_ATP_SYNTHESIS	GOBP_PROTON_MOTIVE_FORCE_DRIVEN_ATP_SYNTHESIS	35	0.457824185479423	1.55489406813445	0.0188176258428728	0.241167730902812	0.218050326884582	2977	tags=54%, list=28%, signal=39%	NDUFV3/NDUFS4/NDUFB10/NDUFA9/NDUFA8/NDUFA7/NDUFS5/NDUFS8/NDUFV2/NDUFAB1/NDUFB2/SDHA/NDUFB11/NDUFB7/NDUFB3/SDHD/NDUFA12/NDUFS1/NDUFB8
GOBP_NUCLEOSIDE_PHOSPHATE_BIOSYNTHETIC_PROCESS	GOBP_NUCLEOSIDE_PHOSPHATE_BIOSYNTHETIC_PROCESS	GOBP_NUCLEOSIDE_PHOSPHATE_BIOSYNTHETIC_PROCESS	154	0.313545360035593	1.39225619219436	0.0188784785344707	0.241167730902812	0.218050326884582	3269	tags=43%, list=30%, signal=30%	ADCY2/NDUFV3/NDUFS4/PPT1/PARP1/KMO/PAPSS1/TYMS/KYNU/PDHA1/NDUFB10/DLAT/DLD/PDHX/IMPDH2/NDUFA9/LIPA/NDUFA8/NDUFA7/ACACA/ACSL4/PRPS2/PPAT/NME2/UCK2/APRT/TK2/NDUFS5/NDUFS8/NDUFV2/ELOVL4/DCAKD/NDUFAB1/ACAT1/NDUFB2/SDHA/ALDOA/NUDT2/NDUFB11/PANK2/GMPS/ACSL3/PDK4/NDUFB7/NME6/ACOT7/CDA/SHMT1/NDUFB3/SDHD/NDUFA12/CAD/HPRT1/RRM1/NDUFS1/ENO1/PAICS/NDUFB8/SLC25A1/ADSL/DCTD/GART/PRPSAP2/ADCY3/NME1/MLYCD
GOBP_POSITIVE_REGULATION_OF_CATALYTIC_ACTIVITY	GOBP_POSITIVE_REGULATION_OF_CATALYTIC_ACTIVITY	GOBP_POSITIVE_REGULATION_OF_CATALYTIC_ACTIVITY	430	0.257797294291395	1.2803954874322	0.0191685337316405	0.242721643352558	0.219455287309216	3396	tags=36%, list=32%, signal=26%	PDGFC/ITGB3/EZH2/TIAM2/CASP10/BCL2A1/PLSCR1/BCL2L2/GRN/DLG4/TIAM1/ANG/PDGFRB/ARHGAP24/THBS1/PLAA/PHB2/GCH1/S100A12/CD4/NRG1/NR1H3/TRIB3/CTSH/CD74/ITGB1/STK11/CTSD/ITGB1BP1/NLRP3/TBC1D9B/CD86/GNA15/USP6NL/RFC3/ITGA6/UHRF1/TRAF2/KLF4/EPHA1/WDR41/CD24/PIK3R5/PPP1R12A/CENPE/CTSK/TCP1/ZNF16/SOD1/ABI1/DKC1/CCL3/HRAS/SSBP1/HSP90AB1/UBE2C/TBC1D9/RAB11FIP2/PARK7/SASH1/ABL1/IFT57/TBC1D2/EFNA1/HSPE1/LGMN/PP…
GOBP_POSITIVE_REGULATION_OF_ERK1_AND_ERK2_CASCADE	GOBP_POSITIVE_REGULATION_OF_ERK1_AND_ERK2_CASCADE	GOBP_POSITIVE_REGULATION_OF_ERK1_AND_ERK2_CASCADE	82	0.363669752499674	1.4625001680485	0.0191964285714286	0.242721643352558	0.219455287309216	3200	tags=40%, list=30%, signal=28%	PDGFC/ITGB3/CD36/PDGFRB/PHB2/GCNT2/CD4/NRG1/CD74/PTPN11/HAVCR2/CCL3/HRAS/PRKCA/ABL1/CD44/GPBAR1/CCR7/MIF/HMGB1/PTPN22/ACTA2/MAP3K12/FGF23/CSF1R/TNF/SHC1/SRC/AKAP12/ARRB1/MAP2K1/FBXW7/F2RL1
GOBP_SPINDLE_ORGANIZATION	GOBP_SPINDLE_ORGANIZATION	GOBP_SPINDLE_ORGANIZATION	105	0.341463833380587	1.43222807706872	0.0192363742349169	0.242721643352558	0.219455287309216	3546	tags=40%, list=33%, signal=27%	HSPA1B/MAP4/SAC3D1/CLTC/NEK6/FLNA/BCCIP/DRG1/UHRF1/SASS6/CENPE/RAN/ZNF207/CHMP6/UVRAG/SUGT1/VPS4B/MAPRE1/MAPRE2/PDCD6IP/PRC1/RACGAP1/NUDC/CDC20/CKAP5/CHMP4A/FBXO5/LSM14A/NUMA1/STAG2/TUBGCP2/MYH9/NUP62/DCTN6/KIF11/TUBB/RHOA/STMN1/CCDC69/TACC3/DCTN2/SENP6
GOBP_POSITIVE_REGULATION_OF_MONOCYTE_CHEMOTAXIS	GOBP_POSITIVE_REGULATION_OF_MONOCYTE_CHEMOTAXIS	GOBP_POSITIVE_REGULATION_OF_MONOCYTE_CHEMOTAXIS	10	0.661015869081638	1.60432531454388	0.0192595052299519	0.242721643352558	0.219455287309216	2158	tags=60%, list=20%, signal=48%	CCR2/CX3CR1/PLA2G7/LGMN/AIF1/HMGB1
GOBP_INNER_MITOCHONDRIAL_MEMBRANE_ORGANIZATION	GOBP_INNER_MITOCHONDRIAL_MEMBRANE_ORGANIZATION	GOBP_INNER_MITOCHONDRIAL_MEMBRANE_ORGANIZATION	21	0.539562548699181	1.61899198875883	0.0193330111164814	0.242830404728154	0.219553623240861	4081	tags=67%, list=38%, signal=41%	TIMM10/ADCK1/TIMM9/TMEM11/SAMM50/MTX2/CHCHD3/OPA1/AFG3L2/TMEM126A/GHITM/NDUFA13/TIMM8B/IMMT
GOBP_REGULATION_OF_ANATOMICAL_STRUCTURE_MORPHOGENESIS	GOBP_REGULATION_OF_ANATOMICAL_STRUCTURE_MORPHOGENESIS	GOBP_REGULATION_OF_ANATOMICAL_STRUCTURE_MORPHOGENESIS	364	0.264928792985091	1.29714976088856	0.0196725472775733	0.246120462914256	0.222528309200144	1367	tags=18%, list=13%, signal=16%	CYP1B1/ULK2/ITGB3/FZD2/CHN1/CD36/JUP/TIAM2/CYBB/HLA-G/LARP4/CCR2/CD160/BMPR2/SOX8/SPARC/EMILIN2/GRN/DLG4/TIAM1/PLXNB2/CYFIP1/DTNBP1/EPHB3/RALA/PIK3CB/WASF3/THBS1/HK2/EPB41L3/FOXC2/C3AR1/PLAA/PHB2/TBCCD1/TNIK/TWIST1/CTSH/ZMYM3/ITGB1/STAU2/ADCK1/RECK/STK11/CX3CR1/MTDH/CORO1B/TGIF2/HIPK2/ZMYM4/CAMSAP1/YME1L1/CAMP/KLF4/EPHA1/DKK1/ARHGAP18/CST3/CLDN5/CCL3/CEACAM1/CITED2/DLL1/PRKCA
GOBP_VIRAL_PROCESS	GOBP_VIRAL_PROCESS	GOBP_VIRAL_PROCESS	274	0.279898169806866	1.33285810625366	0.0197264597580221	0.246120462914256	0.222528309200144	3726	tags=39%, list=35%, signal=26%	ITGB3/SLC20A2/HSPA1B/PLSCR1/TRIM32/ARL8B/CD28/PCSK5/USF1/ISG15/CANX/NUCKS1/CD4/MORC2/LGALS1/FUT8/CD74/TRIM14/ITGB1/OAS1/IDE/CD86/AVP/USP6NL/SCARB2/CSDE1/CIITA/PRMT1/PSMC3/TPCN2/GALNT1/DDX6/SMARCA4/BST2/CCL3/IFIT5/RAN/SLC7A1/FCN1/HSP90AB1/DAG1/LEF1/KPNA3/DPP4/CHMP6/IFIT1/PIK3C3/RAB1A/UVRAG/HCFC2/RAB1B/XPR1/ZBED1/OAS2/SETDB1/VPS4B/VAMP8/BANF1/PDCD6IP/CNOT7/HDAC1/LAMP1/HMGB1/VPS4A/DHX9/ANPEP/LARP1/C…
GOBP_HYDROGEN_PEROXIDE_METABOLIC_PROCESS	GOBP_HYDROGEN_PEROXIDE_METABOLIC_PROCESS	GOBP_HYDROGEN_PEROXIDE_METABOLIC_PROCESS	32	-0.44651	-1.59466	0.0198369565217391	0.24657539554908	0.222939633755724	576	tags=44%, list=5%, signal=42%	SOD2/HBA1/HBB/HDAC6/HBA2/HBQ1/GPX1/HBG2/HBG1/PRDX2/NOXA1/HBM/SNCA/HBD
GOBP_TEMPERATURE_HOMEOSTASIS	GOBP_TEMPERATURE_HOMEOSTASIS	GOBP_TEMPERATURE_HOMEOSTASIS	93	0.351174299633968	1.44536495985124	0.0198946752486834	0.24657539554908	0.222939633755724	1567	tags=23%, list=15%, signal=19%	PDGFC/CD36/SCD/FTO/CCR2/FABP5/IL15/PPARGC1B/FOXC2/ZBTB7B/NR1H3/STK11/PLAC8/FH/DHRS7B/GADD45G/SMARCA4/SLC27A1/QKI/ABHD6/ALDH1A1
GOBP_DNA_BIOSYNTHETIC_PROCESS	GOBP_DNA_BIOSYNTHETIC_PROCESS	GOBP_DNA_BIOSYNTHETIC_PROCESS	105	0.34052424863447	1.42828710434299	0.0199650247741183	0.24663065257269	0.222989594055204	3226	tags=39%, list=30%, signal=28%	CYP1B1/PDGFRB/POLD3/CCT5/GCH1/POLD1/LIG3/MAD2L2/TYMS/CCT6A/RFC3/KLF4/PARN/TCP1/DKC1/HSP90AB1/TK2/POLE4/FBXO4/NAT10/PINX1/MAPKAPK5/ATR/HSP90AA1/TERF2/MYC/CCT4/SIRT1/CCT8/TNF/RFC1/USP1/RFC5/DCP2/CHRAC1/SRC/RRM1/PCNA/POLE3/POLA1/PTGES3
GOBP_REGULATION_OF_WOUND_HEALING	GOBP_REGULATION_OF_WOUND_HEALING	GOBP_REGULATION_OF_WOUND_HEALING	56	0.398376325991906	1.4901655347266	0.0200674019607843	0.246685185365997	0.223038899546291	1322	tags=29%, list=12%, signal=25%	SERPINB2/MMRN1/CD36/SERPING1/PROS1/EMILIN2/THBS1/FOXC2/USF1/HPSE/ITGB1/INSL3/SERPINE2/CEACAM1/HRAS/ALOX12
GOBP_REGULATION_OF_RESPONSE_TO_WOUNDING	GOBP_REGULATION_OF_RESPONSE_TO_WOUNDING	GOBP_REGULATION_OF_RESPONSE_TO_WOUNDING	80	0.365011873971695	1.46205620889368	0.0201012507444908	0.246685185365997	0.223038899546291	1322	tags=26%, list=12%, signal=23%	SERPINB2/MMRN1/CD36/SERPING1/PROS1/EMILIN2/GRN/GIT1/THBS1/FOXC2/USF1/FLNA/HPSE/ITGB1/INSL3/PTN/KLF4/SERPINE2/CEACAM1/HRAS/ALOX12
GOBP_INTRINSIC_APOPTOTIC_SIGNALING_PATHWAY	GOBP_INTRINSIC_APOPTOTIC_SIGNALING_PATHWAY	GOBP_INTRINSIC_APOPTOTIC_SIGNALING_PATHWAY	195	0.297786149474058	1.36463	0.0202033898305085	0.247128392599978	0.22343962265251	4309	tags=49%, list=40%, signal=30%	SFPQ/CYP1B1/USP47/BCL2A1/MUC1/ERCC2/TRIM32/BCL2L2/MDM2/PIK3CB/FIGNL1/TRIB3/CD74/PARP1/STK11/CASP6/HIPK2/TRAF2/CD24/TP53BP2/TRIAP1/SOD1/CUL1/HRAS/DNAJC10/FCGR2B/PARK7/ABL1/CUL2/CD44/PIK3R1/IFI6/TNFRSF10B/STYXL1/BNIP3/OPA1/PRKRA/MIF/CYCS/HDAC1/RPS27L/NBN/NONO/HINT1/MYC/CRIP1/TMEM109/ERP29/SIRT1/ZNF622/TNF/CIDEB/XBP1/PLAGL2/SNW1/SRC/PMAIP1/ATP2A3/ENO1/IFI16/RRN3/RPS7/NCK1/FBXW7/AIFM1/BCLAF1/BID/STK2…
GOBP_NEGATIVE_REGULATION_OF_RNA_BIOSYNTHETIC_PROCESS	GOBP_NEGATIVE_REGULATION_OF_RNA_BIOSYNTHETIC_PROCESS	GOBP_NEGATIVE_REGULATION_OF_RNA_BIOSYNTHETIC_PROCESS	590	0.246103415750924	1.25335552682337	0.0206493196466937	0.251760271783631	0.227627507848861	3163	tags=32%, list=29%, signal=24%	RNF8/NFE2L3/SFPQ/ZNF24/USP47/CD36/SOX4/EZH2/MUC1/TBL1XR1/JDP2/CDYL/PLCB1/TLE1/NFIB/SOX8/CEBPA/MDM2/MBIP/AEBP2/PPARGC1B/FOXC2/FLNA/PHB2/RBBP7/TRPS1/CD38/ZNF345/ZBTB7B/ZNF12/NRG1/SMARCE1/MORC2/NR1H3/TWIST1/TRIB3/TCF7L2/ZNF140/ATF5/MAD2L2/ZNF431/PARP1/ACTRT1/PEX14/MTDH/ZHX3/CBX1/TGIF2/ZNF175/HES6/HIPK2/MAFB/ZNF540/YY1/CBFA2T3/UHRF1/KLF4/CIITA/BCOR/DKK1/SAP18/DHRS7B/HDAC4/ID3/HDAC2/ZNF318/BRD7/PKIA/H…
GOBP_MYELOID_LEUKOCYTE_CYTOKINE_PRODUCTION	GOBP_MYELOID_LEUKOCYTE_CYTOKINE_PRODUCTION	GOBP_MYELOID_LEUKOCYTE_CYTOKINE_PRODUCTION	32	0.466659511577311	1.55238444457255	0.0207212907307814	0.25181750391336	0.227679253928442	4384	tags=69%, list=41%, signal=41%	CD36/HLA-G/TLR7/TICAM1/TWIST1/CD74/UBE2J1/DDX21/MIF/P2RX7/SIRT1/MAPKAPK2/CUEDC2/IRAK3/DHX36/LAPTM5/RABGEF1/DDX1/CARD9/SYK/RIPK2/BCL6
GOBP_REGULATION_OF_CELL_PROJECTION_ASSEMBLY	GOBP_REGULATION_OF_CELL_PROJECTION_ASSEMBLY	GOBP_REGULATION_OF_CELL_PROJECTION_ASSEMBLY	109	0.337189132008008	1.4218899315871	0.0208423795049935	0.252469341382494	0.228268608784037	3068	tags=38%, list=29%, signal=27%	IFT88/MAP4/TRIM32/PLD1/SYNE2/CYFIP1/RALA/ARHGAP24/FAM98A/SH3YL1/STAU2/FSCN1/TBC1D9B/GDI2/USP6NL/SDCCAG8/HRAS/TBC1D2/ARF4/PIK3R1/WASL/TBC1D10B/CCR7/HSP90AA1/TBC1D17/CORO1C/TBC1D10A/P2RX7/TESK1/DOCK11/ABI3/P2RX4/CLN3/ACTR2/WDR44/RABGAP1/SRC/ABI2/PIK3CA/RAC1/RDX
GOBP_VESICLE_ORGANIZATION	GOBP_VESICLE_ORGANIZATION	GOBP_VESICLE_ORGANIZATION	212	0.291932030276598	1.35017670587094	0.0209459459459459	0.252905405405405	0.228662873399716	3706	tags=42%, list=34%, signal=28%	RAB34/SEC24A/SNAP29/ARL8B/DLG4/AP1S1/DTNBP1/LAPTM4B/YIPF5/DNAJC13/RUFY1/SNF8/SORT1/BLOC1S1/TMED2/SCARB2/TRAPPC6B/ATP6AP2/STX12/AP3S2/SERPINE2/STX8/GOLPH3/HOOK1/TMEM9/MIA3/SNX10/STX6/CHMP6/TGFBRAP1/RAB1A/UVRAG/WASL/SNX19/ATP6V1D/VPS4B/VAMP8/VPS41/PDCD6IP/ATP6V1C1/SEC24D/CORO1C/ANXA2/VPS4A/P2RX7/SURF4/USP8/S100A10/ATP6V0D1/CLN3/CIDEB/TMEM127/VAMP3/KLHL12/TFG/ATP6V1H/STAM/PDCD6/SAR1B/HOOK2/STX11/YIP…
GOBP_NEGATIVE_REGULATION_OF_PROTEOLYSIS	GOBP_NEGATIVE_REGULATION_OF_PROTEOLYSIS	GOBP_NEGATIVE_REGULATION_OF_PROTEOLYSIS	110	0.334053596682273	1.41057500072387	0.0215193529751589	0.258941542718782	0.234120409983797	3539	tags=48%, list=33%, signal=33%	USP47/SERPINB2/SERPING1/MDM2/THBS1/NR1H3/DNAJC1/GLG1/RECK/HIPK2/AVP/KLF4/CST3/SERPINA1/TRIAP1/SERPINE2/CAST/SMARCC1/HSP90AB1/CSNK2A2/PARK7/CD44/EFNA1/CDK5/RPL23/IFI6/TLK2/IGBP1/MAP2K5/USP14/TNF/PRNP/UCHL5/CLN3/PDCL3/USP38/ARL6IP1/SRC/USP9X/GAPDH/BCL2L12/IFI16/PRMT6/SERPINB1/RPS7/IL1R2/CSTA/PAK2/BAG5/N4BP1/SERPINB6/CSTB/USP5
GOBP_CELL_CYCLE_PHASE_TRANSITION	GOBP_CELL_CYCLE_PHASE_TRANSITION	GOBP_CELL_CYCLE_PHASE_TRANSITION	292	0.274124737501574	1.31346767062345	0.0216484089723526	0.258941542718782	0.234120409983797	3169	tags=34%, list=29%, signal=25%	BCAT1/USP47/EZH2/MUC1/ERCC2/KLHL18/PLCB1/RAD51C/NFIB/NEK6/MDM2/USP37/ANKRD17/IQGAP3/PHB2/SMARCE1/LSM11/ATF5/MAD2L2/ITGB1/PTPN11/SMARCD2/KLF4/WEE1/RIOK2/SASS6/FBXO6/TAOK1/CENPE/BRD7/CCNH/PKIA/TRIAP1/ZNF16/CUL1/SMARCA4/ACVR1/LATS2/CCNF/SMARCC1/UBE2E2/CDK4/BCL7C/UBE2C/TMOD3/ZNF207/SMARCD3/CUL2/CPSF3/CCNG1/PPP2CA/CRY1/FBXO4/PSME2/CDC14B/AIF1/CDC5L/VPS4B/KHDRBS1/IK/SETMAR/ATR/RBBP8/BRSK1/RPS27L/PRPF19…
GOBP_PIGMENT_BIOSYNTHETIC_PROCESS	GOBP_PIGMENT_BIOSYNTHETIC_PROCESS	GOBP_PIGMENT_BIOSYNTHETIC_PROCESS	30	-0.452863	-1.59826	0.0216751404870217	0.258941542718782	0.234120409983797	244	tags=27%, list=2%, signal=26%	ATP7A/UROS/ABCB6/PPOX/FECH/HMBS/ALAS2/SLC6A9
GOBP_INTESTINAL_ABSORPTION	GOBP_INTESTINAL_ABSORPTION	GOBP_INTESTINAL_ABSORPTION	17	0.56191445296039	1.58828445999422	0.0217673814165042	0.258941542718782	0.234120409983797	1209	tags=35%, list=11%, signal=31%	CD36/PLS1/KCNQ1/LIMA1/ACO1/TJP2
GOBP_MATURATION_OF_SSU_RRNA_FROM_TRICISTRONIC_RRNA_TRANSCRIPT_SSU_RRNA_5_8S_RRNA_LSU_RRNA	GOBP_MATURATION_OF_SSU_RRNA_FROM_TRICISTRONIC_RRNA_TRANSCRIPT_SSU_RRNA_5_8S_RRNA_LSU_RRNA	GOBP_MATURATION_OF_SSU_RRNA_FROM_TRICISTRONIC_RRNA_TRANSCRIPT_SSU_RRNA_5_8S_RRNA_LSU_RRNA	18	0.556357315012587	1.60254072353632	0.0217917675544794	0.258941542718782	0.234120409983797	2324	tags=44%, list=22%, signal=35%	ERCC2/BYSL/NGDN/GTF2H5/RPP40/RSL1D1/RRS1/TSR1
GOBP_RRNA_PROCESSING	GOBP_RRNA_PROCESSING	GOBP_RRNA_PROCESSING	130	0.32253980141391	1.39772308867676	0.0221523510075747	0.260313369333988	0.2353607386163	3800	tags=44%, list=35%, signal=29%	WDR36/ERCC2/UTP15/LSM6/FRG1/FCF1/RPP38/BYSL/NGDN/NUDT16/BOP1/POP4/EXOSC3/RIOK2/LAS1L/GTF2H5/DKC1/RPP40/RSL1D1/IMP3/EXOSC6/DDX18/PELP1/RPL7A/EMG1/REXO4/NAT10/DDX21/RRS1/METTL5/PWP1/FBL/EBNA1BP2/WBP11/TSR1/NOL11/EXOSC5/YTHDF2/PPAN/GEMIN4/RPS28/EXOSC4/DDX47/SHQ1/RPS7/RPL7/WDR12/DDX54/SRFBP1/RBM34/EXOSC7/WDR18/RCL1/UTP14C/NSUN3/IMP4/RIOK1
GOBP_ENDOPLASMIC_RETICULUM_TO_GOLGI_VESICLE_MEDIATED_TRANSPORT	GOBP_ENDOPLASMIC_RETICULUM_TO_GOLGI_VESICLE_MEDIATED_TRANSPORT	GOBP_ENDOPLASMIC_RETICULUM_TO_GOLGI_VESICLE_MEDIATED_TRANSPORT	83	0.35909322428244	1.44752258060916	0.0221660220172568	0.260313369333988	0.2353607386163	3963	tags=52%, list=37%, signal=33%	SEC24A/LMAN2L/YIPF5/IER3IP1/TMED2/TRAPPC6B/TMED1/KDELR1/ARCN1/TRIP11/TMED3/MIA3/RAB1A/SEC23IP/TMED7/ARF4/YIF1A/RAB1B/GOPC/SEC24D/SURF4/CREB3L2/CIDEB/KLHL12/TFG/PDCD6/LMAN2/SAR1B/YIPF4/YIF1B/SCFD1/TMED9/CNIH4/TRAPPC6A/GOLT1B/INSIG1/TMED5/SEC24B/SAR1A/P4HB/ERGIC2/COPB2/COPA
GOBP_POSITIVE_REGULATION_OF_RESPONSE_TO_WOUNDING	GOBP_POSITIVE_REGULATION_OF_RESPONSE_TO_WOUNDING	GOBP_POSITIVE_REGULATION_OF_RESPONSE_TO_WOUNDING	33	0.460895599670662	1.5428482328617	0.0222045995241872	0.260313369333988	0.2353607386163	951	tags=33%, list=9%, signal=30%	CD36/EMILIN2/GRN/THBS1/FOXC2/USF1/FLNA/HPSE/ITGB1/INSL3/PTN
GOBP_PROSTANOID_BIOSYNTHETIC_PROCESS	GOBP_PROSTANOID_BIOSYNTHETIC_PROCESS	GOBP_PROSTANOID_BIOSYNTHETIC_PROCESS	17	0.56125955824063	1.58643336130679	0.0222547108512021	0.260313369333988	0.2353607386163	3700	tags=76%, list=34%, signal=50%	PTGDS/FABP5/CD74/PTGS1/AVP/TBXAS1/AKR1C3/MIF/SIRT1/PNPLA8/PTGES3/PTGS2/PTGES2
GOBP_NUCLEOLAR_LARGE_RRNA_TRANSCRIPTION_BY_RNA_POLYMERASE_I	GOBP_NUCLEOLAR_LARGE_RRNA_TRANSCRIPTION_BY_RNA_POLYMERASE_I	GOBP_NUCLEOLAR_LARGE_RRNA_TRANSCRIPTION_BY_RNA_POLYMERASE_I	12	0.622898575850838	1.59676986423656	0.0222549500900016	0.260313369333988	0.2353607386163	2400	tags=67%, list=22%, signal=52%	ERCC2/NCL/SMARCA4/GTF2H5/TAF1B/PWP1/POLR1E/NOL11
GOBP_SMOOTH_MUSCLE_CELL_MIGRATION	GOBP_SMOOTH_MUSCLE_CELL_MIGRATION	GOBP_SMOOTH_MUSCLE_CELL_MIGRATION	33	0.460480079565364	1.54145727911722	0.0223632038065028	0.260764709806043	0.235768815339913	891	tags=21%, list=8%, signal=20%	CYP1B1/ITGB3/AAMP/MDM2/PDGFRB/CORO1B/ABHD2
GOBP_LAMELLIPODIUM_ASSEMBLY	GOBP_LAMELLIPODIUM_ASSEMBLY	GOBP_LAMELLIPODIUM_ASSEMBLY	38	0.442136955419193	1.52410230729623	0.0225125944584383	0.261663622779346	0.236581561999408	3717	tags=61%, list=35%, signal=40%	CYFIP1/WASF3/PTPRO/ITGB1/FSCN1/GOLPH3/PIK3R1/ABLIM1/HSP90AA1/ABI3/ACTR2/ARHGEF7/ABI2/SRGAP2/PIK3CA/RAC1/NCK1/SPATA13/VCL/ABLIM3/CDC42/NCK2/BIN3
GOBP_GOLGI_LOCALIZATION	GOBP_GOLGI_LOCALIZATION	GOBP_GOLGI_LOCALIZATION	10	0.655126172791444	1.59003066702436	0.0225801095799435	0.261663622779346	0.236581561999408	3670	tags=90%, list=34%, signal=59%	TBCCD1/STK11/ARHGAP21/ARCN1/YWHAZ/UVRAG/STK25/HOOK3/CDC42
GOBP_POSITIVE_REGULATION_OF_DEFENSE_RESPONSE	GOBP_POSITIVE_REGULATION_OF_DEFENSE_RESPONSE	GOBP_POSITIVE_REGULATION_OF_DEFENSE_RESPONSE	301	0.272184518919975	1.30845697192437	0.0228957981006895	0.26450300089778	0.239148768335662	2975	tags=30%, list=28%, signal=22%	LGALS2/SFPQ/CD36/HSPA1B/HLA-G/PLSCR1/IL6ST/TRIM32/CCR2/CD160/TLR5/TLR7/IL15/EMILIN2/GRN/TICAM1/CEBPA/CD28/KIR2DL4/ANKRD17/PHB2/S100A12/PPT1/NR1H3/LGALS1/MGST2/PARP1/OAS1/CASP6/HAVCR2/NLRP3/TICAM2/PIK3AP1/NAGK/SH2D1B/CCL3/FCN1/CD1D/RAB11FIP2/PARK7/RNF135/PLA2G7/POLR3F/PPP2CA/HSPD1/HCFC2/PIK3R1/XRCC6/TLR8/PYHIN1/VAMP8/CCR7/CPT1A/BANF1/HSP90AA1/LAMP1/HMGB1/PTPN22/MATR3/NONO/LILRA2/SLC15A3/DHX9/TNF/S…
GOBP_DEFENSE_RESPONSE_TO_OTHER_ORGANISM	GOBP_DEFENSE_RESPONSE_TO_OTHER_ORGANISM	GOBP_DEFENSE_RESPONSE_TO_OTHER_ORGANISM	670	0.24052085260101	1.23570690187775	0.0233644859813084	0.267667771075125	0.242010175909143	3262	tags=32%, list=30%, signal=24%	SFPQ/CLEC10A/CD36/HP/TRIM7/HSPA1B/CYBB/GBP3/HLA-G/PLSCR1/SERPING1/TRIM32/CEBPG/CD160/RNASE4/TLR5/TLR7/CLEC4D/BPI/IL15/ARL8B/EMILIN2/GRN/KIR3DL1/LY86/SEH1L/TICAM1/ANG/KIR2DL4/ANKRD17/CFD/PHB2/ISG15/UAP1/GCH1/S100A12/CD4/PPT1/NR1H3/TREML1/DNAJC3/EIF4E2/CD74/TRIM14/PARP1/IFI44L/OAS1/PTPN11/CX3CR1/CASP6/HAVCR2/KYNU/NLRP3/TICAM2/SELP/PLAC8/ZNF175/DEFA1/TRIM35/NCBP1/MYO1C/SYNCRIP/PIK3AP1/DEFA3/TNFSF8/C…
GOBP_REGULATION_OF_PROGRAMMED_CELL_DEATH	GOBP_REGULATION_OF_PROGRAMMED_CELL_DEATH	GOBP_REGULATION_OF_PROGRAMMED_CELL_DEATH	804	0.234774637247942	1.21832219913658	0.0233682514101531	0.267667771075125	0.242010175909143	3757	tags=37%, list=35%, signal=26%	OLFM1/LGALS2/SFPQ/CYP1B1/ITGB3/USP47/SERPINB2/SOX4/HSPA1B/UNC5C/CASP10/BCL2A1/GBP3/MUC1/HLA-G/IL6ST/TRIM32/BCL2L2/BMF/CD160/TLE1/TRAF7/SOX8/EMILIN2/GRN/MDM2/CD28/CAMK2D/PIK3CB/THBS1/FOXC2/FLNA/PHB2/FIGNL1/GCH1/CD38/PPT1/TWIST1/TCF7L2/LGALS1/DNAJC3/PEA15/CTSH/ATF5/CD74/CEACAM6/ITGB1/PARP1/CTSD/CX3CR1/MTDH/IER3IP1/CASP6/NNT/CIAPIN1/INSL3/PLAC8/CD40LG/HIPK2/TRIM35/AVP/YME1L1/CD2AP/DUSP6/ITGA6/TRAF2/…
GOBP_REGULATION_OF_HOMOTYPIC_CELL_CELL_ADHESION	GOBP_REGULATION_OF_HOMOTYPIC_CELL_CELL_ADHESION	GOBP_REGULATION_OF_HOMOTYPIC_CELL_CELL_ADHESION	23	0.511936460651523	1.57037641193527	0.0234915526950925	0.267667771075125	0.242010175909143	1367	tags=30%, list=13%, signal=27%	MMRN1/IL6ST/EMILIN2/SERPINE2/CEACAM1/ALOX12/PRKCA
GOBP_TELOMERE_MAINTENANCE	GOBP_TELOMERE_MAINTENANCE	GOBP_TELOMERE_MAINTENANCE	87	0.352826553649873	1.43540421564556	0.0235467255334805	0.267667771075125	0.242010175909143	3939	tags=49%, list=37%, signal=32%	RAD51C/CCT5/GCH1/MAD2L2/PARP1/CCT6A/YY1/NSMCE1/FEN1/PARN/TCP1/DKC1/HSP90AB1/SMARCAL1/FBXO4/XRCC6/NAT10/PINX1/MAPKAPK5/ATR/HSP90AA1/RUVBL2/NBN/TERF2/MYC/CCT4/CCT8/UCHL5/RFC1/DCP2/SRC/PCNA/ACTL6A/DHX36/PTGES3/CCT3/RPA2/CCT7/PPP1R10/XRN1/XRCC5/MAP3K4/GNL3
GOBP_CHAPERONE_MEDIATED_PROTEIN_FOLDING	GOBP_CHAPERONE_MEDIATED_PROTEIN_FOLDING	GOBP_CHAPERONE_MEDIATED_PROTEIN_FOLDING	53	0.398671672379651	1.47262086422374	0.0236329935125116	0.267667771075125	0.242010175909143	4214	tags=66%, list=39%, signal=40%	HSPA1B/DNAJC7/CCT5/CD74/CCT6A/SDF2/CRTAP/TCP1/HSPH1/FKBP4/FKBP5/HSP90AB1/FKBP2/HSPE1/HSPA5/CCT4/HSPA1L/CCT8/PDCL3/ST13/VBP1/TOR1A/SDF2L1/HSPA8/PTGES3/UNC45A/PDCD5/CCT3/CCT7/PFDN1/DNAJB1/CSNK2A1/CCT2/HSPA1A/TRAP1
GOBP_MYELOID_CELL_DEVELOPMENT	GOBP_MYELOID_CELL_DEVELOPMENT	GOBP_MYELOID_CELL_DEVELOPMENT	60	-0.36522	-1.50577	0.0236379360046123	0.267667771075125	0.242010175909143	1224	tags=20%, list=11%, signal=18%	LILRB1/APP/BRD1/CLDN18/MEIS1/GATA1/BPGM/TRIM58/ALAS2/EPB42/SLC4A1/RHAG
GOBP_NUCLEOBASE_CONTAINING_COMPOUND_TRANSPORT	GOBP_NUCLEOBASE_CONTAINING_COMPOUND_TRANSPORT	GOBP_NUCLEOBASE_CONTAINING_COMPOUND_TRANSPORT	140	0.317780335390104	1.39007942500719	0.0236703265364323	0.267667771075125	0.242010175909143	3777	tags=43%, list=35%, signal=28%	CPSF6/SEH1L/UPF3B/KIF5C/SIDT2/SLC35B4/SLC25A19/NCBP2/SHOC2/LRRC8C/NCBP1/LRRC8D/IGF2BP3/SLC29A3/SLC35C1/SLC33A1/RAN/ENY2/QKI/SLC25A24/SLC35A5/NUP155/SENP2/FYTTD1/HHEX/LRPPRC/SLC35A1/KHDRBS1/SLC25A5/P2RX7/DHX9/PARP11/SNUPN/NUP50/SLC35D2/ALKBH5/DDX19B/CKAP5/SLC25A26/NUP37/SSB/TOMM20/SLC35A4/NSUN2/NUP62/ABCC4/FXR1/MRPL18/NUP188/NUP107/NXT1/NUP133/POLDIP3/XPOT/THOC3/G3BP2/SLC25A25/NUP35/BICD2/SLC25A23
GOBP_CANONICAL_WNT_SIGNALING_PATHWAY	GOBP_CANONICAL_WNT_SIGNALING_PATHWAY	GOBP_CANONICAL_WNT_SIGNALING_PATHWAY	117	0.329918357672391	1.40575353996803	0.0237922530103003	0.268236153667331	0.242524075548876	2484	tags=30%, list=23%, signal=23%	USP47/FZD2/SOX4/TMEM88/JUP/TBL1XR1/PYGO2/TLE1/SULF2/TCF7L2/PTPRO/MAD2L2/RECK/STK11/KLF4/ATP6AP2/DKK1/LATS2/BCL9/TMEM9/LEF1/CSNK1G1/EXT1/VPS35/AXIN2/UBE2B/HHEX/VPS4B/HDAC1/RUVBL2/USP8/STK3/ILK/TMEM64/TCF7
GOBP_REGULATION_OF_ANOIKIS	GOBP_REGULATION_OF_ANOIKIS	GOBP_REGULATION_OF_ANOIKIS	14	0.588528941272547	1.57532408091417	0.0239226609864001	0.26889645667296	0.243121084467446	3757	tags=79%, list=35%, signal=51%	TLE1/CEACAM6/ITGB1/PTRH2/PDK4/SRC/PIK3CA/ITGA5/PTK2/NOTCH1/MCL1
GOBP_RESPONSE_TO_HORMONE	GOBP_RESPONSE_TO_HORMONE	GOBP_RESPONSE_TO_HORMONE	422	0.25556782231557	1.2674545903179	0.0240648379052369	0.269684695447011	0.243833765727503	2466	tags=27%, list=23%, signal=21%	HOXA10/PTGDS/CYP1B1/ITGB3/HSPA1B/CYBB/PLCB1/YWHAG/KCNQ1/IGFBP7/MDM2/CYFIP1/BGLAP/ANG/SRD5A1/PPARGC1B/THBS1/FOXC2/USF1/PHB2/RBBP7/AGTRAP/CD38/NUCKS1/ZBTB7B/NR1H3/PTPRA/TRIB3/CTSH/PARP1/STK11/PTPN11/CTSD/IDE/TYMS/NCL/SORT1/SHOC2/DEFA1/ABHD2/MYO1C/CD2AP/HADHA/YY1/DEFA3/VPS54/IDH1/ARSB/CD24/FUT7/TNC/CTSK/NR3C2/SMARCA4/LTA4H/ACACA/FKBP4/LATS2/SMARCC1/CEACAM1/STAT5A/CTNNA1/RAN/CITED2/HRAS/SMYD3/SLC27A1…
GOBP_PROTEOLYSIS	GOBP_PROTEOLYSIS	GOBP_PROTEOLYSIS	825	0.233955352845665	1.21671992177871	0.0241501659608561	0.26983304833279	0.243967898080605	3557	tags=36%, list=33%, signal=26%	RNF8/DYNC2H1/USP47/SERPINB2/FBXO22/HSPA1B/CASP10/BCL2A1/TBL1XR1/SERPING1/TRIM32/BLMH/BCL2L2/DERL2/ECE1/NAPSA/TRAF7/ST14/MAN1A2/GRN/SCRN1/CEBPA/MDM2/USP37/PCSK5/METAP2/THBS1/PLAA/CFD/ISG15/CANX/DET1/CPVL/NR1H3/YIPF5/TRIB3/DNAJC3/CTSH/DNAJC1/MPND/GLG1/PARP1/CTSO/RECK/CTSD/PSMA2/PCYOX1/IDE/CASP6/SNF8/NLRP3/DISP1/HIPK2/IMMP2L/PSMA5/MAN1A1/AVP/MAFB/AGA/YME1L1/DLD/CBFA2T3/UHRF1/KLF4/ATP6AP2/NDFIP1/RNF1…
GOBP_REGULATION_OF_PROTEIN_AUTOPHOSPHORYLATION	GOBP_REGULATION_OF_PROTEIN_AUTOPHOSPHORYLATION	GOBP_REGULATION_OF_PROTEIN_AUTOPHOSPHORYLATION	18	0.55035870241616	1.58526222155369	0.0243744955609362	0.270533937676067	0.244601602887792	49	tags=11%, list=0%, signal=11%	PDGFC/RAP2B
GOBP_PHOTORECEPTOR_CELL_MAINTENANCE	GOBP_PHOTORECEPTOR_CELL_MAINTENANCE	GOBP_PHOTORECEPTOR_CELL_MAINTENANCE	18	-0.531971	-1.63351	0.0244286840031521	0.270533937676067	0.244601602887792	1830	tags=50%, list=17%, signal=42%	CNGB1/CDH23/ABCA4/BBS2/ATP1B2/NPHP4/BBS12/BBS4/USH1G
GOBP_LYSOSOMAL_TRANSPORT	GOBP_LYSOSOMAL_TRANSPORT	GOBP_LYSOSOMAL_TRANSPORT	87	0.351744038161174	1.43100021804418	0.024429727740986	0.270533937676067	0.244601602887792	3264	tags=37%, list=30%, signal=26%	ARL8B/GRN/PIK3R4/SNX16/SORT1/SCARB2/VPS54/ARSB/TPCN2/NAGPA/LIPA/HOOK1/CHMP6/VPS35/TGFBRAP1/PIK3C3/VPS4B/VPS41/LAMP1/VPS4A/CLN3/TMEM106B/PSAP/HOOK2/ADRB2/CHMP4A/AP3M1/VPS18/HSPA8/LAPTM5/GNPTAB/ANKFY1
GOBP_REGULATION_OF_PROTEIN_MODIFICATION_PROCESS	GOBP_REGULATION_OF_PROTEIN_MODIFICATION_PROCESS	GOBP_REGULATION_OF_PROTEIN_MODIFICATION_PROCESS	624	0.242637053221268	1.2399851677624	0.0245493358633776	0.271056531376467	0.245074102781428	3196	tags=32%, list=30%, signal=24%	PDGFC/CAMTA1/ITGB3/RAP2B/CD36/SOX4/HSPA1B/EZH2/IL6ST/CDYL/TLR7/YWHAG/IL15/DLG4/TICAM1/PLXNB2/MBIP/DBNDD1/ANG/PDGFRB/DTNBP1/THBS1/NEK3/NDUFS4/PLAA/IQGAP3/PHB2/SNTA1/ISG15/S100A12/CD4/TNIK/NRG1/TRIB3/DNAJC3/PTPRO/MAD2L2/CD74/STK11/PTPN11/CX3CR1/NCL/NNT/ITGB1BP1/BCCIP/SNF8/HIPK2/CD86/AVP/DUSP6/TMED2/CAMP/TRAF2/CRTAP/NDFIP1/EPHA1/CD24/DKK1/PIK3R5/PPP1R12A/TAOK1/MAPK9/HDAC4/CENPE/HDAC2/CCNH/PKIA/SAE1/…
GOBP_POSITIVE_REGULATION_OF_MAPK_CASCADE	GOBP_POSITIVE_REGULATION_OF_MAPK_CASCADE	GOBP_POSITIVE_REGULATION_OF_MAPK_CASCADE	209	0.289477810282221	1.33644427385097	0.0247732503045891	0.272724340853168	0.246582042505431	3293	tags=35%, list=31%, signal=25%	PDGFC/ITGB3/CD36/EZH2/PLCB1/TRAF7/MBIP/PDGFRB/THBS1/IQGAP3/PHB2/GCNT2/S100A12/CD4/TNIK/NRG1/NDST1/CD74/PTPN11/HAVCR2/HIPK2/TRAF2/PRMT1/CD24/DKK1/PIK3R5/TAOK1/SOD1/GADD45G/CCL3/HRAS/PRKCA/FCGR2B/SASH1/ABL1/CD44/EFNA1/DOK2/EDAR/GPBAR1/CCR7/MIF/MID1/HMGB1/PTPN22/ACTA2/MAP3K12/P2RX7/NENF/MAP2K5/FGF23/CSF1R/ERP29/STK3/ZNF622/TNF/LTBR/SHC1/MAP3K11/ADRB2/MEF2C/SRC/PIK3CG/AKAP12/DOK3/ARRB1/MAP2K1/FBXW7/P…
GOBP_POSITIVE_REGULATION_OF_COLD_INDUCED_THERMOGENESIS	GOBP_POSITIVE_REGULATION_OF_COLD_INDUCED_THERMOGENESIS	GOBP_POSITIVE_REGULATION_OF_COLD_INDUCED_THERMOGENESIS	53	0.395733451797505	1.46176761019861	0.0248687055915972	0.272867457811273	0.246711440826593	1221	tags=21%, list=11%, signal=18%	PDGFC/CD36/SCD/CCR2/FABP5/PPARGC1B/ZBTB7B/PLAC8/FH/GADD45G/SMARCA4
GOBP_STRIATED_MUSCLE_CELL_APOPTOTIC_PROCESS	GOBP_STRIATED_MUSCLE_CELL_APOPTOTIC_PROCESS	GOBP_STRIATED_MUSCLE_CELL_APOPTOTIC_PROCESS	21	0.528257629584156	1.58507085482372	0.0249718060254551	0.272867457811273	0.246711440826593	4545	tags=81%, list=42%, signal=47%	CAMK2D/GCH1/BNIP3/HSP90AA1/BAG3/HSPA8/SIRT5/ATG5/KIFAP3/SMAD4/ATP2A2/JAK2/PPP1R10/MAP3K5/CFLAR/CAPN2/NFE2L2
GOBP_REGULATION_OF_LOCOMOTION	GOBP_REGULATION_OF_LOCOMOTION	GOBP_REGULATION_OF_LOCOMOTION	471	0.251243320497886	1.25857169565196	0.0250521920668058	0.272867457811273	0.246711440826593	2860	tags=31%, list=27%, signal=24%	PDGFC/CYP1B1/ITGB3/RAP2B/ITGA2B/JUP/CATSPER1/EZH2/AAMP/UNC5C/TRIM32/CCR2/PLCB1/BMPR2/SPARC/LAMA3/SYNE2/EMILIN2/GRN/TIAM1/ROBO3/MDM2/PLXNB2/PDGFRB/PHPT1/PIK3CB/THBS1/FOXC2/C3AR1/FLNA/PLAA/RBBP7/RIN3/GCNT2/TBCCD1/TWIST1/CTSH/PTPRO/CD74/CEACAM6/ITGB1/RECK/CX3CR1/CD99L2/ITGB1BP1/CORO1B/INSL3/SELP/ABHD2/MYO1C/RIN2/ITGA6/PTN/KLF4/EPHA1/ARSB/CLIC4/FUT7/ARHGAP18/HDAC2/TNC/CLDN5/PTP4A1/SERPINE2/BST2/ACVR1…
GOBP_INSULIN_SECRETION	GOBP_INSULIN_SECRETION	GOBP_INSULIN_SECRETION	77	0.359605898981705	1.42978820963793	0.0250901442307692	0.272867457811273	0.246711440826593	2409	tags=31%, list=22%, signal=24%	SOX4/PLCB1/TIAM1/CD38/TCF7L2/SIDT2/SERP1/PTPN11/GLUD1/GNA11/PFKL/GPR119/ACSL4/ENY2/RAB11FIP2/PARK7/PCK2/RAB11B/SNX19/CPT1A/CAPN10/PPP3CB/TARDBP/TNF
GOBP_CARDIAC_MUSCLE_CELL_CONTRACTION	GOBP_CARDIAC_MUSCLE_CELL_CONTRACTION	GOBP_CARDIAC_MUSCLE_CELL_CONTRACTION	24	0.50244945012064	1.55876169192386	0.0251562249639481	0.272867457811273	0.246711440826593	1718	tags=42%, list=16%, signal=35%	JUP/KCNQ1/CAMK2D/FLNA/SNTA1/DSC2/SCN3A/NUP155/ATP1A1/GPD1L
GOBP_NUCLEOSIDE_TRIPHOSPHATE_BIOSYNTHETIC_PROCESS	GOBP_NUCLEOSIDE_TRIPHOSPHATE_BIOSYNTHETIC_PROCESS	GOBP_NUCLEOSIDE_TRIPHOSPHATE_BIOSYNTHETIC_PROCESS	64	0.376093553757661	1.44317163040696	0.0252394708833815	0.272867457811273	0.246711440826593	2977	tags=47%, list=28%, signal=34%	NDUFV3/NDUFS4/PARP1/TYMS/NDUFB10/IMPDH2/NDUFA9/LIPA/NDUFA8/NDUFA7/NME2/UCK2/NDUFS5/NDUFS8/NDUFV2/NDUFAB1/NDUFB2/SDHA/ALDOA/NUDT2/NDUFB11/NDUFB7/NME6/NDUFB3/SDHD/NDUFA12/CAD/NDUFS1/ENO1/NDUFB8
GOBP_RHYTHMIC_PROCESS	GOBP_RHYTHMIC_PROCESS	GOBP_RHYTHMIC_PROCESS	130	0.31978445748496	1.38578283259098	0.0252965556667143	0.272867457811273	0.246711440826593	3318	tags=39%, list=31%, signal=27%	PTGDS/SFPQ/CYP1B1/EZH2/HEBP1/NR1H3/TWIST1/ATF5/PARP1/TYMS/SGPL1/PTN/IMPDH2/GNA11/OPRL1/NDUFA9/MAPK9/ID3/HDAC2/TEF/NRIP1/CRY1/NFIL3/CDK5/NR2F6/PRKAA1/ATG7/HDAC1/NONO/DHX9/UBE3A/SIRT1/TARDBP/TNF/PPP1CC/KLF9/TOP1/SRC/NCOR2/SP1/USP9X/RORC/HUWE1/GFPT1/PCNA/NFKB2/FBXW7/HSPA8/FXR1/CASP3/DBP
GOBP_POSITIVE_REGULATION_OF_BINDING	GOBP_POSITIVE_REGULATION_OF_BINDING	GOBP_POSITIVE_REGULATION_OF_BINDING	68	0.371038691543609	1.44076470617493	0.0254391278013325	0.273029202654248	0.246857681435777	2360	tags=32%, list=22%, signal=25%	CEBPG/TIAM1/NMD3/TWIST1/TRIB3/TCF7L2/ZNF618/IDE/HIPK2/NCBP1/CLDN5/RAN/PARK7/ABL1/PPP2CA/PYHIN1/PINX1/HMGB1/ANXA2/EDF1/CLN5/STK3
GOBP_POSITIVE_REGULATION_OF_RESPONSE_TO_BIOTIC_STIMULUS	GOBP_POSITIVE_REGULATION_OF_RESPONSE_TO_BIOTIC_STIMULUS	GOBP_POSITIVE_REGULATION_OF_RESPONSE_TO_BIOTIC_STIMULUS	246	0.279052345358049	1.31426238406208	0.0254574383452665	0.273029202654248	0.246857681435777	4334	tags=46%, list=40%, signal=28%	SFPQ/CD36/HSPA1B/HLA-G/PLSCR1/TRIM32/CD160/TLR5/TLR7/EMILIN2/GRN/LY86/TICAM1/KIR2DL4/ANKRD17/PHB2/PPT1/NR1H3/PARP1/OAS1/CASP6/HAVCR2/NLRP3/TICAM2/PIK3AP1/NAGK/HLA-DRB3/SH2D1B/FCN1/PRKCA/CD1D/RAB11FIP2/SASH1/RNF135/POLR3F/PPP2CA/HSPD1/HCFC2/PIK3R1/XRCC6/TLR8/PYHIN1/CPT1A/BANF1/MIF/HSP90AA1/LAMP1/HMGB1/PTPN22/MATR3/NONO/LILRA2/SLC15A3/DHX9/TNF/SH2D1A/WDFY1/CTSS/CHUK/MAPKAPK2/CD14/CYBA/SLC15A4/C1QBP…
GOBP_REGULATION_OF_PROTEIN_TRANSPORT	GOBP_REGULATION_OF_PROTEIN_TRANSPORT	GOBP_REGULATION_OF_PROTEIN_TRANSPORT	218	0.287385796330517	1.33329706026158	0.0255612658912632	0.273359480659995	0.247156300271913	2439	tags=27%, list=23%, signal=21%	CD36/SOX4/TMEM30B/JUP/SEC24A/OAZ3/DERL2/PLCB1/FRMD4A/TIAM1/MDM2/CYP51A1/ANG/FLNA/CD38/NR1H3/TCF7L2/SIDT2/DNAJC1/SERP1/PTPN11/GLUD1/IER3IP1/CD2AP/CD33/GNA11/PFKL/NDFIP1/TM9SF4/PKIA/GOLPH3/ACSL4/RAN/ENY2/PARK7/RAP1GDS1/PCK2/VPS35/UBE2J1/NEO1/PIK3R1/CDK5/ARFIP1/OS9/CPT1A/TMEM97/CHCHD4/SERGEF/CAPN10/HSP90AA1/PPP3CB/P2RX7/ERP29/ACSL3/TARDBP/BARD1/TNF/CLN3
GOBP_REGULATION_OF_IMMUNOGLOBULIN_PRODUCTION	GOBP_REGULATION_OF_IMMUNOGLOBULIN_PRODUCTION	GOBP_REGULATION_OF_IMMUNOGLOBULIN_PRODUCTION	42	0.424883595268449	1.49624592640844	0.0257530825659435	0.273712892220919	0.247475835170284	2853	tags=45%, list=27%, signal=33%	TNFSF13/CD28/PHB2/MAD2L2/CD40LG/PMS2/CD86/EXOSC3/TRAF2/NDFIP1/FCGR2B/GPI/EXOSC6/PKN1/TNF/VAMP3/SLC15A4/XBP1/DNAJB9
GOBP_SPLICEOSOMAL_SNRNP_ASSEMBLY	GOBP_SPLICEOSOMAL_SNRNP_ASSEMBLY	GOBP_SPLICEOSOMAL_SNRNP_ASSEMBLY	27	0.485145807115486	1.54494101066252	0.025801282051282	0.273712892220919	0.247475835170284	2682	tags=52%, list=25%, signal=39%	GEMIN5/SNRPF/SNRPC/SNRPD3/CLNS1A/LSM4/PRPF19/SART3/GEMIN6/COIL/PRPF8/SNRPB/GEMIN4/STRAP
GOBP_VENTRICULAR_SEPTUM_DEVELOPMENT	GOBP_VENTRICULAR_SEPTUM_DEVELOPMENT	GOBP_VENTRICULAR_SEPTUM_DEVELOPMENT	29	0.473186731454187	1.53661268598612	0.0258136924803591	0.273712892220919	0.247475835170284	1310	tags=28%, list=12%, signal=24%	FZD2/SOX4/BMPR2/MDM2/LUZP1/TRIP11/ACVR1/CITED2
GOBP_MESODERM_DEVELOPMENT	GOBP_MESODERM_DEVELOPMENT	GOBP_MESODERM_DEVELOPMENT	45	0.414156737372538	1.48198510165823	0.026177199504337	0.275131767685642	0.248758702731932	1706	tags=29%, list=16%, signal=24%	ITGB3/BMPR2/FOXC2/ITGB1/KLF4/DKK1/ACVR1/CITED2/EXT2/LEF1/GPI/EXT1/PPP2CA
GOBP_RIBOSOMAL_SUBUNIT_EXPORT_FROM_NUCLEUS	GOBP_RIBOSOMAL_SUBUNIT_EXPORT_FROM_NUCLEUS	GOBP_RIBOSOMAL_SUBUNIT_EXPORT_FROM_NUCLEUS	12	0.61732615858558	1.58248524663575	0.0261822942235313	0.275131767685642	0.248758702731932	1307	tags=50%, list=12%, signal=44%	LSG1/NMD3/RIOK2/LTV1/RAN/ABCE1
GOBP_REGULATION_OF_BIOMINERAL_TISSUE_DEVELOPMENT	GOBP_REGULATION_OF_BIOMINERAL_TISSUE_DEVELOPMENT	GOBP_REGULATION_OF_BIOMINERAL_TISSUE_DEVELOPMENT	43	0.421061957746598	1.4913197326537	0.026307596513076	0.275131767685642	0.248758702731932	1550	tags=30%, list=14%, signal=26%	SLC20A2/FBN2/FAM20C/BMPR2/BGLAP/ISG15/TWIST1/PTN/BCOR/ACVR1/CCL3/SLC4A2/ATP2B1
GOBP_REGULATION_OF_UBIQUITIN_PROTEIN_TRANSFERASE_ACTIVITY	GOBP_REGULATION_OF_UBIQUITIN_PROTEIN_TRANSFERASE_ACTIVITY	GOBP_REGULATION_OF_UBIQUITIN_PROTEIN_TRANSFERASE_ACTIVITY	28	0.47768892873442	1.53973809537283	0.0263199872387941	0.275131767685642	0.248758702731932	3509	tags=57%, list=33%, signal=39%	TRIB3/MAD2L2/UBE2C/PARK7/ABL1/ARRDC4/RPL23/CDC14B/UBE2L3/CDC20/FBXO5/RPS7/FBXW7/SMAD7/BAG5/MAD2L1
GOBP_POSITIVE_REGULATION_OF_VASCULAR_ENDOTHELIAL_GROWTH_FACTOR_PRODUCTION	GOBP_POSITIVE_REGULATION_OF_VASCULAR_ENDOTHELIAL_GROWTH_FACTOR_PRODUCTION	GOBP_POSITIVE_REGULATION_OF_VASCULAR_ENDOTHELIAL_GROWTH_FACTOR_PRODUCTION	20	0.528311950492035	1.56807612680329	0.0263877715205149	0.275131767685642	0.248758702731932	567	tags=25%, list=5%, signal=24%	CYP1B1/IL6ST/SULF2/C3AR1/HPSE
GOBP_HEMOGLOBIN_BIOSYNTHETIC_PROCESS	GOBP_HEMOGLOBIN_BIOSYNTHETIC_PROCESS	GOBP_HEMOGLOBIN_BIOSYNTHETIC_PROCESS	10	-0.637432	-1.65247	0.0263885398341292	0.275131767685642	0.248758702731932	1190	tags=50%, list=11%, signal=45%	EIF2AK1/SLC25A37/FECH/ALAS2/SLC6A9
