# Supplementary material for: Transcriptomic profiling reveals macrophage gene signatures associated with lactylation-related pathways in chronic obstructive pulmonary disease
Source: Front Genet. 2025 Oct 13;16:1653163. doi: 10.3389/fgene.2025.1653163 (PMC12554970; doi:10.3389/fgene.2025.1653163)
Supplement: Supplementary file 4 [file Table4.xlsx]

## Sheet: Supplementary Table 4.CYP1B1 wa
Gene	AUC	CI_lower	CI_upper	P_value	Significance	Dataset
ALDH2	0.855263	0.731294	0.979232	9.72929e-09	***	Training
ASGR2	0.85307	0.722699	0.983441	5.54304e-08	***	Training
CATSPER1	0.789474	0.638237	0.94071	8.79021e-05	***	Training
CDK5	0.822368	0.699816	0.944921	1.26416e-07	***	Training
CYP1B1	0.809211	0.673275	0.945146	4.13051e-06	***	Training
EDG3	0.763158	0.608196	0.91812	0.000436675	***	Training
GPR55	0.833333	0.685651	0.981015	4.84808e-06	***	Training
HNMT	0.846491	0.724608	0.968374	1.26052e-08	***	Training
KIAA1344	0.780702	0.629938	0.931465	0.000131533	***	Training
LOC284422	0.214912	0.0772934	0.352531	0.999975	ns	Training
LOC647512	0.258772	0.0970986	0.420445	0.998274	ns	Training
MGST1	0.828947	0.707348	0.950547	5.7259e-08	***	Training
PDIA3P	0.743421	0.58774	0.899102	0.00108989	**	Training
PGM5	0.79386	0.651608	0.936112	2.5737e-05	***	Training
PHB2	0.822368	0.69775	0.946987	1.98771e-07	***	Training
RPS21	0.875	0.766277	0.983723	6.892e-12	***	Training
SLC2A9	0.822368	0.694031	0.950706	4.25693e-07	***	Training
SLC2A9	0.6	0.289742	0.910258	0.263785	ns	Validation
RPS21	0.366667	0.0403795	0.692954	0.78841	ns	Validation
PHB2	0.522222	0.222878	0.821566	0.442158	ns	Validation
PGM5	0.722222	0.474359	0.970086	0.0394412	*	Validation
PDIA3P	0.4	0.0811481	0.718852	0.730622	ns	Validation
MGST1	0.688889	0.425906	0.951871	0.0796016	ns	Validation
LOC647512	0.455556	0.166998	0.744113	0.618628	ns	Validation
LOC284422	0.444444	0.137259	0.75163	0.638505	ns	Validation
KIAA1344	0.377778	0.0944805	0.661075	0.801107	ns	Validation
HNMT	0.533333	0.234624	0.832043	0.413436	ns	Validation
GPR55	0.588889	0.338659	0.839119	0.243141	ns	Validation
EDG3	0.677778	0.428198	0.927357	0.0813421	ns	Validation
CYP1B1	0.788889	0.589466	0.988312	0.002261	**	Validation
CDK5	0.533333	0.250922	0.815744	0.408526	ns	Validation
CATSPER1	0.711111	0.479614	0.942608	0.0369389	*	Validation
ASGR2	0.844444	0.672969	1	4.12526e-05	***	Validation
ALDH2	0.755556	0.50802	1	0.0215124	*	Validation
