# Supplementary material for: Transcriptomic profiling reveals macrophage gene signatures associated with lactylation-related pathways in chronic obstructive pulmonary disease
Source: Front Genet. 2025 Oct 13;16:1653163. doi: 10.3389/fgene.2025.1653163 (PMC12554970; doi:10.3389/fgene.2025.1653163)
Supplement: Supplementary file 6 [file Table5.xlsx]

## Sheet: Sheet1
	training set	validation set
Accuracy	0.85	0.82
Sensitivity analysis	0.89	0.85
Specificity	0.81	0.79
Precision	0.84	0.83
F1 Score	0.86	0.84
