# Supplementary material for: Transcriptomic profiling reveals macrophage gene signatures associated with lactylation-related pathways in chronic obstructive pulmonary disease
Source: Front Genet. 2025 Oct 13;16:1653163. doi: 10.3389/fgene.2025.1653163 (PMC12554970; doi:10.3389/fgene.2025.1653163)
Supplement: Supplementary file 7 [file Table7.xlsx]

## Sheet: 03.ALDH2
	ID	Description	setSize	enrichmentScore	NES	pvalue	p.adjust	qvalue	rank	leading_edge	core_enrichment
GOBP_POSITIVE_REGULATION_OF_PROTEIN_AUTOPHOSPHORYLATION	GOBP_POSITIVE_REGULATION_OF_PROTEIN_AUTOPHOSPHORYLATION	GOBP_POSITIVE_REGULATION_OF_PROTEIN_AUTOPHOSPHORYLATION	13	0.798904372221066	2.13442166289852	0.000217864923747277	0.0514841407389068	0.045578996596054	1503	tags=54%, list=14%, signal=46%	PDGFC/RAP2B/RAP2A/RAD50/CALM1/TAOK2/DDX3X
GOBP_MICROVILLUS_ASSEMBLY	GOBP_MICROVILLUS_ASSEMBLY	GOBP_MICROVILLUS_ASSEMBLY	13	0.760551800300696	2.0319556316924	0.000217864923747277	0.0514841407389068	0.045578996596054	606	tags=46%, list=6%, signal=44%	ESPN/RAP2B/MYO1A/RAP2A/TNIK/PLD1
GOBP_MICROVILLUS_ORGANIZATION	GOBP_MICROVILLUS_ORGANIZATION	GOBP_MICROVILLUS_ORGANIZATION	15	0.735335858713739	2.04260395097101	0.000223164472216023	0.0514841407389068	0.045578996596054	606	tags=47%, list=6%, signal=44%	ESPN/RAP2B/MYO1A/RAP2A/PLS1/TNIK/PLD1
GOBP_ANTIBACTERIAL_HUMORAL_RESPONSE	GOBP_ANTIBACTERIAL_HUMORAL_RESPONSE	GOBP_ANTIBACTERIAL_HUMORAL_RESPONSE	17	0.745965857285195	2.14140563831014	0.000224064530584808	0.0514841407389068	0.045578996596054	1038	tags=59%, list=10%, signal=53%	DEFA1/DEFA4/DEFA3/CTSG/SLPI/RNASE4/ANG/HLA-A/RNASE6/CAMP
GOBP_REGULATION_OF_PROTEIN_AUTOPHOSPHORYLATION	GOBP_REGULATION_OF_PROTEIN_AUTOPHOSPHORYLATION	GOBP_REGULATION_OF_PROTEIN_AUTOPHOSPHORYLATION	18	0.731652345833271	2.1373237232594	0.000224971878515186	0.0514841407389068	0.045578996596054	1662	tags=44%, list=15%, signal=38%	PDGFC/RAP2B/RAP2A/RAD50/CALM1/TAOK2/DDX3X/TESK1
GOBP_ANOIKIS	GOBP_ANOIKIS	GOBP_ANOIKIS	22	0.667780012094459	2.05434271080407	0.000230467849734962	0.0514841407389068	0.045578996596054	766	tags=32%, list=7%, signal=30%	CEACAM6/BMF/PDK4/DAPK2/ITGB1/STK11/PTRH2
GOBP_MYELOID_LEUKOCYTE_CYTOKINE_PRODUCTION	GOBP_MYELOID_LEUKOCYTE_CYTOKINE_PRODUCTION	GOBP_MYELOID_LEUKOCYTE_CYTOKINE_PRODUCTION	32	0.628608333726091	2.13725325798575	0.00023719165085389	0.0514841407389068	0.045578996596054	2712	tags=72%, list=25%, signal=54%	ACP5/IRAK3/KIT/CD36/UBE2J1/TLR7/DDX21/HLA-G/P2RX7/SIRT1/CD74/TICAM1/PYCARD/RABGEF1/TWIST1/CARD9/DDX1/RIPK2/TGFB3/CUEDC2/DHX36/SYK/MYD88
GOBP_DEFENSE_RESPONSE_TO_GRAM_POSITIVE_BACTERIUM	GOBP_DEFENSE_RESPONSE_TO_GRAM_POSITIVE_BACTERIUM	GOBP_DEFENSE_RESPONSE_TO_GRAM_POSITIVE_BACTERIUM	49	0.566652222825116	2.12466085023688	0.0002460024600246	0.0514841407389068	0.045578996596054	1677	tags=41%, list=16%, signal=35%	DEFA1/DEFA4/DEFA3/ACP5/CTSG/RNASE4/ANG/CD36/HLA-A/RNASE6/RNASE10/MPEG1/P2RX7/CAMP/PYCARD/TBK1/TLR2/C5AR1/TNFSF8/CARD9
GOBP_LAMELLIPODIUM_ORGANIZATION	GOBP_LAMELLIPODIUM_ORGANIZATION	GOBP_LAMELLIPODIUM_ORGANIZATION	50	0.53580354825509	2.01611377756911	0.000246852628980499	0.0514841407389068	0.045578996596054	2854	tags=58%, list=27%, signal=43%	KIT/CYFIP1/PTPRO/WASF2/SPATA13/ITGB1/AVIL/GOLPH3/WASF3/SNX2/CORO1C/CORO1B/P2RY12/CD44/VCL/FSCN1/CAPZB/RAC1/ABLIM3/PIK3CA/ATP7A/SRGAP2/SRC/ACTR2/HSP90AA1/PHPT1/ARHGEF6/NCK1/PARVB
GOBP_NEGATIVE_REGULATION_OF_PEPTIDASE_ACTIVITY	GOBP_NEGATIVE_REGULATION_OF_PEPTIDASE_ACTIVITY	GOBP_NEGATIVE_REGULATION_OF_PEPTIDASE_ACTIVITY	55	0.48520230757664	1.86918273465233	0.000251445813427206	0.0514841407389068	0.045578996596054	2590	tags=44%, list=24%, signal=33%	SERPINB2/SERPINE2/AVP/KLF4/THBS1/SERPINI1/RPS6KA3/CSTA/USP47/CST3/TIMP2/RFFL/CAST/ARL6IP1/SERPINA1/DDX3X/CSTB/CD44/PLAUR/PARK7/SERPINB8/PAK2/CST7/SRC
GOBP_POSITIVE_REGULATION_OF_LOCOMOTION	GOBP_POSITIVE_REGULATION_OF_LOCOMOTION	GOBP_POSITIVE_REGULATION_OF_LOCOMOTION	271	0.363859271516643	1.80552168604551	0.000382555470543229	0.0514841407389068	0.045578996596054	2590	tags=37%, list=24%, signal=29%	CEACAM6/CCL8/PDGFC/EZH2/CCL3L3/APP/SPARC/MYO1C/SPHK1/TRIM32/JAM3/CCR2/CYP1B1/ACTA2/MIA3/JAK2/KIT/BMPR2/AIF1/ITGAV/DAPK2/THBS1/RDX/SOD2/SYNE2/DNM1L/SSH1/CCR1/ITGB1/DOCK8/MAP3K3/PDGFRB/CSF1R/CX3CR1/SCARB1/SASH1/C3AR1/RNASE10/PTP4A1/IFNG/CTSH/INSR/F2RL1/ANGPT1/IL16/STAT5A/NIPBL/IQSEC1/ANXA1/SIRT1/CD74/MMP2/XBP1/PYCARD/P2RY12/ITGA2B/TGFBR3/IL6R/CXCL10/SDCBP/TWIST1/MDM2/STK39/NUMB/AAMP/GRN/C5AR1/MAPRE…
GOBP_VASCULATURE_DEVELOPMENT	GOBP_VASCULATURE_DEVELOPMENT	GOBP_VASCULATURE_DEVELOPMENT	315	0.323243801504502	1.62788507277096	0.000409668168783286	0.0514841407389068	0.045578996596054	2201	tags=32%, list=20%, signal=27%	CCL8/EGR2/NDST1/SLC31A1/TCF7L2/SPARC/SPHK1/DYNC2H1/JAM3/BMPR1A/CCR2/HPSE/ANG/CYP1B1/ACTA2/MIA3/KIT/HPGD/LIPA/CALD1/CD36/BMPR2/KLF4/ITGAV/ANKRD17/ATP2B4/THBS1/SPRED1/WASF2/SOD2/CLIC4/ERBB2/ARHGAP24/ANXA2/ITGB1/MAP3K3/STK11/SMAD7/PDGFRB/EPHB4/CX3CR1/SASH1/C3AR1/CTSH/SOX4/ANGPT1/HLA-G/IMMP2L/CAMP/ANXA1/VPS4B/SIRT1/AP2B1/EGLN1/MMP2/RNH1/LUZP1/MIB1/MYH9/XBP1/ADAM15/TGFBI/SHC1/UBP1/ITGA2B/TGFBR3/GAA/HE…
GOBP_COPPER_ION_TRANSPORT	GOBP_COPPER_ION_TRANSPORT	GOBP_COPPER_ION_TRANSPORT	12	0.725712208769112	1.89356413043394	0.00043308791684712	0.0514841407389068	0.045578996596054	1219	tags=50%, list=11%, signal=44%	SLC31A1/STEAP3/ATP7B/SLC31A2/SLC39A11/COX17
GOBP_NEGATIVE_REGULATION_OF_ANOIKIS	GOBP_NEGATIVE_REGULATION_OF_ANOIKIS	GOBP_NEGATIVE_REGULATION_OF_ANOIKIS	12	0.725082949363778	1.89192223572103	0.00043308791684712	0.0514841407389068	0.045578996596054	766	tags=33%, list=7%, signal=31%	CEACAM6/PDK4/ITGB1/PTRH2
GOBP_POSITIVE_REGULATION_OF_RESPONSE_TO_EXTERNAL_STIMULUS	GOBP_POSITIVE_REGULATION_OF_RESPONSE_TO_EXTERNAL_STIMULUS	GOBP_POSITIVE_REGULATION_OF_RESPONSE_TO_EXTERNAL_STIMULUS	363	0.290003216714055	1.48363918312135	0.0004359197907585	0.0514841407389068	0.045578996596054	3016	tags=39%, list=28%, signal=29%	APP/TLR5/KLRC3/TRIM32/DHX9/ARG1/CCR2/CEBPA/MGST2/PTPN22/IRAK3/CTSC/CD36/BMPR2/CASP6/OAS3/AIF1/ANKRD17/DAPK2/THBS1/SFPQ/LGALS2/LGALS1/PUM2/TLR8/DNM1L/ECSIT/TLR7/CCR1/NLRP3/TNFSF4/CLEC4E/CHUK/RPS6KA3/TLR6/LY86/PELI1/PDGFRB/HYAL2/PYHIN1/CSF1R/CX3CR1/SASH1/C3AR1/TICAM2/IFNG/F2RL1/IL16/HLA-G/LSM14A/CD74/IL15/SH2D1B/BANF1/TICAM1/RNF185/CD14/PYCARD/P2RY12/POLR3B/NPLOC4/IL6R/CXCL10/TRIM5/RAB11FIP2/TBK1/D…
GOBP_ACTIN_FILAMENT_BASED_PROCESS	GOBP_ACTIN_FILAMENT_BASED_PROCESS	GOBP_ACTIN_FILAMENT_BASED_PROCESS	369	0.298767191343094	1.53281	0.000436490615451768	0.0514841407389068	0.045578996596054	2677	tags=38%, list=25%, signal=30%	MYOM2/ESPN/PGM5/EPDR1/MYO1C/TRIM32/JAM3/DSC2/EPB41L3/PALLD/MYL9/ANG/ACTA2/MYO1A/JAK2/TACSTD2/KIT/CYFIP1/RAP2A/CALD1/TMOD3/AIF1/CSRP1/PLS1/TNIK/RDX/WASF2/SYNE2/SMTN/ECT2/STAU2/SSH1/PHACTR2/MAD2L2/FHL3/HSP90B1/DAAM1/KCNQ1/ITGB1/SRI/GMFB/AVIL/PDGFRB/MEF2A/CSF1R/EPB41L2/WASF3/ITGB5/ATP2A2/SH3BP1/GAS7/ELMO1/F2RL1/DBN1/TAOK1/IQSEC1/CORO1C/ANXA1/SVIL/FHOD1/CORO1B/AKAP13/RACGAP1/RNH1/INPPL1/MYH9/PYCARD/S…
GOBP_ENDOCYTOSIS	GOBP_ENDOCYTOSIS	GOBP_ENDOCYTOSIS	375	0.297985148590449	1.52837117123573	0.00044404973357016	0.0514841407389068	0.045578996596054	2932	tags=39%, list=27%, signal=29%	CEBPE/APP/CD302/MYO1C/SPHK1/CLTC/SORT1/CCR2/RIN3/ITSN1/MYO1A/LIPA/CD36/DLG4/AIF1/ITGAV/ADRB2/THBS1/WASF2/EHD3/SIRPB1/CANX/DNM1L/ANXA2/ITGB1/LRP8/SMAP1/LRP3/RABEP1/SCARB1/TICAM2/FCGR2B/SCAMP5/SH3BP1/IFNG/DPYSL2/NPC1/SCARB2/INSR/ELMO1/F2RL1/CSNK1G3/RAB27A/ANGPT1/DYSF/ASGR2/ABCA1/CORO1C/P2RX7/MTMR6/BMP2K/ANXA1/CLTA/IL15/AP2B1/TM9SF4/ARL8B/UNC13D/FCGR2A/MIB1/INPPL1/CD14/MYH9/FCHO2/PYCARD/CDK5/ATP9A/R…
GOBP_MONOCYTE_CHEMOTAXIS	GOBP_MONOCYTE_CHEMOTAXIS	GOBP_MONOCYTE_CHEMOTAXIS	22	0.637237198083586	1.9603815167068	0.000460935699469924	0.0514841407389068	0.045578996596054	2135	tags=59%, list=20%, signal=47%	CCL8/CTSG/CCR2/AIF1/PTPRO/CCR1/CX3CR1/ANXA1/IL6R/CXCL10/LYN/MOSPD2/CCL3
GOBP_CELL_MORPHOGENESIS	GOBP_CELL_MORPHOGENESIS	GOBP_CELL_MORPHOGENESIS	404	0.294073917591402	1.51725183178006	0.000467071461933676	0.0514841407389068	0.045578996596054	2932	tags=40%, list=27%, signal=30%	OLFM1/EGR2/RAPH1/APP/SPARC/AURKA/EXT1/ECE1/TIAM2/ULK2/SLITRK4/ST14/EPB41L3/ZNF365/PALLD/APLP2/COCH/KIT/CYFIP1/RAP2A/LIPA/BMPR2/DLG4/PTPRO/PLS1/TNIK/LATS2/RDX/WASF2/NIN/SPAST/ECT2/ALCAM/STAU2/CLIC4/ERBB2/SSH1/ITGB1/LRP8/HEXB/STK11/HECW2/KIF13B/MEF2A/PDZD8/CSF1R/WEE1/YWHAH/WASF3/MSN/SLC9A6/FEZ2/SNX2/VPS54/GAS7/DBN1/SLC30A1/PTEN/PLXNB2/KIDINS220/CORO1C/P2RX7/ANXA1/CORO1B/EIF4G2/CDH23/TBCCD1/MYH9/ZMY…
GOBP_INFLAMMATORY_RESPONSE	GOBP_INFLAMMATORY_RESPONSE	GOBP_INFLAMMATORY_RESPONSE	430	0.282939871668937	1.46992447323212	0.000474158368895211	0.0514841407389068	0.045578996596054	2201	tags=28%, list=20%, signal=23%	TRIM14/CCL8/ACP5/PLA2G4C/CD163/EZH2/NDST1/CCL3L3/APP/TLR5/ORM1/EXT1/SPHK1/IRF5/HYAL3/DHX9/JAM3/CCR2/CEBPA/ATRN/MGST2/PTPN22/VNN1/JAK2/KIT/MAPK9/CTSC/LIPA/CD36/KLF4/AIF1/HP/LTB4R/THBS1/LGALS2/LGALS1/TLR8/TLR7/REL/CCR1/NLRP3/TNFSF4/CHUK/ITGB1/TLR6/LY86/HYAL2/CSF1R/MGLL/CX3CR1/EXTL3/C3AR1/TICAM2/FCGR2B/IFNG/VPS54/IL1R2/F2RL1/CD68/IL16/P2RX7/ANXA1/IL15/NDFIP1/UNC13D/TICAM1/MKRN2/FCGR2A/CD14/PF4V1/NT5…
GOBP_CHEMICAL_HOMEOSTASIS	GOBP_CHEMICAL_HOMEOSTASIS	GOBP_CHEMICAL_HOMEOSTASIS	446	0.281448955013816	1.46567765664231	0.000493827160493827	0.0514841407389068	0.045578996596054	2201	tags=29%, list=20%, signal=24%	CCL8/PTPRN2/SLC31A1/APP/MINPP1/RHCE/TCF7L2/EXT1/SLC24A4/FABP5/CYBRD1/SLC8A3/TRIM24/ABHD4/CCR2/CEBPA/PDK4/ATP7B/AVP/SLC30A9/LIPA/CYP4F12/BGLAP/ATP2B4/RAB11B/SLC31A2/SOD2/SURF4/CLIC4/CCR1/HSP90B1/KCNQ1/POLD1/SRI/PRNP/HEXB/STK11/HYAL2/PDZD8/SCARB1/SLC9A6/ATP2A2/IFNG/SLC40A1/SMAD2/VPS54/ADCK1/CTSH/NPC1/INSR/SOX4/GRINA/SLC30A1/ACO1/ABCA1/DYNLL1/P2RX7/SIRT1/EGLN1/TM9SF4/FKBP1A/NDFIP1/XPR1/NAPSA/CDH23/L…
GOBP_RESPONSE_TO_LIPID	GOBP_RESPONSE_TO_LIPID	GOBP_RESPONSE_TO_LIPID	447	0.296358549525247	1.54272803533748	0.000496524329692155	0.0514841407389068	0.045578996596054	2931	tags=38%, list=27%, signal=29%	BPI/DEFA1/DEFA4/DEFA3/ACP5/CTSG/SLPI/EZH2/CEBPE/GRAMD1C/MGST1/TRIM24/MGST2/CYP1B1/PTPN22/IRAK3/TFPI/PDK4/JAK2/HPGD/AVP/LIPA/CD36/GPX4/KLF4/GDAP2/BGLAP/TYMS/NRIP1/THBS1/SOD2/CD86/SCD/CCNA2/NLRP3/TNFSF4/CHUK/ACSBG1/RPS6KA3/LRP8/LY86/IDH1/GCH1/STK11/PELI1/KCNMB1/YWHAH/MSN/CX3CR1/SCARB1/SASH1/PTGDS/TICAM2/SMAD2/VPS54/CTSH/NPC1/PTGES3/RORC/CD68/PKN1/NCOR2/TRIB1/ABCA1/P2RX7/CAMP/VIM/ANXA1/VPS4B/SIRT1/M…
GOBP_CYTOKINE_PRODUCTION	GOBP_CYTOKINE_PRODUCTION	GOBP_CYTOKINE_PRODUCTION	456	0.281836273102281	1.47104737740601	0.000498753117206983	0.0514841407389068	0.045578996596054	2201	tags=31%, list=20%, signal=25%	BPI/TNFRSF21/ACP5/EZH2/APP/TLR5/ARRDC4/ORM1/SPHK1/IRF5/TRIM32/DHX9/ARG1/BMPR1A/CCR2/HPSE/HOMER3/CYP1B1/PTPN22/IRAK3/LAPTM4B/JAK2/KIT/HLA-DPB1/MAPK9/CD36/KLF4/OAS3/AIF1/ITGAV/UBE2J1/THBS1/HLA-A/TLR8/TRAF3IP1/RAD21/TRAF2/CD86/TLR7/REL/NLRP3/TNFSF4/CLEC4E/CHUK/TLR6/TNFRSF8/DDX21/PRNP/CD33/PELI1/SMAD7/HYAL2/CSF1R/CX3CR1/EXTL3/C3AR1/TICAM2/FCGR2B/SCAMP5/IFNG/IL1R2/F2RL1/ANGPT1/IL16/HLA-G/P2RX7/CEBPG/A…
GOBP_ICOSANOID_METABOLIC_PROCESS	GOBP_ICOSANOID_METABOLIC_PROCESS	GOBP_ICOSANOID_METABOLIC_PROCESS	54	0.474865242363662	1.82087706713533	0.00050125313283208	0.0514841407389068	0.045578996596054	2210	tags=50%, list=21%, signal=40%	PLA2G4C/FABP5/MGST2/CYP1B1/HPGD/AVP/GPX4/CYP4F12/PTGS1/FADS1/MGLL/PTGDS/LTA4H/PTGES3/SIRT1/CD74/CYP2S1/PYCARD/GSTP1/TLR2/PNPLA8/TBXAS1/MGST3/ALOX5AP/COMT/ABHD6/PLA2G4A
GOBP_CIRCULATORY_SYSTEM_DEVELOPMENT	GOBP_CIRCULATORY_SYSTEM_DEVELOPMENT	GOBP_CIRCULATORY_SYSTEM_DEVELOPMENT	462	0.287084929366591	1.49844985285384	0.00050125313283208	0.0514841407389068	0.045578996596054	1597	tags=24%, list=15%, signal=21%	CCL8/OLFM1/EGR2/FZD2/GNA11/NDST1/SLC31A1/TCF7L2/SPARC/EXT1/SPHK1/ECE1/DYNC2H1/JAM3/BMPR1A/CCR2/HPSE/ANG/CYP1B1/ACTA2/MIA3/KIT/HPGD/LIPA/EOMES/CALD1/CD36/BMPR2/KLF4/ITGAV/ANKRD17/ATP2B4/STIL/THBS1/SPRED1/WASF2/SOD2/CLIC4/ERBB2/ARHGAP24/COL14A1/ANXA2/KCNQ1/ITGB1/MAP3K3/SRI/MAML1/STK11/SMAD7/PDGFRB/MEF2A/EPHB4/CX3CR1/SASH1/C3AR1/MED12/SMAD2/CTSH/INSR/SOX4/ANGPT1/PTEN/NIPBL/HLA-G/IMMP2L/BCOR/CAMP/ANX…
GOBP_REGULATION_OF_LOCOMOTION	GOBP_REGULATION_OF_LOCOMOTION	GOBP_REGULATION_OF_LOCOMOTION	471	0.303511566254566	1.58868517473194	0.000509164969450102	0.0514841407389068	0.045578996596054	2918	tags=39%, list=27%, signal=30%	CEACAM6/CCL8/PDGFC/RAP2B/EZH2/CCL3L3/APP/SPARC/MYO1C/SPHK1/TRIM32/JAM3/BMPR1A/CCR2/RIN3/CYP1B1/ACTA2/MIA3/JAK2/SERPINE2/TACSTD2/KIT/RAP2A/BMPR2/KLF4/AIF1/ITGAV/PTPRO/CTNNA1/ATP2B4/CATSPER1/DAPK2/THBS1/SPRED1/RDX/SOD2/SYNE2/DNM1L/CLIC4/SSH1/CCR1/SPATA13/ITGB1/DOCK8/MAP3K3/SMAD7/PDGFRB/HYAL2/CSF1R/MSN/CX3CR1/SCARB1/SASH1/C3AR1/RNASE10/RFFL/PTP4A1/SH3BP1/IFNG/CTSH/INSR/F2RL1/ANGPT1/PTEN/IL16/STAT5A/…
GOBP_ANATOMICAL_STRUCTURE_FORMATION_INVOLVED_IN_MORPHOGENESIS	GOBP_ANATOMICAL_STRUCTURE_FORMATION_INVOLVED_IN_MORPHOGENESIS	GOBP_ANATOMICAL_STRUCTURE_FORMATION_INVOLVED_IN_MORPHOGENESIS	489	0.295418181802055	1.55202238154317	0.000514933058702369	0.0514841407389068	0.045578996596054	1582	tags=24%, list=15%, signal=21%	MYOM2/FBN2/CCL8/OLFM1/EGR2/FZD2/FAM20C/PGM5/SLC31A1/SPARC/C12orf43/EXT1/SPHK1/SLC24A4/SDCCAG8/JAM3/ST14/BMPR1A/CCR2/EPB41L3/MYL9/HPSE/ANG/CYP1B1/MIA3/TXNRD1/CAMK1/LEO1/EOMES/CALD1/CD36/TMOD3/HS2ST1/BMPR2/KLF4/ITGAV/CSRP1/GABPA/ATP2B4/POLR1B/STIL/THBS1/LATS2/SPRED1/ETS2/DUSP5/RDH10/WASF2/DYRK1B/CLIC4/ERBB2/ARHGAP24/ANXA2/ITGB1/TTLL1/LRP8/MAP3K3/PDGFRB/MEF2A/EPHB4/CX3CR1/SASH1/ITGB5/C3AR1/MED12/SLC…
GOBP_NEGATIVE_REGULATION_OF_MULTICELLULAR_ORGANISMAL_PROCESS	GOBP_NEGATIVE_REGULATION_OF_MULTICELLULAR_ORGANISMAL_PROCESS	GOBP_NEGATIVE_REGULATION_OF_MULTICELLULAR_ORGANISMAL_PROCESS	506	0.262138491347275	1.38152638297747	0.000534473543559594	0.0514841407389068	0.045578996596054	2242	tags=27%, list=21%, signal=22%	BPI/PROS1/SERPINB2/TNFRSF21/ACP5/ALDH1A1/CTSG/EZH2/ORM1/SPARC/ARG1/ULK2/BMPR1A/CCR2/CEBPA/HOMER3/PTPN22/IRAK3/LAPTM4B/TFPI/SERPINE2/TACSTD2/CTSC/AVP/CD36/BMPR2/KLF4/OAS3/PTPRO/CTNNA1/BGLAP/ADRB2/ATP2B4/THBS1/SPRED1/TLR8/TRAF3IP1/RAD21/PDE5A/CD86/ERBB2/REL/CCR1/MAD2L2/NLRP3/TNFSF4/ANXA2/ITGB1/TLR6/SRI/PRNP/CD33/STK11/PELI1/SMAD7/CST3/YWHAH/CX3CR1/PTGDS/EXTL3/FCGR2B/ATP2A2/IFNG/MAFB/IL1R2/PHF14/F2R…
GOBP_RESPONSE_TO_NITROGEN_COMPOUND	GOBP_RESPONSE_TO_NITROGEN_COMPOUND	GOBP_RESPONSE_TO_NITROGEN_COMPOUND	521	0.276476416161475	1.45967970792261	0.000546149645002731	0.0514841407389068	0.045578996596054	2663	tags=35%, list=25%, signal=28%	EGR2/GNA11/EZH2/APP/MYO1C/DERL2/EXT1/IRF5/SLC24A4/DHX9/SORT1/TRIM24/MAN1A1/SULT1A3/MGST2/CYP1B1/PTPN22/MIA3/IRAK3/PDK4/JAK2/CYFIP1/LIPA/CD36/CASP6/KLF4/CTNNA1/BGLAP/ADRB2/IDE/EIF4EBP2/UBE2J1/ATP2B4/TNIK/YOD1/TYMS/SULT1A4/TRIM44/CANX/TRAF2/TLR7/SSH1/CCNA2/TNFSF4/HSP90B1/CHUK/KCNQ1/ITGB1/TLR6/DDX21/PRNP/STK11/PELI1/PSMB2/GOLPH3/FAF1/FCGR2B/LTA4H/KYNU/NPC1/INSR/CD68/STAT5A/SMARCC1/NCOR2/ABCA1/EFTUD2…
GOBP_LOCOMOTION	GOBP_LOCOMOTION	GOBP_LOCOMOTION	545	0.285174876118754	1.50927751743619	0.000560224089635854	0.0514841407389068	0.045578996596054	2715	tags=36%, list=25%, signal=28%	CEACAM6/DEFA1/CCL8/PDGFC/RAP2B/CTSG/EZH2/CCL3L3/APP/SPARC/MYO1C/SPHK1/TRIM32/JAM3/BMPR1A/CCR2/RIN3/CYP1B1/ACTA2/MIA3/JAK2/SERPINE2/TACSTD2/KIT/RAP2A/BMPR2/KLF4/AIF1/ITGAV/PTPRO/CTNNA1/ATP2B4/CATSPER1/DAPK2/THBS1/SPRED1/RDX/SOD2/SYNE2/DNM1L/CLIC4/SSH1/CCR1/PLD1/SPATA13/ITGB1/DOCK8/MAP3K3/SMAD7/PDGFRB/HYAL2/CSF1R/MSN/CX3CR1/SCARB1/SASH1/C3AR1/RNASE10/RFFL/PTP4A1/SH3BP1/IFNG/CTSH/INSR/CMTM5/F2RL1/AN…
GOBP_INNATE_IMMUNE_RESPONSE	GOBP_INNATE_IMMUNE_RESPONSE	GOBP_INNATE_IMMUNE_RESPONSE	551	0.256150571240639	1.35723647705262	0.00056785917092561	0.0514841407389068	0.045578996596054	2840	tags=34%, list=26%, signal=26%	TRIM14/BPI/DEFA1/DEFA4/DEFA3/SLPI/TLR5/KLRC3/MYO1C/IRF5/TRIM32/DHX9/ARG1/CFH/KLRB1/ANG/PTPN22/IRAK3/VNN1/JAK2/DAPK1/CD36/CASP6/OAS3/AIF1/ANKRD17/SFPQ/HLA-A/PUM2/TLR8/ECSIT/TRAF2/TLR7/REL/SAMHD1/NLRP3/CLEC4E/CHUK/RPS6KA3/KIR3DL1/TLR6/LRP8/RNASE6/LY86/DDX21/GCH1/PELI1/PYHIN1/CSF1R/CX3CR1/TICAM2/FCGR2B/KYNU/IFNG/APOBEC3G/MPEG1/F2RL1/RAB27A/HLA-G/LSM14A/CAMP/VIM/PRDX1/CEBPG/ANXA1/CD74/EIF4E2/NMB/ARL8…
GOBP_CARBOHYDRATE_DERIVATIVE_METABOLIC_PROCESS	GOBP_CARBOHYDRATE_DERIVATIVE_METABOLIC_PROCESS	GOBP_CARBOHYDRATE_DERIVATIVE_METABOLIC_PROCESS	566	0.268748487393705	1.42698014045132	0.000572409845449342	0.0514841407389068	0.045578996596054	2966	tags=35%, list=28%, signal=27%	TPST1/UAP1L1/ALDH1A1/PLOD2/NDST1/H6PD/EXTL2/APP/ELOVL4/NT5M/TCF7L2/EXT1/HYAL3/CLTC/MAN1A1/SULT1A3/HPSE/DTYMK/CBFA2T3/VNN1/PDK4/SULT1A2/ST8SIA1/KIT/B3GNT5/LIPA/HS2ST1/BMPR2/NEU1/ELOVL6/UBE2J1/TYMS/SULT1A4/SCCPDH/DNM1L/PDE5A/GPD2/DPYD/SAMHD1/SLC25A1/ACSL4/ACSBG1/GNPTAB/ABHD14B/SUCLA2/NTHL1/HEXB/CST3/HYAL2/GALNT1/UCK2/GOLPH3/EXTL3/DLAT/IFNG/APOBEC3G/NPC1/SCARB2/INSR/ANGPT1/MFN1/CHI3L2/NAGA/TM9SF2/P2…
GOBP_CELLULAR_RESPONSE_TO_OXYGEN_CONTAINING_COMPOUND	GOBP_CELLULAR_RESPONSE_TO_OXYGEN_CONTAINING_COMPOUND	GOBP_CELLULAR_RESPONSE_TO_OXYGEN_CONTAINING_COMPOUND	559	0.282894934199284	1.49854398974701	0.000574382538770821	0.0514841407389068	0.045578996596054	2372	tags=30%, list=22%, signal=24%	BPI/DEFA1/DEFA4/DEFA3/PTPRN2/ALDH1A1/CTSG/GNA11/EZH2/CEBPE/APP/GRAMD1C/MGST1/MYO1C/SPHK1/TRIM24/SULT1A3/CYP1B1/PTPN22/IRAK3/PDK4/JAK2/DAPK1/CYFIP1/MAPK9/CD36/KLF4/CTNNA1/BGLAP/ADRB2/IDE/EIF4EBP2/ATP2B4/NRIP1/SULT1A4/RAB11B/SOD2/TRAF2/CD86/ECT2/SSH1/CCNA2/NLRP3/TNFSF4/HSP90B1/CHUK/KCNQ1/TLR6/LRP8/LY86/GCH1/SRI/PRNP/KCNMB1/GOLPH3/MSN/CX3CR1/SCARB1/SASH1/TICAM2/FCGR2B/SMAD2/VPS54/INSR/SOX4/RORC/CD68…
GOBP_LIPID_METABOLIC_PROCESS	GOBP_LIPID_METABOLIC_PROCESS	GOBP_LIPID_METABOLIC_PROCESS	614	0.25892387873011	1.3832499966946	0.000605326876513317	0.0514841407389068	0.045578996596054	2210	tags=27%, list=21%, signal=23%	PTPRN2/PLA2G4C/UGT2B11/ALDH1A1/AGPAT3/PRDX6/CERKL/H6PD/BCAT1/FMO5/APP/ELOVL4/PAM/SPHK1/FABP5/ABHD11/ACADS/ABHD4/SULT1A3/CEBPA/ANG/CYP27A1/MGST2/CYP1B1/PTPN22/OXCT2/PDK4/SULT1A2/ST8SIA1/KIT/CEL/B3GNT5/HPGD/AVP/SMPDL3A/LIPA/CD36/GPX4/AMACR/CYP4F12/NEU1/ELOVL6/BGLAP/OCRL/SULT1A4/RDH10/SCCPDH/PLAGL2/DHRS4/SCD/NFE2L1/SLC25A1/PLD1/ACSL4/CHAT/ACSBG1/AGPS/LRP8/IDH1/PTGS1/HEXB/SOCS4/AVIL/FADS1/PDGFRB/SERA…
GOBP_CELL_PROJECTION_ORGANIZATION	GOBP_CELL_PROJECTION_ORGANIZATION	GOBP_CELL_PROJECTION_ORGANIZATION	643	0.276112921104994	1.47911923175087	0.000619195046439629	0.0514841407389068	0.045578996596054	2920	tags=39%, list=27%, signal=30%	ESPN/OLFM1/TNFRSF21/EGR2/RAP2B/EZH2/RAPH1/APP/PTPDC1/AURKA/EXT1/TRIM32/ECE1/DYNC2H1/SDCCAG8/TIAM2/ULK2/KIF27/SLITRK4/EPB41L3/NEK1/ZNF365/PALLD/APLP2/MYO1A/JAK2/CAMK1/TACSTD2/KIT/CYFIP1/RAP2A/BMPR2/DLG4/KLF4/PTPN9/AIF1/PTPRO/CTNNA1/OCRL/PLS1/TNIK/RP2/RDX/WASF2/EHD3/RAB6B/NIN/PUM2/SYNE2/TRAF3IP1/SPAST/SERPINI1/ALCAM/STAU2/ERBB2/ARHGAP24/PLD1/SPATA13/TOX/KCNQ1/ITGB1/TTLL1/LRP8/BBS12/PRNP/AVIL/STK11/…
GOBP_CYTOSKELETON_ORGANIZATION	GOBP_CYTOSKELETON_ORGANIZATION	GOBP_CYTOSKELETON_ORGANIZATION	643	0.240962087969967	1.29081847025803	0.000619195046439629	0.0514841407389068	0.045578996596054	2688	tags=33%, list=25%, signal=26%	MYOM2/ESPN/PGM5/TUBB6/AURKA/MYO1C/TRIM32/SDCCAG8/CLTC/JAM3/UHRF1/SAC3D1/EPB41L3/MAP7/PALLD/MYL9/ANG/CENPE/MYO1A/JAK2/SASS6/TACSTD2/KIT/CYFIP1/RAP2A/CALD1/TMOD3/AIF1/CSRP1/PLS1/TRIM37/TNIK/STIL/RDX/WASF2/NIN/SYNE2/TRAF3IP1/SMTN/SPAST/ECT2/STAU2/CLIC4/KRT23/SSH1/PHACTR2/MAD2L2/RCC1/FHL3/HSP90B1/DAAM1/CCDC6/NUSAP1/ITGB1/TTLL1/GMFB/AVIL/PDGFRB/STAG1/MEF2A/PDZD8/CSF1R/WEE1/EPB41L2/WASF3/MSN/ITGB5/SH3B…
GOBP_POSITIVE_REGULATION_OF_PROTEIN_METABOLIC_PROCESS	GOBP_POSITIVE_REGULATION_OF_PROTEIN_METABOLIC_PROCESS	GOBP_POSITIVE_REGULATION_OF_PROTEIN_METABOLIC_PROCESS	662	0.252978993013514	1.35669019199704	0.000637348629700446	0.0514841407389068	0.045578996596054	2995	tags=35%, list=28%, signal=27%	CRLF1/CAMTA1/PDGFC/RAP2B/EZH2/APP/ARRDC4/TCF7L2/AURKA/SPHK1/TRIM32/DHX9/UBE2C/UHRF1/CEBPA/ANG/CENPE/CYP1B1/PTPN22/CBFA2T3/BCL2A1/JAK2/CAMK1/FBXO22/KIT/DAPK1/MAPK9/CTSC/RAP2A/AVP/CD36/DLG4/KLF4/ADRB2/IDE/TNIK/THBS1/RDX/TRAF2/CD86/ECT2/ERBB2/MAD2L2/PLD1/NLRP3/ANXA2/TLR6/LRP8/JMJD4/PRNP/SOCS4/STK11/PELI1/SMAD7/PDGFRB/PYHIN1/CSF1R/EIF4G3/MSN/CX3CR1/DCUN1D5/SASH1/FAF1/IFNG/NSF/RAD50/PELI2/CTSH/DHX29/I…
GOBP_DEFENSE_RESPONSE_TO_OTHER_ORGANISM	GOBP_DEFENSE_RESPONSE_TO_OTHER_ORGANISM	GOBP_DEFENSE_RESPONSE_TO_OTHER_ORGANISM	670	0.261814591302832	1.40662391143359	0.000638977635782748	0.0514841407389068	0.045578996596054	2467	tags=30%, list=23%, signal=25%	TRIM14/BPI/DEFA1/DEFA4/DEFA3/CCL8/ACP5/CTSG/SLPI/RNASE4/CCL3L3/TLR5/KLRC3/MYO1C/IRF5/TRIM32/DHX9/ARG1/CFH/KLRB1/ANG/PTPN22/IRAK3/VNN1/JAK2/DAPK1/CD36/CASP6/OAS3/AIF1/BATF2/ANKRD17/HP/TRIM44/SFPQ/HLA-A/PUM2/TLR8/ECSIT/TRAF3IP1/TRAF2/TLR7/REL/SAMHD1/NLRP3/TNFSF4/CLEC4E/CHUK/RPS6KA3/KIR3DL1/TLR6/LRP8/RNASE6/LY86/DDX21/GCH1/PELI1/HYAL2/PYHIN1/CSF1R/CX3CR1/RNASE10/TICAM2/FCGR2B/KYNU/IFNG/APOBEC3G/MPEG…
GOBP_PHOSPHORYLATION	GOBP_PHOSPHORYLATION	GOBP_PHOSPHORYLATION	682	0.236817388360767	1.2736043464727	0.000643915003219575	0.0514841407389068	0.045578996596054	2034	tags=24%, list=19%, signal=21%	CRLF1/PDGFC/RAP2B/CTSG/CERKL/EZH2/FAM20C/APP/AURKA/SPHK1/SLC8A3/ULK2/BMPR1A/NEK1/ANG/CENPE/PTPN22/IRAK3/PDK4/JAK2/CAMK1/KIT/DAPK1/MAPK9/RAP2A/AVP/CD36/BMPR2/DLG4/CDKN1C/PTPRO/ADRB2/TNIK/DAPK2/THBS1/CDC7/LATS2/CTDSPL/SPRED1/TLR8/DYRK1B/TRAF3IP1/TRAF2/CD86/ECT2/TLR7/ERBB2/MAD2L2/CCNA2/CHUK/GNPTAB/RPS6KA3/TLR6/LRP8/MAP3K3/PRNP/GMFB/MAML1/SOCS4/STK11/SMAD7/PDGFRB/HYAL2/EPHB4/CSF1R/WEE1/CX3CR1/SASH1/M…
GOBP_CELL_MOTILITY	GOBP_CELL_MOTILITY	GOBP_CELL_MOTILITY	702	0.248196059632199	1.33942868694433	0.000645577792123951	0.0514841407389068	0.045578996596054	2724	tags=33%, list=25%, signal=27%	CEACAM6/DEFA1/CCL8/PDGFC/RAP2B/CTSG/EZH2/CCL3L3/APP/SPARC/MYO1C/EXT1/SPHK1/TRIM32/DYNC2H1/SDCCAG8/JAM3/BMPR1A/CCR2/RIN3/PALLD/ANG/CYP1B1/ACTA2/MIA3/JAK2/SERPINE2/TACSTD2/KIT/RAP2A/EOMES/BMPR2/KLF4/AIF1/ITGAV/PTPRO/CTNNA1/ATP2B4/CATSPER1/DAPK2/THBS1/SPRED1/RDX/WASF2/SOD2/HTR6/SYNE2/DNM1L/CLIC4/SSH1/ARHGAP24/CCR1/SPATA13/ITGB1/TTLL1/LRP8/DOCK8/MAP3K3/HEXB/SMAD7/PDGFRB/HYAL2/EPHB4/CSF1R/GOLPH3/MSN/C…
GOBP_REGULATION_OF_CATALYTIC_ACTIVITY	GOBP_REGULATION_OF_CATALYTIC_ACTIVITY	GOBP_REGULATION_OF_CATALYTIC_ACTIVITY	675	0.248594544980465	1.33674831599089	0.000645994832041344	0.0514841407389068	0.045578996596054	2738	tags=32%, list=25%, signal=25%	SERPINB2/CCL8/PDGFC/RAP2B/EZH2/CCL3L3/APP/ARRDC4/SLC8A3/DHX9/TIAM2/SORT1/UBE2C/UHRF1/CCR2/ANG/CENPE/PTPN22/IRAK3/BCL2A1/JAK2/CAMK1/SERPINE2/KIT/DAPK1/AVP/DLG4/KLF4/CDKN1C/OAS3/PTPRO/ADRB2/HP/GMIP/ATP2B4/THBS1/LATS2/SPRED1/RDX/PKP4/ECSIT/TRAF2/CD86/ECT2/SERPINI1/ERBB2/ARHGAP24/MAD2L2/CCNA2/DOCK9/MTRR/NLRP3/HSP90B1/RPS6KA3/ITGB1/CSTA/USP47/TLR6/DOCK8/GCH1/SOCS4/STK11/SMAD7/PDGFRB/CST3/TIMP2/HYAL2/E…
GOBP_NEUROGENESIS	GOBP_NEUROGENESIS	GOBP_NEUROGENESIS	685	0.246248417661425	1.32445747677196	0.000646830530401035	0.0514841407389068	0.045578996596054	2917	tags=37%, list=27%, signal=29%	OLFM1/TNFRSF21/EGR2/FZD2/EZH2/RAPH1/APP/RTN1/AURKA/EXT1/TRIM32/SLC8A3/ECE1/DYNC2H1/SDCCAG8/TIAM2/ULK2/SLITRK4/BMPR1A/CCR2/EPB41L3/ZNF365/PALLD/APLP2/JAK2/CAMK1/SERPINE2/KIT/CYFIP1/RAP2A/EOMES/BMPR2/DLG4/KLF4/PTPN9/PTPRO/CTNNA1/PLS1/TNIK/RTN3/RAB6B/SOD2/NIN/PUM2/SYNE2/SPAST/ECT2/SERPINI1/ALCAM/STAU2/ERBB2/ZSWIM6/ACSL4/TOX/ANXA2/MME/KCNQ1/ITGB1/TTLL1/LRP8/HEXB/AVIL/STK11/HECW2/KIF13B/RUNX2/MEF2A/CS…
GOBP_RESPONSE_TO_MOLECULE_OF_BACTERIAL_ORIGIN	GOBP_RESPONSE_TO_MOLECULE_OF_BACTERIAL_ORIGIN	GOBP_RESPONSE_TO_MOLECULE_OF_BACTERIAL_ORIGIN	195	0.349596441524513	1.66939525577693	0.000671140939597315	0.0514841407389068	0.045578996596054	1704	tags=28%, list=16%, signal=24%	BPI/DEFA1/DEFA4/DEFA3/ACP5/CTSG/SLPI/CEBPE/IRF5/MGST2/PTPN22/IRAK3/JAK2/HPGD/CD36/SOD2/CD86/NLRP3/TNFSF4/CHUK/RPS6KA3/TLR6/LY86/GCH1/PELI1/CX3CR1/SCARB1/SASH1/TICAM2/FCGR2B/CD68/TRIB1/ABCA1/P2RX7/CAMP/VIM/TICAM1/CASP7/CD14/PF4V1/XBP1/PYCARD/DUSP10/GSTP1/CXCL10/TRIM5/PRDX3/TLR2/C5AR1/CASP3/CARD9/MAPKAPK3/CEBPB/IRAK4
GOBP_REGULATION_OF_TRANSPORT	GOBP_REGULATION_OF_TRANSPORT	GOBP_REGULATION_OF_TRANSPORT	733	0.243406071588808	1.31738902878373	0.000674763832658569	0.0514841407389068	0.045578996596054	2932	tags=36%, list=27%, signal=28%	FRMD4A/PTPRN2/GNA11/TCF7L2/DERL2/SPHK1/FABP5/HYAL3/DHX9/CCR2/RIN3/ANG/HOMER3/SCRN1/JAK2/CAMK1/RIMS3/SERPINE2/DAPK1/CYFIP1/AVP/CD36/DLG4/ITGAV/BGLAP/ADRB2/UBE2J1/ATP2B4/YOD1/THBS1/RDX/RAB11B/SLC31A2/SIRPB1/SURF4/PNKD/DNM1L/ECT2/CCR1/PLD1/ABCB1/ACSL4/ANXA2/KCNQ1/ITGB1/SRI/PRNP/CD33/STK11/SMAP1/HECW2/NUP214/PDGFRB/HYAL2/MEF2A/KCNMB1/FXYD6/YWHAH/GOLPH3/MSN/SCARB1/FCGR2B/ATP2A2/VDAC1/SCAMP5/IFNG/NSF/I…
GOBP_RESPONSE_TO_ENDOGENOUS_STIMULUS	GOBP_RESPONSE_TO_ENDOGENOUS_STIMULUS	GOBP_RESPONSE_TO_ENDOGENOUS_STIMULUS	749	0.255644642991513	1.38509	0.000698324022346369	0.0514841407389068	0.045578996596054	2932	tags=36%, list=27%, signal=28%	FBN2/DEFA1/DEFA3/EGR2/GNA11/EZH2/FAM20C/NDST1/APP/MYO1C/EXT1/SPHK1/SLC24A4/SORT1/CHURC1/TRIM24/SNX25/BMPR1A/SULT1A3/ANG/DTYMK/CYP1B1/ACTA2/PTPN22/MIA3/TFPI/PDK4/JAK2/CYFIP1/HPGD/CD36/BMPR2/CASP6/KLF4/CDKN1C/CTNNA1/BGLAP/ADRB2/IDE/EIF4EBP2/ATP2B4/TYMS/SULT1A4/THBS1/LATS2/TRIM44/SPRED1/RDX/ERBB2/SSH1/MEIS2/CCNA2/TNFSF4/MME/HSP90B1/CHUK/KCNQ1/ACSBG1/ITGB1/TLR6/LRP8/IDH1/PRNP/STK11/SMAD7/PDGFRB/RUNX2…
GOBP_LAMELLIPODIUM_ASSEMBLY	GOBP_LAMELLIPODIUM_ASSEMBLY	GOBP_LAMELLIPODIUM_ASSEMBLY	38	0.576808152200186	2.04900864394725	0.000717531690983018	0.0514841407389068	0.045578996596054	2854	tags=61%, list=27%, signal=45%	KIT/CYFIP1/PTPRO/WASF2/SPATA13/ITGB1/AVIL/GOLPH3/WASF3/P2RY12/VCL/FSCN1/CAPZB/RAC1/ABLIM3/PIK3CA/ATP7A/SRGAP2/ACTR2/HSP90AA1/ARHGEF6/NCK1/PARVB
GOBP_RESPONSE_TO_OXYGEN_CONTAINING_COMPOUND	GOBP_RESPONSE_TO_OXYGEN_CONTAINING_COMPOUND	GOBP_RESPONSE_TO_OXYGEN_CONTAINING_COMPOUND	784	0.286742806961529	1.55923145655239	0.000718907260963336	0.0514841407389068	0.045578996596054	2372	tags=30%, list=22%, signal=25%	BPI/DEFA1/DEFA4/DEFA3/PTPRN2/ACP5/EGR2/ALDH1A1/CTSG/SLPI/GNA11/EZH2/H6PD/CEBPE/APP/GRAMD1C/TCF7L2/MGST1/MYO1C/EXT1/SPHK1/IRF5/SLC24A4/SORT1/TRIM24/MAN1A1/SULT1A3/MGST2/CYP1B1/PTPN22/IRAK3/PDK4/JAK2/DAPK1/CYFIP1/MAPK9/HPGD/AVP/LIPA/CD36/GPX4/KLF4/GDAP2/CTNNA1/BGLAP/ADRB2/HP/IDE/EIF4EBP2/ATP2B4/TYMS/NRIP1/SULT1A4/THBS1/TRIM44/RAB11B/SOD2/TRAF2/CD86/ECT2/TLR7/SSH1/SCD/CCNA2/NLRP3/TNFSF4/HSP90B1/CHUK…
GOBP_POSITIVE_REGULATION_OF_MULTICELLULAR_ORGANISMAL_PROCESS	GOBP_POSITIVE_REGULATION_OF_MULTICELLULAR_ORGANISMAL_PROCESS	GOBP_POSITIVE_REGULATION_OF_MULTICELLULAR_ORGANISMAL_PROCESS	783	0.262371602520906	1.42671628563377	0.000719942404607631	0.0514841407389068	0.045578996596054	2995	tags=37%, list=28%, signal=29%	FBN2/PDGFC/HLA-DRB4/OLFM1/EGR2/SLC20A2/EZH2/FAM20C/APP/TLR5/ARRDC4/TCF7L2/ORM1/SPHK1/IRF5/TRIM32/FABP5/DHX9/TIAM2/SLITRK4/TNFSF13/BMPR1A/CCR2/ZNF365/CEBPA/HPSE/CYP1B1/ACTA2/ZNF516/PTPN22/IRAK3/VNN1/JAK2/SERPINE2/KIT/HLA-DPB1/CYFIP1/MAPK9/CTSC/AVP/ZBTB16/CD36/BMPR2/KLF4/OAS3/AIF1/ELOVL6/ADRB2/PLS1/THBS1/HLA-A/LGALS1/SIRPB1/NIN/TLR8/RAD21/PDE5A/TRAF2/CD86/TLR7/STAU2/SCD/CCR1/MAD2L2/NLRP3/TNFSF4/CLE…
GOBP_INTRACELLULAR_TRANSPORT	GOBP_INTRACELLULAR_TRANSPORT	GOBP_INTRACELLULAR_TRANSPORT	792	0.255797682608567	1.39163627242214	0.000730460189919649	0.0514841407389068	0.045578996596054	2728	tags=31%, list=25%, signal=25%	TIMM10/EGR2/NAPG/APP/GRAMD1C/MYO1C/DERL2/DHX9/DYNC2H1/CLTC/SORT1/ITSN1/MIA3/LAPTM4B/SNX30/JAK2/CAMK1/FBXO22/LIPA/CD36/TRAM2/ADRB2/UBE2J1/TRIM37/YOD1/ANKRD50/RDX/EHD3/RAB6B/RAB11B/SURF4/SYNE2/SEC24D/TRAF3IP1/SPAST/ECT2/STAU2/VPS13D/ANXA2/HSP90B1/GNPTAB/BBS12/STK11/GOSR1/TRAPPC6B/NUP214/KIF13B/SERAC1/HYAL2/RAB32/YWHAH/MSN/MGRN1/ATP2A2/AP1S2/IFNG/SNX2/NSF/AP4E1/VPS54/NPC1/SCARB2/NUP93/TNPO3/RIOK2/AN…
GOBP_HOMEOSTATIC_PROCESS	GOBP_HOMEOSTATIC_PROCESS	GOBP_HOMEOSTATIC_PROCESS	796	0.248965408801467	1.35421525432711	0.000736377025036819	0.0514841407389068	0.045578996596054	2201	tags=26%, list=20%, signal=22%	CCL8/PDGFC/PTPRN2/ACP5/ALDH1A1/PRDX6/EZH2/SLC31A1/APP/MINPP1/RHCE/TCF7L2/EXT1/SLC24A4/TRIM32/FABP5/CYBRD1/SLC8A3/UBE2C/TRIM24/JAM3/ABHD4/CCR2/CEBPA/ANG/ZNF516/TXNRD1/PDK4/JAK2/KIT/ATP7B/AVP/SLC30A9/LIPA/CD36/TMOD3/CYP4F12/ELOVL6/BGLAP/ADRB2/IDE/ATP2B4/TNFRSF17/LGALS2/RAB11B/SLC31A2/SOD2/SURF4/CLIC4/SCD/CCR1/COL14A1/HSP90B1/KCNQ1/POLD1/ITGB1/BBS12/SRI/PRNP/HEXB/STK11/SMAP1/HYAL2/PDZD8/CSF1R/CX3CR1…
GOBP_TRANSITION_METAL_ION_TRANSPORT	GOBP_TRANSITION_METAL_ION_TRANSPORT	GOBP_TRANSITION_METAL_ION_TRANSPORT	50	0.477061459035344	1.79507990090889	0.000740557886941496	0.0514841407389068	0.045578996596054	2400	tags=44%, list=22%, signal=34%	SLC31A1/STEAP3/CYBRD1/CLTC/ATP7B/SLC30A9/TCN1/RAB11B/SLC31A2/IFNG/SLC40A1/SLC39A11/SLC30A1/COX17/ISCU/SLC39A8/SLC25A37/LCN2/PGRMC2/ATP13A1/ATP7A/SLC39A1
GOBP_CELL_PROJECTION_MORPHOGENESIS	GOBP_CELL_PROJECTION_MORPHOGENESIS	GOBP_CELL_PROJECTION_MORPHOGENESIS	259	0.319971317672036	1.58018530818934	0.000743770918557084	0.0514841407389068	0.045578996596054	2868	tags=43%, list=27%, signal=32%	OLFM1/EGR2/RAPH1/APP/AURKA/EXT1/ECE1/TIAM2/ULK2/SLITRK4/EPB41L3/ZNF365/PALLD/APLP2/CYFIP1/RAP2A/BMPR2/DLG4/PTPRO/TNIK/WASF2/NIN/SPAST/ALCAM/STAU2/ERBB2/ITGB1/LRP8/STK11/HECW2/KIF13B/MEF2A/CSF1R/WEE1/YWHAH/SLC9A6/FEZ2/SNX2/VPS54/GAS7/DBN1/SLC30A1/PTEN/PLXNB2/KIDINS220/CORO1C/CORO1B/EIF4G2/CDK5/DISC1/XK/ATP9A/WASL/TAOK2/MARK2/PTPN11/LRRK2/NUMB/BRSK1/PPP3CB/ROCK1/IQGAP1/DAG1/C9orf72/NEXN/RELN/MACF1/…
GOBP_VESICLE_MEDIATED_TRANSPORT	GOBP_VESICLE_MEDIATED_TRANSPORT	GOBP_VESICLE_MEDIATED_TRANSPORT	825	0.251513748612881	1.37239077375648	0.000754716981132075	0.0514841407389068	0.045578996596054	2932	tags=35%, list=27%, signal=27%	CCL8/CD163/NAPG/CEBPE/APP/CD302/MYO1C/SPHK1/HYAL3/CLTC/SORT1/CCR2/RIN3/ITSN1/MYO1A/MIA3/LAPTM4B/SCRN1/STARD3NL/SNX30/RIMS3/KIT/CYFIP1/LIPA/CD36/DLG4/AIF1/ITGAV/ADRB2/ANKRD50/THBS1/RTN3/RP2/RDX/WASF2/EHD3/RAB6B/RAB11B/SIRPB1/SURF4/CANX/DNM1L/SEC24D/SPAST/CCR1/PLD1/ANXA2/ITGB1/LRP8/ABCC4/SMAP1/GOSR1/LRP3/TRAPPC6B/RABEP1/RAB32/GOLPH3/MSN/SCARB1/PTGDS/MGRN1/TICAM2/FCGR2B/ATP2A2/SCAMP5/SH3BP1/AP1S2/IF…
GOBP_REGULATION_OF_IMMUNE_SYSTEM_PROCESS	GOBP_REGULATION_OF_IMMUNE_SYSTEM_PROCESS	GOBP_REGULATION_OF_IMMUNE_SYSTEM_PROCESS	863	0.231079750253239	1.26628667510574	0.000766871165644172	0.0514841407389068	0.045578996596054	2998	tags=34%, list=28%, signal=27%	BPI/CCL8/HLA-DRB4/TNFRSF21/ACP5/LILRA3/CTSG/APP/TLR5/ORM1/KLRC3/SPHK1/KIR2DL2/IRF5/TRIM32/DHX9/ARG1/JAM3/TNFSF13/CCR2/CFH/GP6/RIN3/KLRB1/CEBPA/PTPN22/MIA3/IRAK3/VNN1/JAK2/KIT/HLA-DPB1/MAPK9/CTSC/LEO1/ZBTB16/LIPA/CD36/CASP6/OAS3/AIF1/ANKRD17/BGLAP/GABPA/UBE2J1/DAPK2/THBS1/SFPQ/HLA-A/LGALS1/SIRPB1/KIR3DL2/PUM2/TLR8/DNM1L/ECSIT/PDE5A/TRAF2/CD86/TLR7/ERBB2/SAMHD1/CCR1/MAD2L2/MEIS2/NLRP3/TNFSF4/CLEC4E…
GOBP_POSITIVE_REGULATION_OF_MITOTIC_CELL_CYCLE	GOBP_POSITIVE_REGULATION_OF_MITOTIC_CELL_CYCLE	GOBP_POSITIVE_REGULATION_OF_MITOTIC_CELL_CYCLE	71	0.442414440809887	1.79242535329735	0.000796178343949045	0.0514841407389068	0.045578996596054	1584	tags=34%, list=15%, signal=29%	APP/AURKA/SPHK1/UBE2C/SASS6/TMOD3/AIF1/ANKRD17/STIL/CDC7/RDX/RAD51C/MEIS2/CCND2/KLHL18/ANXA1/VPS4B/CDC20/UBE2E2/PTPN11/DDX3X/MDM2/EIF4G1/CDCA5
GOBP_POSITIVE_REGULATION_OF_DEFENSE_RESPONSE	GOBP_POSITIVE_REGULATION_OF_DEFENSE_RESPONSE	GOBP_POSITIVE_REGULATION_OF_DEFENSE_RESPONSE	301	0.291132707863388	1.46117170150151	0.000803535556448373	0.0514841407389068	0.045578996596054	3016	tags=39%, list=28%, signal=29%	APP/TLR5/KLRC3/TRIM32/DHX9/ARG1/CCR2/CEBPA/MGST2/PTPN22/IRAK3/CTSC/CD36/CASP6/OAS3/ANKRD17/SFPQ/LGALS2/LGALS1/PUM2/TLR8/ECSIT/TLR7/NLRP3/TNFSF4/CLEC4E/CHUK/RPS6KA3/TLR6/PELI1/HYAL2/PYHIN1/TICAM2/IFNG/F2RL1/IL16/HLA-G/LSM14A/IL15/SH2D1B/BANF1/TICAM1/RNF185/CD14/PYCARD/POLR3B/NPLOC4/TRIM5/RAB11FIP2/TBK1/DDX3X/TLR2/LRRK2/KLRD1/TMEM126A/GRN/NKG7/SETD4/PPP6C/ZCCHC3/CARD9/MAPKAPK3/CEBPB/IRAK4/PLSCR1/US…
GOBP_REGULATION_OF_CELL_PROJECTION_ORGANIZATION	GOBP_REGULATION_OF_CELL_PROJECTION_ORGANIZATION	GOBP_REGULATION_OF_CELL_PROJECTION_ORGANIZATION	302	0.301386192534372	1.51262615118508	0.000804828973843058	0.0514841407389068	0.045578996596054	2914	tags=42%, list=27%, signal=32%	EZH2/TRIM32/SDCCAG8/TIAM2/ULK2/ZNF365/CAMK1/TACSTD2/KIT/CYFIP1/RAP2A/BMPR2/DLG4/KLF4/PTPN9/PTPRO/PLS1/TNIK/RDX/WASF2/NIN/PUM2/SYNE2/SERPINI1/STAU2/ARHGAP24/PLD1/TOX/LRP8/PRNP/AVIL/STK11/HECW2/KIF13B/YWHAH/FCGR2B/SCARB2/F2RL1/DBN1/SLC30A1/PTEN/PLXNB2/KIDINS220/CORO1C/MAK/P2RX7/VIM/CORO1B/EIF4G2/TBC1D7/TBC1D2/P2RY12/CDK5/DISC1/XK/WASL/IFT88/MARK2/TBC1D8/TBC1D14/MDM2/LRRK2/GLCE/NPTN/GRN/BRSK1/TESK1/…
GOBP_POSITIVE_REGULATION_OF_CYTOKINE_PRODUCTION	GOBP_POSITIVE_REGULATION_OF_CYTOKINE_PRODUCTION	GOBP_POSITIVE_REGULATION_OF_CYTOKINE_PRODUCTION	302	0.297676943638391	1.49400981433788	0.000804828973843058	0.0514841407389068	0.045578996596054	2135	tags=32%, list=20%, signal=26%	APP/TLR5/ARRDC4/ORM1/SPHK1/IRF5/TRIM32/DHX9/BMPR1A/CCR2/HPSE/CYP1B1/PTPN22/IRAK3/JAK2/KIT/HLA-DPB1/MAPK9/CD36/OAS3/AIF1/THBS1/HLA-A/TLR8/RAD21/TRAF2/CD86/TLR7/NLRP3/TNFSF4/CLEC4E/CHUK/TLR6/TNFRSF8/DDX21/PELI1/HYAL2/CSF1R/C3AR1/TICAM2/FCGR2B/SCAMP5/IFNG/F2RL1/IL16/HLA-G/P2RX7/CEBPG/ANXA1/SIRT1/CD74/IL15/NMB/TICAM1/SULF2/TMED10/FCGR2A/CD84/UAP1/CD14/XBP1/HLA-DPA1/PYCARD/MYB/POLR3B/IL6R/C5/TWIST1/PT…
GOBP_BIOLOGICAL_PROCESS_INVOLVED_IN_INTERSPECIES_INTERACTION_BETWEEN_ORGANISMS	GOBP_BIOLOGICAL_PROCESS_INVOLVED_IN_INTERSPECIES_INTERACTION_BETWEEN_ORGANISMS	GOBP_BIOLOGICAL_PROCESS_INVOLVED_IN_INTERSPECIES_INTERACTION_BETWEEN_ORGANISMS	918	0.235772940612855	1.29526334944454	0.000831255195344971	0.0514841407389068	0.045578996596054	2712	tags=31%, list=25%, signal=25%	TRIM14/BPI/DEFA1/DEFA4/DEFA3/CCL8/ACP5/CTSG/SLPI/SLC20A2/CEBPE/RNASE4/CCL3L3/TLR5/KLRC3/MYO1C/EXT1/IRF5/TRIM32/HYAL3/DHX9/ARG1/CFH/KLRB1/ANG/MGST2/ACTA2/PTPN22/IRAK3/VNN1/JAK2/FKBP5/DAPK1/HPGD/AVP/CD36/CASP6/OAS3/AIF1/BATF2/ITGAV/ANKRD17/HP/IDE/TRIM44/SFPQ/HLA-A/LGALS1/SOD2/PUM2/TLR8/ECSIT/TRAF3IP1/TRAF2/CD86/TLR7/REL/SAMHD1/NLRP3/TNFSF4/CLEC4E/CHUK/RPS6KA3/ITGB1/KIR3DL1/TLR6/LRP8/RNASE6/LY86/DDX…
GOBP_DEFENSE_RESPONSE	GOBP_DEFENSE_RESPONSE	GOBP_DEFENSE_RESPONSE	941	0.249949395754674	1.37499840825799	0.000848176420695505	0.0514841407389068	0.045578996596054	2203	tags=26%, list=20%, signal=23%	TRIM14/BPI/DEFA1/DEFA4/DEFA3/CCL8/ACP5/PLA2G4C/CD163/CTSG/SLPI/EZH2/NDST1/CEBPE/RNASE4/CCL3L3/APP/TLR5/ORM1/KLRC3/MYO1C/EXT1/SPHK1/IRF5/TRIM32/HYAL3/DHX9/ARG1/JAM3/CCR2/CFH/KLRB1/CEBPA/ANG/ATRN/MGST2/PTPN22/IRAK3/VNN1/JAK2/KIT/DAPK1/MAPK9/CTSC/LIPA/CD36/CASP6/KLF4/OAS3/AIF1/BATF2/ANKRD17/HP/LTB4R/THBS1/TRIM44/SFPQ/LGALS2/HLA-A/LGALS1/KIR3DL2/PUM2/TLR8/ECSIT/TRAF3IP1/TRAF2/TLR7/REL/SAMHD1/CCR1/NLR…
GOBP_REGULATION_OF_MOLECULAR_FUNCTION	GOBP_REGULATION_OF_MOLECULAR_FUNCTION	GOBP_REGULATION_OF_MOLECULAR_FUNCTION	943	0.23914399144399	1.31520637305014	0.000852514919011083	0.0514841407389068	0.045578996596054	2932	tags=34%, list=27%, signal=27%	TRIM14/SERPINB2/CCL8/PDGFC/RAP2B/FZD2/SLPI/EZH2/CCL3L3/APP/ARRDC4/TCF7L2/AURKA/SPHK1/TRIM32/SLC8A3/DHX9/TIAM2/SORT1/UBE2C/UHRF1/CCR2/ANG/CENPE/CYP1B1/PTPN22/IRAK3/BCL2A1/JAK2/CAMK1/SERPINE2/KIT/DAPK1/AVP/EOMES/DLG4/KLF4/CDKN1C/OAS3/ITGAV/PTPRO/ADRB2/HP/IDE/GMIP/ATP2B4/TRIM37/THBS1/LATS2/SPRED1/RDX/NFKBIE/PKP4/ECSIT/TRAF2/TOR1AIP2/CD86/ECT2/SERPINI1/ERBB2/ARHGAP24/MAD2L2/ABCB1/CCNA2/DOCK9/MTRR/NLR…
GOBP_REGULATION_OF_HYDROLASE_ACTIVITY	GOBP_REGULATION_OF_HYDROLASE_ACTIVITY	GOBP_REGULATION_OF_HYDROLASE_ACTIVITY	351	0.274218041408508	1.39669211811251	0.000865800865800866	0.0514841407389068	0.045578996596054	2592	tags=31%, list=24%, signal=24%	SERPINB2/CCL8/EZH2/CCL3L3/TIAM2/SORT1/ANG/BCL2A1/JAK2/SERPINE2/KIT/DAPK1/AVP/KLF4/OAS3/GMIP/THBS1/RDX/PKP4/CD86/ECT2/SERPINI1/ARHGAP24/DOCK9/NLRP3/HSP90B1/RPS6KA3/ITGB1/CSTA/USP47/DOCK8/PDGFRB/CST3/TIMP2/RFFL/SH3BP1/IFNG/CTSH/SCARB2/CAST/F2RL1/PLXNB2/CORO1C/SIRT1/EGLN1/ABCE1/PMAIP1/TBC1D7/TBC1D2/CCPG1/PYCARD/CALM1/BCL2L2/ARL6IP1/ATP13A2/RAB11FIP2/SERPINA1/ARFGEF1/TBC1D8/TBC1D14/DDX3X/LRRK2/TNFSF1…
GOBP_POSITIVE_REGULATION_OF_CELL_CYCLE_PROCESS	GOBP_POSITIVE_REGULATION_OF_CELL_CYCLE_PROCESS	GOBP_POSITIVE_REGULATION_OF_CELL_CYCLE_PROCESS	114	0.395208374986205	1.74577016886767	0.000866551126516464	0.0514841407389068	0.045578996596054	1584	tags=29%, list=15%, signal=25%	EZH2/APP/AURKA/SPHK1/UBE2C/SASS6/TMOD3/AIF1/ANKRD17/STIL/CDC7/RDX/PKP4/RAD51C/RAD21/SPAST/ECT2/NUSAP1/PDGFRB/INSR/CCND2/KLHL18/ANXA1/SVIL/VPS4B/CDC20/RACGAP1/KIF3B/UBE2E2/DDX3X/MDM2/EIF4G1/CDCA5
GOBP_HEPARAN_SULFATE_PROTEOGLYCAN_BIOSYNTHETIC_PROCESS	GOBP_HEPARAN_SULFATE_PROTEOGLYCAN_BIOSYNTHETIC_PROCESS	GOBP_HEPARAN_SULFATE_PROTEOGLYCAN_BIOSYNTHETIC_PROCESS	17	0.659119463503236	1.89210018351573	0.000896258122339234	0.0520186227503301	0.0460521744218792	996	tags=41%, list=9%, signal=37%	NDST1/EXTL2/TCF7L2/EXT1/HS2ST1/EXTL3/TM9SF2
GOBP_CELLULAR_RESPONSE_TO_ORGANIC_SUBSTANCE	GOBP_CELLULAR_RESPONSE_TO_ORGANIC_SUBSTANCE	GOBP_CELLULAR_RESPONSE_TO_ORGANIC_SUBSTANCE	975	0.247244320334321	1.36129130744492	0.000903342366757001	0.0520186227503301	0.0460521744218792	2931	tags=33%, list=27%, signal=26%	BPI/DEFA1/DEFA4/CRLF1/DEFA3/CCL8/TNFRSF21/PTPRN2/EGR2/LILRA3/CTSG/GNA11/EZH2/CEBPE/CCL3L3/APP/GRAMD1C/MGST1/MYO1C/DERL2/EXT1/SPHK1/IRF5/TRIM32/HYAL3/DHX9/ARG1/TRIM24/CCR2/SULT1A3/CEBPA/CYP1B1/PTPN22/IRAK3/TFPI/PDK4/JAK2/KIT/DAPK1/CYFIP1/CD36/CASP6/KLF4/OAS3/AIF1/CTNNA1/BGLAP/ADRB2/IDE/EIF4EBP2/YOD1/NRIP1/SULT1A4/THBS1/TNFRSF17/LATS2/TRIM44/RDX/RAB11B/IL13RA1/SOD2/TRAF2/CD86/SSH1/SAMHD1/CCR1/CCNA2…
GOBP_PHAGOCYTOSIS	GOBP_PHAGOCYTOSIS	GOBP_PHAGOCYTOSIS	139	0.380634911215339	1.72789397309059	0.000922509225092251	0.052276049571233	0.0462800748204344	3205	tags=45%, list=30%, signal=32%	CEBPE/CD302/SPHK1/CCR2/CD36/AIF1/ITGAV/THBS1/SIRPB1/ITGB1/SCARB1/TICAM2/FCGR2B/SH3BP1/IFNG/ELMO1/F2RL1/RAB27A/DYSF/ABCA1/CORO1C/P2RX7/ANXA1/IL15/TM9SF4/ARL8B/UNC13D/FCGR2A/CD14/MYH9/PYCARD/RAB11FIP2/TLR2/FCER1G/PLSCR1/LYN/PECAM1/ABL1/CYBA/ICAM3/RAC1/SFTPD/ADORA2A/RAB5A/NR1H3/LYST/PIK3CA/HCK/SRC/ELMO2/SYK/MYD88/CLN3/FCN1/PTPRJ/ITGB2/PAK1/CDC42SE2/RAB31/ATG3/NCF4/MYO1G
GOBP_REGULATION_OF_NEUROGENESIS	GOBP_REGULATION_OF_NEUROGENESIS	GOBP_REGULATION_OF_NEUROGENESIS	150	0.364560112077587	1.67464168099559	0.000935745477230193	0.052276049571233	0.0462800748204344	2878	tags=43%, list=27%, signal=32%	EGR2/EZH2/TRIM32/TIAM2/ULK2/BMPR1A/ZNF365/SERPINE2/KIT/CYFIP1/BMPR2/CTNNA1/NIN/STAU2/ANXA2/MME/ITGB1/LRP8/STK11/YWHAH/CX3CR1/IFNG/DBN1/SLC30A1/PTEN/DNAJB11/PLXNB2/EIF4G2/CDK5/DISC1/MYB/DUSP10/FXR2/TLR2/NUMB/NPTN/KRAS/DAG1/QKI/RELN/LYN/SORL1/MACF1/MAP1B/PLXNC1/HIF1A/RAB21/RTN4/YTHDF2/BTG2/DOCK7/NAP1L1/S100A10/RUFY3/TSPO/SEMA4D/DHX36/PPP1CC/DICER1/BRAF/ASCL2/VEGFA/CHD7/TRAK1/PRKCH
GOBP_CELL_CELL_ADHESION	GOBP_CELL_CELL_ADHESION	GOBP_CELL_CELL_ADHESION	435	0.267905443678456	1.39302913006165	0.000953743443013829	0.0524979662823642	0.0464765380589402	2169	tags=28%, list=20%, signal=23%	CEACAM6/MMRN1/CEACAM8/HLA-DRB4/TNFRSF21/RAP2B/CTSG/EXT1/ARG1/JAM3/CCR2/DSC2/GP6/PALLD/MYL9/CYP1B1/PTPN22/MIA3/VNN1/JAK2/SERPINE2/KIT/HLA-DPB1/ZBTB16/TMOD3/DLG4/KLF4/AIF1/ITGAV/CSRP1/CTNNA1/RDX/LGALS2/HLA-A/LGALS1/PKP4/SIRPB1/PDE5A/CD86/ALCAM/ERBB2/MAD2L2/NLRP3/TNFSF4/COL14A1/ANXA2/ITGB1/CSTA/DOCK8/PRNP/CLDN23/CD33/PELI1/SMAD7/GOLPH3/MSN/CX3CR1/ITGB5/RNASE10/IFNG/SOX4/SMARCC1/PLXNB2/HLA-G/ANXA1/SM…
GOBP_AXON_DEVELOPMENT	GOBP_AXON_DEVELOPMENT	GOBP_AXON_DEVELOPMENT	190	0.335910115742059	1.59968364161167	0.00099502487562189	0.0528582726091623	0.0467955178575145	2868	tags=43%, list=27%, signal=32%	OLFM1/TNFRSF21/EGR2/RAPH1/APP/EXT1/TRIM32/ECE1/TIAM2/ULK2/SLITRK4/PALLD/APLP2/JAK2/CYFIP1/BMPR2/KLF4/PTPRO/CTNNA1/NIN/PUM2/SPAST/ALCAM/ERBB2/ITGB1/STK11/KIF13B/CSF1R/SLC9A6/FEZ2/OLIG1/PTEN/PLXNB2/MMP2/EIF4G2/CDK5/DISC1/XK/TAOK2/MARK2/PTPN11/NUMB/GRN/BRSK1/PPP3CB/CASP3/DAG1/C9orf72/NEXN/RELN/MACF1/MAP1B/SSNA1/STMN1/VCL/PLXNC1/RAB21/ABL1/RTN4/UST/RAC1/PRDM8/DOCK7/B4GALT5/TOP2B/KIF5C/VASP/RUFY3/PAK2…
GOBP_IMPORT_INTO_CELL	GOBP_IMPORT_INTO_CELL	GOBP_IMPORT_INTO_CELL	459	0.269607417009162	1.40751029160558	0.001	0.0528582726091623	0.0467955178575145	2932	tags=38%, list=27%, signal=29%	CEBPE/APP/CD302/SLC6A12/MYO1C/SPHK1/SLC24A4/SLC8A3/CLTC/SORT1/CCR2/RIN3/ITSN1/MYO1A/LIPA/CD36/DLG4/AIF1/ITGAV/ADRB2/ATP2B4/THBS1/WASF2/EHD3/SIRPB1/CANX/DNM1L/ANXA2/KCNQ1/ITGB1/LRP8/PRNP/SMAP1/LRP3/RABEP1/SCARB1/SLC9A6/TICAM2/FCGR2B/SCAMP5/SH3BP1/IFNG/DPYSL2/NPC1/SCARB2/INSR/SLC39A11/ELMO1/F2RL1/CSNK1G3/RAB27A/ANGPT1/SLC30A1/DYSF/ASGR2/ABCA1/CORO1C/SLC6A6/P2RX7/MTMR6/BMP2K/ANXA1/CLTA/IL15/AP2B1/TM…
GOBP_POSITIVE_REGULATION_OF_CYTOKINE_PRODUCTION_INVOLVED_IN_IMMUNE_RESPONSE	GOBP_POSITIVE_REGULATION_OF_CYTOKINE_PRODUCTION_INVOLVED_IN_IMMUNE_RESPONSE	GOBP_POSITIVE_REGULATION_OF_CYTOKINE_PRODUCTION_INVOLVED_IN_IMMUNE_RESPONSE	56	0.455284034634903	1.76002511538473	0.00100376411543287	0.0528582726091623	0.0467955178575145	1875	tags=36%, list=17%, signal=30%	IRF5/KIT/CD36/HLA-A/TRAF2/TLR7/NLRP3/TNFSF4/DDX21/F2RL1/HLA-G/P2RX7/SIRT1/CD74/TICAM1/PYCARD/CARD9/FFAR3/HK1/DDX1
GOBP_POSITIVE_REGULATION_OF_CELL_CYCLE_PHASE_TRANSITION	GOBP_POSITIVE_REGULATION_OF_CELL_CYCLE_PHASE_TRANSITION	GOBP_POSITIVE_REGULATION_OF_CELL_CYCLE_PHASE_TRANSITION	61	0.456352667176105	1.7947683797202	0.00101677681748856	0.0528582726091623	0.0467955178575145	1584	tags=34%, list=15%, signal=30%	EZH2/APP/UBE2C/SASS6/TMOD3/AIF1/ANKRD17/STIL/CDC7/RDX/RAD51C/CCND2/KLHL18/ANXA1/VPS4B/CDC20/UBE2E2/DDX3X/MDM2/EIF4G1/CDCA5
GOBP_CELL_GROWTH	GOBP_CELL_GROWTH	GOBP_CELL_GROWTH	213	0.330027400578288	1.59185999627398	0.00104022191400832	0.0533363099196322	0.0472187250944225	2728	tags=37%, list=25%, signal=28%	OLFM1/RAPH1/APP/AURKA/DERL2/EXT1/SPHK1/TRIM32/ULK2/SERPINE2/CYFIP1/AVP/BMPR2/NIN/PUM2/ALCAM/ERBB2/MAD2L2/COL14A1/RPS6KA3/ITGB1/USP47/STK11/SMAD7/HYAL2/DCUN1D5/SLC9A6/EXTL3/IGFBP7/EIF4G2/ADAM15/CDK5/DISC1/TAOK2/EXOSC4/SDCBP/MAP2K4/NME6/DDX3X/EIF4G1/PPP3CB/IQGAP1/CDKN1A/TSG101/C9orf72/PSRC1/NUBP1/CDKN2C/MEIS1/NDUFA13/MACF1/MAP1B/SSNA1/VCL/EAF2/TCHP/RAB21/CXCL16/ABL1/RTN4/PPT1/SPAG9/MTPN/OSGIN1/RUFY…
GOBP_CYTOKINE_PRODUCTION_INVOLVED_IN_IMMUNE_RESPONSE	GOBP_CYTOKINE_PRODUCTION_INVOLVED_IN_IMMUNE_RESPONSE	GOBP_CYTOKINE_PRODUCTION_INVOLVED_IN_IMMUNE_RESPONSE	80	0.420164755296628	1.74102002260755	0.00107469102632993	0.0542778422273782	0.0480522652338503	1875	tags=36%, list=17%, signal=30%	ACP5/IRF5/ARG1/CCR2/IRAK3/KIT/CD36/UBE2J1/HLA-A/TRAF2/TLR7/NLRP3/TNFSF4/DDX21/SMAD7/F2RL1/ANGPT1/HLA-G/P2RX7/SIRT1/CD74/TICAM1/PYCARD/RABGEF1/TWIST1/CARD9/FFAR3/HK1/DDX1
GOBP_MITOTIC_CELL_CYCLE_PHASE_TRANSITION	GOBP_MITOTIC_CELL_CYCLE_PHASE_TRANSITION	GOBP_MITOTIC_CELL_CYCLE_PHASE_TRANSITION	244	0.319200086621748	1.56657773367937	0.00108972030512169	0.0542778422273782	0.0480522652338503	1708	tags=24%, list=16%, signal=20%	EZH2/BCAT1/APP/AURKA/UBE2C/CENPE/SASS6/TMOD3/KLF4/AIF1/ANKRD17/STIL/CDC7/LATS2/CTDSPL/RDX/RAD51C/RAD21/SPAST/MAD2L2/RCC1/ABCB1/CCNA2/ITGB1/USP47/KLF11/HECW2/WEE1/RAD50/CKS2/GPR132/RIOK2/CCND2/PTEN/SMARCC1/KLHL18/TAOK1/ANXA1/VPS4B/SMARCD2/CDC20/CHMP4B/CALM1/SLFN11/TAOK2/UBE2E2/DDX3X/MDM2/RBBP8/EIF4G1/UBE2A/BRSK1/NEK6/CDCA5/CDKN1A/PPP6C/CDKN2C/BCL7C
GOBP_HINDBRAIN_MORPHOGENESIS	GOBP_HINDBRAIN_MORPHOGENESIS	GOBP_HINDBRAIN_MORPHOGENESIS	18	0.650471207854076	1.90017506505819	0.00112485939257593	0.0542778422273782	0.0480522652338503	2372	tags=72%, list=22%, signal=56%	ZNF365/SERPINE2/TTLL1/AGTPBP1/HERC1/CDK5/PTPN11/HSPA5/COMT/ABL1/MTPN/GNPAT/ATP7A
GOBP_REGULATION_OF_PRODUCTION_OF_MOLECULAR_MEDIATOR_OF_IMMUNE_RESPONSE	GOBP_REGULATION_OF_PRODUCTION_OF_MOLECULAR_MEDIATOR_OF_IMMUNE_RESPONSE	GOBP_REGULATION_OF_PRODUCTION_OF_MOLECULAR_MEDIATOR_OF_IMMUNE_RESPONSE	113	0.381593856255062	1.68265172406494	0.00115041702617199	0.0542778422273782	0.0480522652338503	1875	tags=33%, list=17%, signal=27%	ACP5/IRF5/ARG1/TNFSF13/CCR2/IRAK3/KIT/CD36/UBE2J1/HLA-A/TRAF2/CD86/TLR7/MAD2L2/NLRP3/TNFSF4/DDX21/SMAD7/FCGR2B/F2RL1/ANGPT1/PKN1/HLA-G/P2RX7/SIRT1/CD74/NDFIP1/TICAM1/XBP1/PYCARD/RABGEF1/TWIST1/CARD9/FFAR3/EXOSC6/HK1/DDX1
GOBP_MACROPHAGE_CYTOKINE_PRODUCTION	GOBP_MACROPHAGE_CYTOKINE_PRODUCTION	GOBP_MACROPHAGE_CYTOKINE_PRODUCTION	24	0.617446892706933	1.94829	0.00116009280742459	0.0542778422273782	0.0480522652338503	2712	tags=71%, list=25%, signal=53%	ACP5/IRAK3/CD36/UBE2J1/TLR7/HLA-G/P2RX7/SIRT1/CD74/TICAM1/PYCARD/TWIST1/CARD9/RIPK2/TGFB3/CUEDC2/MYD88
GOBP_POSITIVE_REGULATION_OF_G1_S_TRANSITION_OF_MITOTIC_CELL_CYCLE	GOBP_POSITIVE_REGULATION_OF_G1_S_TRANSITION_OF_MITOTIC_CELL_CYCLE	GOBP_POSITIVE_REGULATION_OF_G1_S_TRANSITION_OF_MITOTIC_CELL_CYCLE	24	0.616948931207507	1.94671580777912	0.00116009280742459	0.0542778422273782	0.0480522652338503	2429	tags=62%, list=23%, signal=48%	SASS6/AIF1/ANKRD17/STIL/RDX/CCND2/ANXA1/UBE2E2/DDX3X/MDM2/EIF4G1/CPSF3/PLCB1/LSM11/CUL4B
GOBP_DEFENSE_RESPONSE_TO_FUNGUS	GOBP_DEFENSE_RESPONSE_TO_FUNGUS	GOBP_DEFENSE_RESPONSE_TO_FUNGUS	24	0.616382653621799	1.94492897993661	0.00116009280742459	0.0542778422273782	0.0480522652338503	1737	tags=42%, list=16%, signal=35%	DEFA1/DEFA4/DEFA3/CTSG/ARG1/CLEC4E/CX3CR1/CARD9/CLEC4A/USP15
GOBP_CELLULAR_RESPONSE_TO_MOLECULE_OF_BACTERIAL_ORIGIN	GOBP_CELLULAR_RESPONSE_TO_MOLECULE_OF_BACTERIAL_ORIGIN	GOBP_CELLULAR_RESPONSE_TO_MOLECULE_OF_BACTERIAL_ORIGIN	131	0.365134353266274	1.64551696118679	0.00119940029985007	0.0545070627639435	0.0482551945613269	1376	tags=26%, list=13%, signal=23%	BPI/DEFA1/DEFA4/DEFA3/CTSG/CEBPE/PTPN22/IRAK3/JAK2/CD36/CD86/NLRP3/TNFSF4/TLR6/LY86/CX3CR1/SCARB1/SASH1/TICAM2/FCGR2B/CD68/TRIB1/ABCA1/CAMP/VIM/TICAM1/CASP7/CD14/PF4V1/XBP1/PYCARD/GSTP1/CXCL10/TRIM5
GOBP_ANTIMICROBIAL_HUMORAL_RESPONSE	GOBP_ANTIMICROBIAL_HUMORAL_RESPONSE	GOBP_ANTIMICROBIAL_HUMORAL_RESPONSE	42	0.51408505916812	1.86674577310666	0.00120540019286403	0.0545070627639435	0.0482551945613269	687	tags=26%, list=6%, signal=25%	DEFA1/DEFA4/DEFA3/CCL8/CTSG/SLPI/RNASE4/CCL3L3/ANG/HLA-A/RNASE6
GOBP_POSITIVE_REGULATION_OF_GENE_EXPRESSION	GOBP_POSITIVE_REGULATION_OF_GENE_EXPRESSION	GOBP_POSITIVE_REGULATION_OF_GENE_EXPRESSION	612	0.240944532898084	1.28666734473749	0.00120992135511192	0.0545070627639435	0.0482551945613269	1883	tags=24%, list=18%, signal=21%	OLFM1/PRDX6/CEBPE/APP/TLR5/ARRDC4/ORM1/SPHK1/IRF5/SLC24A4/TRIM32/DHX9/TRIM24/TNFSF13/BMPR1A/CCR2/CEBPA/HPSE/CYP1B1/ACTA2/PTPN22/IRAK3/JAK2/KIT/HLA-DPB1/MAPK9/AVP/CD36/BMPR2/KLF4/OAS3/AIF1/THBS1/RDX/HLA-A/TLR8/RAD21/TRAF2/CD86/TLR7/ERBB2/MAD2L2/PLD1/NLRP3/TNFSF4/CLEC4E/ANXA2/CHUK/TLR6/MBIP/TNFRSF8/JMJD4/DDX21/PELI1/LRP3/RUNX2/HYAL2/MEF2A/USP21/CSF1R/EIF4G3/MSN/C3AR1/TICAM2/FCGR2B/SCAMP5/IFNG/SMAD2…
GOBP_REGULATION_OF_ORGANELLE_ORGANIZATION	GOBP_REGULATION_OF_ORGANELLE_ORGANIZATION	GOBP_REGULATION_OF_ORGANELLE_ORGANIZATION	620	0.244676531386217	1.30690957069839	0.00122324159021407	0.0545070627639435	0.0482551945613269	3028	tags=36%, list=28%, signal=27%	AURKA/SPHK1/TRIM32/SDCCAG8/CLTC/BMF/UBE2C/JAM3/CENPE/LAPTM4B/SNX30/SASS6/TACSTD2/CYFIP1/MAPK9/AVP/SLC30A9/TMOD3/ADRB2/TRIM37/STIL/RDX/WASF2/EHD3/SURF4/SYNE2/DNM1L/TRAF3IP1/RAD21/SPAST/ECT2/STAU2/CLIC4/SSH1/VPS13D/MAD2L2/RCC1/ANXA2/DCP2/NUSAP1/SH3GLB1/GCH1/GMFB/AVIL/HECW2/PDGFRB/CSF1R/GOLPH3/WASF3/MSN/VDAC1/SH3BP1/FEZ2/RAD50/ADCK1/SCARB2/INSR/F2RL1/RIOK2/SLC30A1/SMARCC1/TAOK1/MAK/P2RX7/ANXA1/SVIL/…
GOBP_NEGATIVE_REGULATION_OF_CELL_ADHESION	GOBP_NEGATIVE_REGULATION_OF_CELL_ADHESION	GOBP_NEGATIVE_REGULATION_OF_CELL_ADHESION	145	0.356213957442972	1.62701648670031	0.00123877361412202	0.0545497604430437	0.0482929948886206	2194	tags=34%, list=20%, signal=27%	TNFRSF21/CTSG/ARG1/JAM3/CYP1B1/PTPN22/MIA3/JAK2/SERPINE2/TACSTD2/KLF4/PTPRO/THBS1/RDX/PDE5A/CD86/ERBB2/MAD2L2/TNFSF4/PRNP/PELI1/SMAD7/ANGPT1/PTEN/PLXNB2/HLA-G/CORO1C/ANXA1/CD74/MMP2/NDFIP1/ADAM15/TGFBI/PTPN11/CASP3/FGL2/MBP/CEBPB/GCNT2/LOXL3/HAVCR2/PLXNC1/SLC4A2/ABL1/RASA1/PRKAR1A/YTHDF2/SFTPD/ADORA2A
GOBP_REGULATION_OF_PROTEOLYSIS	GOBP_REGULATION_OF_PROTEOLYSIS	GOBP_REGULATION_OF_PROTEOLYSIS	329	0.278504602212861	1.40831468551052	0.00125523012552301	0.054631701858519	0.0483655377618904	2994	tags=34%, list=28%, signal=25%	SERPINB2/AURKA/TRIM32/CEBPA/CBFA2T3/BCL2A1/JAK2/FBXO22/SERPINE2/DAPK1/MAPK9/CTSC/AVP/KLF4/THBS1/SERPINI1/NLRP3/ANXA2/RPS6KA3/CSTA/USP47/PRNP/SOCS4/SMAD7/CST3/TIMP2/PYHIN1/RFFL/IFNG/CTSH/IL1R2/CAST/DNAJC1/PTEN/SMARCC1/RCHY1/TRIB1/AGTPBP1/SIRT1/CDC20/TLK2/PMAIP1/RNF185/MYH9/PYCARD/F12/CDK5/DISC1/BCL2L2/HECTD1/CSNK2B/ARL6IP1/RAD23B/ATP13A2/SERPINA1/DDX3X/MDM2/LRRK2/TNFSF10/GRN/ROCK1/MBP/PSMC6/CARD9/…
GOBP_SULFUR_COMPOUND_METABOLIC_PROCESS	GOBP_SULFUR_COMPOUND_METABOLIC_PROCESS	GOBP_SULFUR_COMPOUND_METABOLIC_PROCESS	166	0.354561928969518	1.65679599270753	0.00130081300813008	0.0559648630969068	0.0495457876538838	2351	tags=34%, list=22%, signal=27%	TPST1/NDST1/EXTL2/ELOVL4/TCF7L2/EXT1/SULT1A3/MPST/HPSE/MGST2/PDK4/SULT1A2/HS2ST1/ELOVL6/SULT1A4/SOD2/SLC25A1/ACSL4/MTRR/MMACHC/ACSBG1/ABHD14B/SUCLA2/IDH1/HEXB/AHCY/EXTL3/GSR/DLAT/ADI1/ANGPT1/STAT5A/TM9SF2/GNS/OGDH/HSD17B4/GSTP1/TPK1/ACACA/GLCE/ACOT9/ST3GAL6/SLC35B2/PHGDH/SULT1B1/ACOT8/AHCYL1/ACSL3/GPAM/UST/PPT1/BTD/GLB1/MAT2A/MTAP/PARK7
GOBP_POSITIVE_REGULATION_OF_PROTEIN_MODIFICATION_PROCESS	GOBP_POSITIVE_REGULATION_OF_PROTEIN_MODIFICATION_PROCESS	GOBP_POSITIVE_REGULATION_OF_PROTEIN_MODIFICATION_PROCESS	377	0.274325614936694	1.40774198448536	0.00133333333333333	0.0567121212121212	0.050207336523126	2986	tags=37%, list=28%, signal=27%	CRLF1/CAMTA1/PDGFC/RAP2B/EZH2/APP/ARRDC4/SPHK1/UBE2C/ANG/CENPE/PTPN22/JAK2/CAMK1/KIT/MAPK9/RAP2A/AVP/CD36/DLG4/ADRB2/TNIK/THBS1/TRAF2/CD86/ECT2/ERBB2/MAD2L2/TLR6/LRP8/PRNP/STK11/PELI1/PDGFRB/CSF1R/CX3CR1/DCUN1D5/SASH1/IFNG/RAD50/PELI2/INSR/SOX4/CCND2/ADRA2C/ANGPT1/PTEN/TAOK1/RCHY1/P2RX7/CAMP/RWDD3/SIRT1/CD74/IL15/CDC20/NDFIP1/TICAM1/TBC1D7/DERL1/CALM1/IL6R/TAOK2/MARK2/EHD4/PTPN11/MAP2K4/PPP2R5A/T…
GOBP_POSITIVE_REGULATION_OF_LEUKOCYTE_MIGRATION	GOBP_POSITIVE_REGULATION_OF_LEUKOCYTE_MIGRATION	GOBP_POSITIVE_REGULATION_OF_LEUKOCYTE_MIGRATION	83	0.40372592499734	1.68232004612862	0.00136276914690651	0.0568732621214654	0.0503499948418446	2162	tags=36%, list=20%, signal=29%	CCL8/APP/JAM3/CCR2/MIA3/AIF1/DAPK2/THBS1/DNM1L/CCR1/DOCK8/CSF1R/CX3CR1/C3AR1/F2RL1/CD74/PYCARD/P2RY12/ITGA2B/IL6R/CXCL10/STK39/C5AR1/FUT4/CD99L2/MOSPD2/ABL1/CCL3/FUT7/RAC1
GOBP_SULFUR_COMPOUND_BIOSYNTHETIC_PROCESS	GOBP_SULFUR_COMPOUND_BIOSYNTHETIC_PROCESS	GOBP_SULFUR_COMPOUND_BIOSYNTHETIC_PROCESS	91	0.402436168661532	1.70745154950963	0.00137589433131536	0.0568732621214654	0.0503499948418446	1667	tags=27%, list=16%, signal=23%	NDST1/EXTL2/ELOVL4/TCF7L2/EXT1/MPST/MGST2/PDK4/HS2ST1/ELOVL6/SLC25A1/ACSL4/MTRR/ACSBG1/EXTL3/DLAT/ADI1/ANGPT1/TM9SF2/GSTP1/TPK1/ACACA/GLCE/ST3GAL6/SLC35B2
GOBP_REGULATION_OF_CALCINEURIN_MEDIATED_SIGNALING	GOBP_REGULATION_OF_CALCINEURIN_MEDIATED_SIGNALING	GOBP_REGULATION_OF_CALCINEURIN_MEDIATED_SIGNALING	22	0.606293737709836	1.86518778356932	0.00138280709840977	0.0568732621214654	0.0503499948418446	1658	tags=32%, list=15%, signal=27%	CAMTA1/HOMER3/ATP2B4/PRNP/PPP3R1/PPP3CB/HOMER2
GOBP_PROTEOGLYCAN_BIOSYNTHETIC_PROCESS	GOBP_PROTEOGLYCAN_BIOSYNTHETIC_PROCESS	GOBP_PROTEOGLYCAN_BIOSYNTHETIC_PROCESS	27	0.582547831689865	1.89377319140658	0.00140977443609023	0.0568732621214654	0.0503499948418446	2143	tags=48%, list=20%, signal=39%	NDST1/EXTL2/TCF7L2/EXT1/HS2ST1/BMPR2/EXTL3/TM9SF2/CANT1/GLCE/SLC35B2/UST/FAM20B
GOBP_RESPONSE_TO_ORGANIC_CYCLIC_COMPOUND	GOBP_RESPONSE_TO_ORGANIC_CYCLIC_COMPOUND	GOBP_RESPONSE_TO_ORGANIC_CYCLIC_COMPOUND	411	0.279352780557491	1.44365194637561	0.00141309467734338	0.0568732621214654	0.0503499948418446	2944	tags=38%, list=27%, signal=29%	DEFA1/DEFA3/GNA11/EZH2/GRAMD1C/DHX9/TRIM24/SULT1A3/CEBPA/CYP1B1/IRAK3/TFPI/JAK2/HPGD/AVP/LIPA/CD36/GPX4/CASP6/KLF4/CTNNA1/BGLAP/TYMS/NRIP1/SULT1A4/THBS1/SOD2/TLR7/SSH1/CCNA2/HSP90B1/KCNQ1/ACSBG1/LRP8/IDH1/DDX21/PELI1/PSMB2/KCNMB1/YWHAH/GOLPH3/MSN/PTGDS/KYNU/SMAD2/VPS54/NPC1/PTGES3/RORC/PKN1/NCOR2/ABCA1/EFTUD2/P2RX7/ANXA1/SIRT1/MMP2/IGFBP7/PMAIP1/TICAM1/CASP7/VPS18/NT5E/P2RY12/CDK5/INSIG2/BCL2L2/P…
GOBP_PROTEOGLYCAN_METABOLIC_PROCESS	GOBP_PROTEOGLYCAN_METABOLIC_PROCESS	GOBP_PROTEOGLYCAN_METABOLIC_PROCESS	37	0.536845947438517	1.89258669306822	0.0014475271411339	0.0571677307022635	0.0506106883728857	2734	tags=54%, list=25%, signal=40%	NDST1/EXTL2/TCF7L2/EXT1/HPSE/HS2ST1/BMPR2/HEXB/EXTL3/TM9SF2/SULF2/CANT1/GLCE/SLC35B2/UST/FAM20B/GLB1/SLC35D2/SGSH/EXT2
GOBP_STRIATED_MUSCLE_CELL_DIFFERENTIATION	GOBP_STRIATED_MUSCLE_CELL_DIFFERENTIATION	GOBP_STRIATED_MUSCLE_CELL_DIFFERENTIATION	115	0.370808200541891	1.6392145037587	0.00145095763203714	0.0571677307022635	0.0506106883728857	1586	tags=25%, list=15%, signal=22%	MYOM2/EZH2/PGM5/TRIM32/SORT1/BMPR1A/MYL9/FBXO22/TMOD3/CSRP1/DYRK1B/COL14A1/CHUK/ITGB1/MAML1/PDGFRB/MEF2A/AKAP13/CASP7/MYH9/XBP1/XK/CXCL10/FLII/CDH2/MAP2K4/PPP3CB/CASP3/KRAS
GOBP_PROTEIN_TRANSPORT	GOBP_PROTEIN_TRANSPORT	GOBP_PROTEIN_TRANSPORT	802	0.23047303983779	1.25512648450079	0.00148367952522255	0.0578480464886251	0.0512129730855328	2593	tags=29%, list=24%, signal=24%	FRMD4A/TIMM10/PTPRN2/EGR2/NAPG/GNA11/ARRDC4/TCF7L2/STEAP3/DERL2/CLTC/SORT1/SNX25/ITSN1/HPSE/ANG/MIA3/SNX30/JAK2/CAMK1/CD36/TRAM2/UBE2J1/TRIM37/YOD1/ANKRD50/RP2/EHD3/RAB6B/RAB11B/SURF4/CANX/DNM1L/SEC24D/ECT2/VPS13D/ACSL4/HSP90B1/GNPTAB/SRI/CD33/GOSR1/NUP214/RABEP1/HYAL2/RAB32/YWHAH/GOLPH3/SCAMP5/AP1S2/IFNG/SNX2/NSF/AP4E1/SMAD2/VPS54/SCARB2/NUP93/SOX4/TNPO3/F2RL1/RAB27A/DNAJC1/ANGPT1/LIN7A/TMED7/AB…
GOBP_ORGAN_OR_TISSUE_SPECIFIC_IMMUNE_RESPONSE	GOBP_ORGAN_OR_TISSUE_SPECIFIC_IMMUNE_RESPONSE	GOBP_ORGAN_OR_TISSUE_SPECIFIC_IMMUNE_RESPONSE	12	0.717655895497112	1.87254320002784	0.00151580770896492	0.0584914253057288	0.0517825574370219	1793	tags=50%, list=17%, signal=42%	DEFA1/DEFA4/DEFA3/CAMP/IL6R/FFAR3
GOBP_RESPONSE_TO_WOUNDING	GOBP_RESPONSE_TO_WOUNDING	GOBP_RESPONSE_TO_WOUNDING	277	0.299882233887842	1.49287728725094	0.0015343306482547	0.0586020369022177	0.0518804820698796	2372	tags=31%, list=22%, signal=25%	MMRN1/PROS1/SERPINB2/RAP2B/GGCX/CTSG/AURKA/EXT1/CCR2/GP6/MYL9/HPSE/MIA3/TFPI/JAK2/SERPINE2/MAPK9/CD36/KLF4/ITGAV/CSRP1/CTNNA1/THBS1/SOD2/PUM2/ERBB2/ARHGAP24/CCR1/ANXA2/ITGB1/CX3CR1/SCARB1/ITGB5/EXTL3/F2RL1/ADRA2C/RAB27A/PTEN/ANXA1/VPS4B/MMP2/ARL8B/CORO1B/CASP7/SULF2/ANXA5/CHMP4B/MYH9/XBP1/F12/P2RY12/F5/TUBB1/SERPINA1/ARFGEF1/MAP2K4/GRN/CASP3/CDKN1A/FCER1G/DAG1/ABHD2/PLSCR1/VASH1/LYN/GNA13/PAFAH2/…
GOBP_CELLULAR_RESPONSE_TO_LIPID	GOBP_CELLULAR_RESPONSE_TO_LIPID	GOBP_CELLULAR_RESPONSE_TO_LIPID	304	0.282914870949447	1.42246342231449	0.00159616919393456	0.0603480938676469	0.0534262692451461	1932	tags=26%, list=18%, signal=22%	BPI/DEFA1/DEFA4/DEFA3/CTSG/CEBPE/GRAMD1C/MGST1/TRIM24/CYP1B1/PTPN22/IRAK3/TFPI/PDK4/JAK2/CD36/KLF4/BGLAP/NRIP1/CD86/CCNA2/NLRP3/TNFSF4/LRP8/LY86/KCNMB1/YWHAH/MSN/CX3CR1/SCARB1/SASH1/TICAM2/VPS54/NPC1/PTGES3/RORC/CD68/PKN1/NCOR2/TRIB1/ABCA1/CAMP/VIM/ANXA1/SIRT1/MMP2/TICAM1/CASP7/VPS18/CD14/PF4V1/XBP1/ADAM15/PYCARD/ZNF35/MYB/INSIG2/BCL2L2/GSTP1/CXCL10/TRIM5/ACACA/SRD5A1/ATP1A1/TLR2/NCOA4/DAG1/ABHD2…
GOBP_NEGATIVE_REGULATION_OF_HYDROLASE_ACTIVITY	GOBP_NEGATIVE_REGULATION_OF_HYDROLASE_ACTIVITY	GOBP_NEGATIVE_REGULATION_OF_HYDROLASE_ACTIVITY	88	0.39371531092287	1.65993138032415	0.00164925783397471	0.0617317207256734	0.0546511964352883	2590	tags=40%, list=24%, signal=30%	SERPINB2/SORT1/SERPINE2/AVP/KLF4/GMIP/THBS1/RDX/SERPINI1/RPS6KA3/CSTA/USP47/CST3/TIMP2/RFFL/CAST/EGLN1/ABCE1/ARL6IP1/SERPINA1/ARFGEF1/DDX3X/LRRK2/ROCK1/CSTB/CD44/GNAT1/ABL1/PLAUR/TERF2/PARK7/SERPINB8/PAK2/CST7/SRC
GOBP_GOLGI_VESICLE_TRANSPORT	GOBP_GOLGI_VESICLE_TRANSPORT	GOBP_GOLGI_VESICLE_TRANSPORT	195	0.315999013263127	1.50896059259421	0.00167785234899329	0.0619956880726347	0.05488488717259	3164	tags=42%, list=29%, signal=30%	NAPG/SORT1/MIA3/RP2/EHD3/RAB6B/SURF4/SEC24D/SPAST/GOSR1/TRAPPC6B/RABEP1/GOLPH3/SNX2/NSF/VPS54/TMED7/ARF3/YIPF5/SCAMP2/ARL8B/ARFGAP3/COPB2/CREB3L2/TMED10/ATP9A/STXBP5/LMAN2L/VPS13A/BCAP29/SEC23A/SPIRE1/TBC1D14/LRRK2/SEC23IP/RAB6A/SEC24A/STX6/GOLGA5/PPP6C/KDELR1/COPZ1/SORL1/GBF1/RAB1A/ATP9B/MACF1/BICD2/BCAP31/TRIP11/SCFD1/ACSL3/SEC23B/VPS13C/OSBPL5/MON2/TMED5/COG6/ARCN1/PITPNB/EXOC2/SCAMP1/AP1G1/RU…
GOBP_REGULATION_OF_PHOSPHORUS_METABOLIC_PROCESS	GOBP_REGULATION_OF_PHOSPHORUS_METABOLIC_PROCESS	GOBP_REGULATION_OF_PHOSPHORUS_METABOLIC_PROCESS	541	0.247236249721643	1.30678254977029	0.00169779286926995	0.0619956880726347	0.05488488717259	2994	tags=35%, list=28%, signal=27%	CRLF1/CAMTA1/PDGFC/RAP2B/EZH2/FAM20C/APP/SPHK1/SLC8A3/ANG/CENPE/PTPN22/IRAK3/CBFA2T3/PDK4/JAK2/CAMK1/KIT/RAP2A/AVP/CD36/DLG4/CDKN1C/PTPRO/ADRB2/TNIK/THBS1/LATS2/CTDSPL/SPRED1/TLR8/DNM1L/TRAF3IP1/TRAF2/CD86/ECT2/TLR7/ERBB2/MAD2L2/CCNA2/HSP90B1/TLR6/LRP8/IDH1/PRNP/SOCS4/STK11/SMAD7/PDGFRB/HYAL2/EPHB4/CSF1R/CX3CR1/SCARB1/SASH1/IFNG/RAD50/PELI2/INSR/PTGES3/CCND2/ADRA2C/ANGPT1/PTEN/SAMSN1/PLXNB2/PKN1/…
GOBP_POSITIVE_REGULATION_OF_NEUROGENESIS	GOBP_POSITIVE_REGULATION_OF_NEUROGENESIS	GOBP_POSITIVE_REGULATION_OF_NEUROGENESIS	101	0.38036632452864	1.64196403501298	0.00170599943133352	0.0619956880726347	0.05488488717259	2878	tags=47%, list=27%, signal=34%	EGR2/TRIM32/TIAM2/ZNF365/SERPINE2/KIT/CYFIP1/BMPR2/NIN/STAU2/MME/ITGB1/LRP8/STK11/CX3CR1/IFNG/DBN1/SLC30A1/PLXNB2/EIF4G2/DISC1/MYB/FXR2/TLR2/NUMB/NPTN/KRAS/DAG1/QKI/RELN/LYN/MACF1/MAP1B/PLXNC1/HIF1A/RAB21/NAP1L1/RUFY3/TSPO/SEMA4D/DHX36/PPP1CC/DICER1/BRAF/VEGFA/TRAK1/PRKCH
GOBP_REGULATION_OF_RESPONSE_TO_EXTERNAL_STIMULUS	GOBP_REGULATION_OF_RESPONSE_TO_EXTERNAL_STIMULUS	GOBP_REGULATION_OF_RESPONSE_TO_EXTERNAL_STIMULUS	585	0.24341956726897	1.29660461304965	0.00177095631641086	0.0637373989646717	0.056426826761755	2478	tags=29%, list=23%, signal=24%	MMRN1/PROS1/SERPINB2/ACP5/APP/TLR5/KLRC3/SPHK1/TRIM32/DHX9/ARG1/JAM3/CCR2/CFH/RIN3/KLRB1/CEBPA/HPSE/MGST2/PTPN22/IRAK3/TFPI/JAK2/SERPINE2/CTSC/CD36/BMPR2/CASP6/KLF4/OAS3/AIF1/PTPRO/ANKRD17/DAPK2/THBS1/TRIM44/SFPQ/LGALS2/HLA-A/LGALS1/PUM2/TLR8/DNM1L/ECSIT/TRAF3IP1/TLR7/SAMHD1/CCR1/NLRP3/TNFSF4/CLEC4E/ANXA2/CHUK/RPS6KA3/TLR6/LRP8/LY86/PELI1/PDGFRB/HYAL2/PYHIN1/CSF1R/MGLL/CX3CR1/SASH1/EXTL3/C3AR1/TI…
GOBP_REGULATION_OF_PROTEIN_SERINE_THREONINE_KINASE_ACTIVITY	GOBP_REGULATION_OF_PROTEIN_SERINE_THREONINE_KINASE_ACTIVITY	GOBP_REGULATION_OF_PROTEIN_SERINE_THREONINE_KINASE_ACTIVITY	139	0.344150206514246	1.56227148417669	0.0018450184501845	0.0651623255098695	0.0576883166345794	2113	tags=32%, list=20%, signal=26%	PDGFC/EZH2/SLC8A3/PTPN22/IRAK3/CAMK1/KIT/CDKN1C/ADRB2/THBS1/LATS2/TRAF2/ERBB2/CCNA2/TLR6/PDGFRB/HYAL2/SASH1/IFNG/INSR/CCND2/PTEN/TRIB1/SIRT1/PYCARD/CALM1/DUSP10/GSTP1/DDX3X/LRRK2/CDKN1A/TSG101/BCCIP/TESK1/CAB39/PSRC1/CDKN2C/STK38/LYN/MAP3K11/MAP3K4/CCNY/ABL1/PRKAR1A
GOBP_POSITIVE_REGULATION_OF_MYELOID_LEUKOCYTE_CYTOKINE_PRODUCTION_INVOLVED_IN_IMMUNE_RESPONSE	GOBP_POSITIVE_REGULATION_OF_MYELOID_LEUKOCYTE_CYTOKINE_PRODUCTION_INVOLVED_IN_IMMUNE_RESPONSE	GOBP_POSITIVE_REGULATION_OF_MYELOID_LEUKOCYTE_CYTOKINE_PRODUCTION_INVOLVED_IN_IMMUNE_RESPONSE	23	0.594276989875829	1.84919971727197	0.00185528756957328	0.0651623255098695	0.0576883166345794	2712	tags=70%, list=25%, signal=52%	KIT/CD36/TLR7/DDX21/HLA-G/P2RX7/SIRT1/CD74/TICAM1/PYCARD/CARD9/DDX1/RIPK2/DHX36/SYK/MYD88
GOBP_GLIOGENESIS	GOBP_GLIOGENESIS	GOBP_GLIOGENESIS	149	0.34465291741077	1.58224652827122	0.00186277553554797	0.0651623255098695	0.0576883166345794	2917	tags=43%, list=27%, signal=32%	TNFRSF21/EGR2/EZH2/APP/SLC8A3/CCR2/ZNF365/SERPINE2/EOMES/SYNE2/ERBB2/LRP8/HEXB/CSF1R/WASF3/CX3CR1/MED12/IFNG/OLIG1/VPS54/SOX4/PTEN/VIM/P2RY12/CDK5/DISC1/MYB/DUSP10/CDH2/PTPN11/PPP3R1/TLR2/GRN/C5AR1/KRAS/DAG1/QKI/CDKN2C/PHGDH/ATP1B2/RELN/LYN/ABL1/RTN4/IFNGR1/CCL3/SOX13/PRDM8/ADORA2A/B4GALT5/CUL4B/SUZ12/CRKL/EIF2B2/SRGAP2/TSPO/PPP1CC/NAB1/MYD88/DICER1/ASCL2/PRKCH/PTPRJ/STAT3
GOBP_MONOATOMIC_ION_HOMEOSTASIS	GOBP_MONOATOMIC_ION_HOMEOSTASIS	GOBP_MONOATOMIC_ION_HOMEOSTASIS	272	0.294690200502125	1.46372929734333	0.00190985485103132	0.0661906176612059	0.0585986654098109	2144	tags=30%, list=20%, signal=24%	CCL8/SLC31A1/APP/MINPP1/EXT1/SLC24A4/CYBRD1/SLC8A3/TRIM24/CCR2/PDK4/ATP7B/AVP/SLC30A9/CYP4F12/ATP2B4/SLC31A2/SOD2/CLIC4/CCR1/HSP90B1/KCNQ1/SRI/PRNP/HEXB/HYAL2/PDZD8/SLC9A6/ATP2A2/IFNG/SLC40A1/VPS54/GRINA/SLC30A1/ACO1/P2RX7/EGLN1/TM9SF4/FKBP1A/NDFIP1/CDH23/LAMP2/NT5E/CALM1/DISC1/XK/CXCL10/ATP13A2/DIAPH1/FBXL5/ISCU/ATP1A1/STK39/LRRK2/ATP12A/NPTN/RAP1GDS1/GRN/NCOA4/NUBP1/TBXAS1/ATP1B2/SLC39A8/LYN/AT…
GOBP_AXON_EXTENSION	GOBP_AXON_EXTENSION	GOBP_AXON_EXTENSION	47	0.472564764901481	1.75730653287976	0.0019559902200489	0.0665978684411864	0.0589592052119338	2121	tags=43%, list=20%, signal=34%	OLFM1/RAPH1/ULK2/CYFIP1/BMPR2/ALCAM/ITGB1/SLC9A6/EIF4G2/CDK5/DISC1/PPP3CB/C9orf72/MACF1/MAP1B/SSNA1/VCL/RAB21/ABL1/RTN4
GOBP_POSITIVE_REGULATION_OF_PHOSPHORYLATION	GOBP_POSITIVE_REGULATION_OF_PHOSPHORYLATION	GOBP_POSITIVE_REGULATION_OF_PHOSPHORYLATION	288	0.289098715903329	1.44373215374711	0.00196772924045651	0.0665978684411864	0.0589592052119338	2931	tags=38%, list=27%, signal=29%	CRLF1/PDGFC/RAP2B/EZH2/APP/SPHK1/ANG/CENPE/JAK2/CAMK1/KIT/RAP2A/AVP/CD36/DLG4/ADRB2/TNIK/THBS1/TRAF2/CD86/ECT2/ERBB2/MAD2L2/TLR6/LRP8/PRNP/STK11/PDGFRB/EPHB4/CSF1R/CX3CR1/SASH1/IFNG/RAD50/PELI2/INSR/PTGES3/CCND2/ADRA2C/ANGPT1/P2RX7/CAMP/SIRT1/CD74/IL15/CALM1/IL6R/TAOK2/MARK2/SDCBP/EHD4/PTPN11/MAP2K4/TBK1/DDX3X/LRRK2/NPTN/EIF4G1/KRAS/IQGAP1/CDKN1A/TESK1/CAB39/PSRC1/RELN/LYN/MAP3K11/ARRB1/MAP3K4/CD…
GOBP_SKELETAL_SYSTEM_DEVELOPMENT	GOBP_SKELETAL_SYSTEM_DEVELOPMENT	GOBP_SKELETAL_SYSTEM_DEVELOPMENT	185	0.318435790200625	1.50935416610945	0.00197498354180382	0.0665978684411864	0.0589592052119338	1601	tags=26%, list=15%, signal=22%	FBN2/PDGFC/ACP5/GNA11/FAM20C/NDST1/HOXC6/EXT1/HYAL3/BMPR1A/ZBTB16/LIPA/BMPR2/BGLAP/TYMS/ETS2/RDH10/COL9A2/PUM2/ANXA2/RPS6KA3/HEXB/DYM/SMAD7/RUNX2/HYAL2/MED12/HOXC4/SMAD2/NIPBL/P2RX7/PRDX1/MMP2/AKAP13/SULF2/CREB3L2/INPPL1/TGFBI/SNX19/INSIG2/TWIST1/SRD5A1/PTPN11/COL18A1/WDR48/SGPL1/ATG9A/MBOAT2
GOBP_CEREBELLAR_CORTEX_DEVELOPMENT	GOBP_CEREBELLAR_CORTEX_DEVELOPMENT	GOBP_CEREBELLAR_CORTEX_DEVELOPMENT	20	0.612932047055516	1.84901654927206	0.00205245153933865	0.0685921974262909	0.060724788024794	2683	tags=75%, list=25%, signal=56%	EZH2/ZNF365/SERPINE2/TTLL1/AGTPBP1/HERC1/OGDH/CDK5/PTPN11/HSPA5/COMT/ARCN1/MTPN/ATP7A/RERE
GOBP_ENDODERM_DEVELOPMENT	GOBP_ENDODERM_DEVELOPMENT	GOBP_ENDODERM_DEVELOPMENT	38	0.506904681029287	1.80068896239501	0.00215259507294906	0.0713023306021975	0.0631240734945843	1231	tags=29%, list=11%, signal=26%	EXT1/BMPR1A/LEO1/EOMES/ITGAV/DUSP5/ITGB5/MED12/SMAD2/MMP2/MYH9
GOBP_REGULATION_OF_EXOCYTOSIS	GOBP_REGULATION_OF_EXOCYTOSIS	GOBP_REGULATION_OF_EXOCYTOSIS	92	0.384046947262372	1.63330160131588	0.00220628792057364	0.0715496368038741	0.0633430140918755	3719	tags=53%, list=35%, signal=35%	HYAL3/CCR2/RIMS3/ANXA2/FCGR2B/ATP2A2/SCAMP5/IFNG/NSF/F2RL1/RAB27A/ANXA1/VPS4B/UNC13D/CD84/VPS18/CDK5/ATP9A/STXBP5/RABGEF1/ATP13A2/SDCBP/LRRK2/TSG101/RALA/LYN/PDPK1/RAB21/RAB5A/RAP1B/S100A10/AP1G1/SYK/C12orf4/DTNBP1/BRAF/SNF8/ITGB2/PREPL/STXBP2/PDCD6IP/GAB2/PRAM1/SNX4/CASK/SPI1/LAMP1/RAB9A/HLA-F
GOBP_SUPRAMOLECULAR_FIBER_ORGANIZATION	GOBP_SUPRAMOLECULAR_FIBER_ORGANIZATION	GOBP_SUPRAMOLECULAR_FIBER_ORGANIZATION	372	0.264988729023449	1.35925312043855	0.00220945647370747	0.0715496368038741	0.0633430140918755	2688	tags=36%, list=25%, signal=28%	MYOM2/ESPN/PGM5/APP/MYO1C/EXT1/MYL9/ANG/CYP1B1/MYO1A/JAK2/TACSTD2/CYFIP1/CALD1/CD36/TMOD3/AIF1/CSRP1/PLS1/RDX/WASF2/NIN/SPAST/KRT23/SSH1/MAD2L2/COL14A1/ANXA2/HSP90B1/ITGB1/GMFB/AVIL/PDGFRB/CST3/MEF2A/WASF3/ITGB5/SH3BP1/GAS7/ELMO1/F2RL1/DBN1/TAOK1/NUP153/CORO1C/CAMP/VIM/SVIL/FHOD1/FKBP1A/CORO1B/AKAP13/RNH1/SLK/INPPL1/PYCARD/ARFIP1/LIMA1/WASL/TUBB1/FLII/DIAPH1/ARFGEF1/COL18A1/SPIRE1/KLHL24/CAP1/MDM…
GOBP_REGULATION_OF_INTRACELLULAR_TRANSPORT	GOBP_REGULATION_OF_INTRACELLULAR_TRANSPORT	GOBP_REGULATION_OF_INTRACELLULAR_TRANSPORT	160	0.329745912052798	1.53358154530001	0.00222858962113976	0.0715496368038741	0.0633430140918755	2769	tags=38%, list=26%, signal=28%	DERL2/DHX9/JAK2/CAMK1/CD36/UBE2J1/YOD1/RDX/RAB11B/ECT2/ANXA2/STK11/NUP214/HYAL2/MSN/IFNG/RIOK2/ANGPT1/REEP5/NUP153/YIPF5/CPSF6/TM9SF4/CDK5/ATP9A/ARFIP1/DNAJC13/ATP13A2/PTPN11/CEP290/MDM2/LRRK2/TRIM28/XPO1/TMEM30A/EP300/SORL1/JUP/MAP1B/BCAP31/TMEM30B/SCFD1/TXN/RAB21/IFI27/FRAT1/PARK7/BARD1/RUFY3/MDFIC/INPP5F/NCBP2/DAB2/SRC/DYNC1H1/PPP1CC/HSP90AA1/MX2/ARV1/SAR1B
GOBP_MUSCLE_CELL_DIFFERENTIATION	GOBP_MUSCLE_CELL_DIFFERENTIATION	GOBP_MUSCLE_CELL_DIFFERENTIATION	162	0.333497944914091	1.55220674717607	0.00224719101123596	0.0715496368038741	0.0633430140918755	1722	tags=25%, list=16%, signal=21%	MYOM2/EZH2/PGM5/TRIM32/SORT1/BMPR1A/MYL9/CAMK1/FBXO22/KIT/TMOD3/BMPR2/ANKRD17/CSRP1/SOD2/DYRK1B/COL14A1/CHUK/ITGB1/MAML1/PDGFRB/MEF2A/ATP2A2/SIRT1/AKAP13/CASP7/CHRNB1/MYH9/XBP1/XK/CXCL10/FLII/CDH2/MAP2K4/MDM2/PPP3CB/CASP3/KRAS/QKI/MEIS1
GOBP_UNSATURATED_FATTY_ACID_METABOLIC_PROCESS	GOBP_UNSATURATED_FATTY_ACID_METABOLIC_PROCESS	GOBP_UNSATURATED_FATTY_ACID_METABOLIC_PROCESS	54	0.447902744928227	1.71748901327713	0.00225563909774436	0.0715496368038741	0.0633430140918755	2210	tags=48%, list=21%, signal=38%	PLA2G4C/ELOVL4/FABP5/CYP1B1/HPGD/AVP/GPX4/CYP4F12/ELOVL6/SCD/PTGS1/FADS1/MGLL/PTGDS/PTGES3/SIRT1/CD74/CYP2S1/GSTP1/PNPLA8/TBXAS1/MGST3/ACOT8/COMT/ABHD6/PLA2G4A
GOBP_POSITIVE_REGULATION_OF_DEVELOPMENTAL_PROCESS	GOBP_POSITIVE_REGULATION_OF_DEVELOPMENTAL_PROCESS	GOBP_POSITIVE_REGULATION_OF_DEVELOPMENTAL_PROCESS	568	0.242474619951183	1.28836861192542	0.00228963938179737	0.0718701996927803	0.0636268089578786	2995	tags=36%, list=28%, signal=27%	FBN2/OLFM1/EGR2/SLC20A2/EZH2/FAM20C/TCF7L2/AURKA/SPHK1/TRIM32/TIAM2/SLITRK4/TNFSF13/BMPR1A/ZNF365/CEBPA/HPSE/CYP1B1/VNN1/JAK2/CAMK1/SERPINE2/TACSTD2/KIT/CYFIP1/MAPK9/ZBTB16/CD36/BMPR2/DLG4/KLF4/ADRB2/PLS1/THBS1/LGALS1/SOD2/NIN/PUM2/DNM1L/PDE5A/CD86/ECT2/STAU2/CCR1/MAD2L2/NLRP3/TNFSF4/TOX/MME/RPS6KA3/ZHX3/ITGB1/LRP8/MAML1/STK11/SMAP1/LRP3/SMAD7/RUNX2/CX3CR1/SASH1/C3AR1/MAPK6/IFNG/SMAD2/CTSH/INSR/S…
GOBP_REGULATION_OF_MITOTIC_CELL_CYCLE_PHASE_TRANSITION	GOBP_REGULATION_OF_MITOTIC_CELL_CYCLE_PHASE_TRANSITION	GOBP_REGULATION_OF_MITOTIC_CELL_CYCLE_PHASE_TRANSITION	185	0.314187673818808	1.48921851441347	0.00230414746543779	0.0718701996927803	0.0636268089578786	1708	tags=25%, list=16%, signal=21%	EZH2/APP/AURKA/UBE2C/CENPE/SASS6/TMOD3/KLF4/AIF1/ANKRD17/STIL/CDC7/CTDSPL/RDX/RAD51C/RAD21/MAD2L2/USP47/KLF11/HECW2/WEE1/RAD50/GPR132/RIOK2/CCND2/PTEN/SMARCC1/KLHL18/TAOK1/ANXA1/VPS4B/SMARCD2/CDC20/SLFN11/TAOK2/UBE2E2/DDX3X/MDM2/RBBP8/EIF4G1/BRSK1/NEK6/CDCA5/CDKN1A/CDKN2C/BCL7C
GOBP_NEGATIVE_REGULATION_OF_PROTEIN_MATURATION	GOBP_NEGATIVE_REGULATION_OF_PROTEIN_MATURATION	GOBP_NEGATIVE_REGULATION_OF_PROTEIN_MATURATION	13	0.69346807371539	1.85272897549879	0.00239651416122004	0.0738031390488209	0.0653380434286284	1508	tags=54%, list=14%, signal=46%	SERPINE2/THBS1/PRNP/IL1R2/CAST/MDM2/LRRK2
GOBP_NEGATIVE_REGULATION_OF_CYSTEINE_TYPE_ENDOPEPTIDASE_ACTIVITY	GOBP_NEGATIVE_REGULATION_OF_CYSTEINE_TYPE_ENDOPEPTIDASE_ACTIVITY	GOBP_NEGATIVE_REGULATION_OF_CYSTEINE_TYPE_ENDOPEPTIDASE_ACTIVITY	37	0.517074374133328	1.82288435719893	0.00241254523522316	0.0738031390488209	0.0653380434286284	2833	tags=46%, list=26%, signal=34%	AVP/KLF4/THBS1/RPS6KA3/USP47/CST3/RFFL/CAST/ARL6IP1/DDX3X/CD44/PLAUR/PARK7/PAK2/CST7/SRC/VEGFA
GOBP_CELL_MORPHOGENESIS_INVOLVED_IN_NEURON_DIFFERENTIATION	GOBP_CELL_MORPHOGENESIS_INVOLVED_IN_NEURON_DIFFERENTIATION	GOBP_CELL_MORPHOGENESIS_INVOLVED_IN_NEURON_DIFFERENTIATION	220	0.307030173866926	1.48897643700806	0.00243478260869565	0.0738031390488209	0.0653380434286284	2868	tags=41%, list=27%, signal=31%	OLFM1/EGR2/RAPH1/APP/EXT1/ECE1/TIAM2/ULK2/SLITRK4/ZNF365/PALLD/APLP2/CYFIP1/RAP2A/BMPR2/DLG4/PTPRO/PLS1/TNIK/NIN/SPAST/ALCAM/STAU2/ERBB2/ITGB1/LRP8/STK11/HECW2/KIF13B/MEF2A/CSF1R/YWHAH/SLC9A6/FEZ2/DBN1/SLC30A1/PTEN/PLXNB2/KIDINS220/EIF4G2/CDH23/CDK5/DISC1/XK/WASL/TAOK2/MARK2/PTPN11/LRRK2/NUMB/BRSK1/PPP3CB/DAG1/C9orf72/NEXN/RELN/MACF1/MAP1B/TMEM106B/SSNA1/STMN1/VCL/PLXNC1/RAB21/ABL1/RTN4/UST/RAC1/…
GOBP_POSITIVE_REGULATION_OF_TRANSMEMBRANE_RECEPTOR_PROTEIN_SERINE_THREONINE_KINASE_SIGNALING_PATHWAY	GOBP_POSITIVE_REGULATION_OF_TRANSMEMBRANE_RECEPTOR_PROTEIN_SERINE_THREONINE_KINASE_SIGNALING_PATHWAY	GOBP_POSITIVE_REGULATION_OF_TRANSMEMBRANE_RECEPTOR_PROTEIN_SERINE_THREONINE_KINASE_SIGNALING_PATHWAY	47	0.46563265238721	1.73152838031156	0.00244498777506112	0.0738031390488209	0.0653380434286284	3179	tags=53%, list=30%, signal=38%	BMPR1A/JAK2/BMPR2/CDKN1C/THBS1/STK11/SMAD2/NUP93/TGFBR3/CSNK2B/SDCBP/GLCE/EP300/AXIN1/PARP1/TGFB3/HSP90AB1/DAB2/CITED2/ING2/SMAD4/CREBBP/BMP6/NOTCH2/CDKN2B
GOBP_POSITIVE_REGULATION_OF_PHOSPHORUS_METABOLIC_PROCESS	GOBP_POSITIVE_REGULATION_OF_PHOSPHORUS_METABOLIC_PROCESS	GOBP_POSITIVE_REGULATION_OF_PHOSPHORUS_METABOLIC_PROCESS	317	0.278320007278438	1.40318362055797	0.00246812011517894	0.0739053887289181	0.0654285652428067	2931	tags=37%, list=27%, signal=28%	CRLF1/CAMTA1/PDGFC/RAP2B/EZH2/APP/SPHK1/ANG/CENPE/JAK2/CAMK1/KIT/RAP2A/AVP/CD36/DLG4/ADRB2/TNIK/THBS1/TRAF2/CD86/ECT2/ERBB2/MAD2L2/TLR6/LRP8/PRNP/STK11/PDGFRB/EPHB4/CSF1R/CX3CR1/SASH1/IFNG/RAD50/PELI2/INSR/PTGES3/CCND2/ADRA2C/ANGPT1/P2RX7/CAMP/SIRT1/CD74/IL15/CALM1/IL6R/TAOK2/MARK2/SDCBP/EHD4/PTPN11/MAP2K4/PPP2R5A/TBK1/DDX3X/LRRK2/NPTN/EIF4G1/ROCK1/KRAS/IQGAP1/CDKN1A/TESK1/CAB39/PSRC1/RELN/LYN/PP…
GOBP_NEURON_DEVELOPMENT	GOBP_NEURON_DEVELOPMENT	GOBP_NEURON_DEVELOPMENT	454	0.257406939881956	1.34247314534865	0.0025	0.074265873015873	0.0657477025898079	2873	tags=38%, list=27%, signal=29%	OLFM1/TNFRSF21/EGR2/FZD2/EZH2/RAPH1/APP/AURKA/EXT1/TRIM32/ECE1/TIAM2/ULK2/SLITRK4/EPB41L3/ZNF365/PALLD/APLP2/JAK2/CAMK1/CYFIP1/RAP2A/BMPR2/DLG4/KLF4/PTPN9/PTPRO/CTNNA1/PLS1/TNIK/RAB6B/SOD2/NIN/PUM2/SPAST/SERPINI1/ALCAM/STAU2/ERBB2/TOX/KCNQ1/ITGB1/LRP8/AVIL/STK11/HECW2/KIF13B/MEF2A/CSF1R/WEE1/YWHAH/SLC9A6/MAPK6/FEZ2/OLIG1/VPS54/GAS7/SCARB2/DBN1/SLC30A1/PTEN/TAOK1/PLXNB2/KIDINS220/IQSEC1/VIM/AGTPBP…
GOBP_ESTABLISHMENT_OF_PROTEIN_LOCALIZATION	GOBP_ESTABLISHMENT_OF_PROTEIN_LOCALIZATION	GOBP_ESTABLISHMENT_OF_PROTEIN_LOCALIZATION	958	0.230525794690919	1.26842542968312	0.00261780104712042	0.0771529867667065	0.0683036692609621	3010	tags=33%, list=28%, signal=26%	FRMD4A/TIMM10/PTPRN2/EGR2/NAPG/GNA11/ARRDC4/TCF7L2/STEAP3/MYO1C/DERL2/CLTC/SORT1/SNX25/MAN1A1/ITSN1/HPSE/ANG/HOMER3/MIA3/SNX30/JAK2/CAMK1/RAP2A/CD36/DLG4/TRAM2/UBE2J1/TRIM37/YOD1/ANKRD50/RP2/RDX/EHD3/RAB6B/RAB11B/SURF4/CANX/DNM1L/SEC24D/ECT2/SSR3/ERBB2/VPS13D/ACSL4/HSP90B1/GNPTAB/SH3GLB1/SRI/PRNP/CD33/GOSR1/NUP214/KIF13B/RABEP1/HYAL2/RAB32/YWHAH/GOLPH3/SCAMP5/AP1S2/IFNG/SNX2/NSF/AP4E1/SMAD2/VPS54…
GOBP_CELLULAR_HOMEOSTASIS	GOBP_CELLULAR_HOMEOSTASIS	GOBP_CELLULAR_HOMEOSTASIS	376	0.267547420516429	1.37190987683049	0.00267141585040071	0.0781180431878896	0.0691580353376763	2441	tags=31%, list=23%, signal=25%	CCL8/PTPRN2/PRDX6/SLC31A1/APP/MINPP1/SLC24A4/TRIM32/CYBRD1/SLC8A3/UBE2C/CCR2/TXNRD1/ATP7B/AVP/SLC30A9/IDE/ATP2B4/RAB11B/SLC31A2/SOD2/CLIC4/CCR1/HSP90B1/KCNQ1/SRI/PRNP/HEXB/PDZD8/SLC9A6/ATP2A2/GSR/IFNG/SLC40A1/SMAD2/VPS54/SOX4/GRINA/SLC30A1/TAOK1/ACO1/DYNLL1/P2RX7/PRDX1/SIRT1/EGLN1/TM9SF4/FKBP1A/NDFIP1/XPR1/CDH23/LAMP2/XBP1/LRRC8D/CALM1/DISC1/XK/GAA/NUCKS1/GSTP1/CXCL10/ATP6V1C1/ATP13A2/RAB11FIP2/D…
GOBP_MUSCLE_STRUCTURE_DEVELOPMENT	GOBP_MUSCLE_STRUCTURE_DEVELOPMENT	GOBP_MUSCLE_STRUCTURE_DEVELOPMENT	287	0.279165683199321	1.39361819915712	0.00274402195217562	0.0790085826582177	0.0699464314321665	1586	tags=21%, list=15%, signal=18%	MYOM2/EGR2/FZD2/EZH2/PGM5/TCF7L2/TRIM32/SORT1/BMPR1A/MYL9/DTYMK/CAMK1/FBXO22/KIT/EOMES/TMOD3/BMPR2/ANKRD17/CSRP1/LGALS1/SOD2/DYRK1B/SMTN/COL14A1/FHL3/CHUK/ITGB1/SRI/MAML1/SMAD7/PDGFRB/MEF2A/ATP2A2/VPS54/CMTM5/SOX4/SMARCC1/SVIL/SIRT1/SMARCD2/EGLN1/FKBP1A/AKAP13/CASP7/CHRNB1/MYH9/XBP1/CDK5/TGFBR3/XK/CXCL10/FLII/CDH2/TWIST1/MAP2K4/MDM2/PPP3CB/CASP3/KRAS
GOBP_CELL_CYCLE_G1_S_PHASE_TRANSITION	GOBP_CELL_CYCLE_G1_S_PHASE_TRANSITION	GOBP_CELL_CYCLE_G1_S_PHASE_TRANSITION	140	0.338600669358757	1.53833043141182	0.0027683789603199	0.0790085826582177	0.0699464314321665	1879	tags=25%, list=17%, signal=21%	EZH2/BCAT1/SASS6/KLF4/AIF1/ANKRD17/ATP2B4/STIL/CDC7/LATS2/CTDSPL/RDX/RCC1/CCNA2/ITGB1/KLF11/WEE1/GPR132/CCND2/PTEN/SMARCC1/ANXA1/SMARCD2/SLFN11/UBE2E2/DDX3X/MDM2/RBBP8/EIF4G1/CDKN1A/PPP6C/CDKN2C/BCL7C/ECD/MAP3K11
GOBP_RUFFLE_ASSEMBLY	GOBP_RUFFLE_ASSEMBLY	GOBP_RUFFLE_ASSEMBLY	23	0.58101185374119	1.80792286084366	0.00278293135435993	0.0790085826582177	0.0699464314321665	1283	tags=39%, list=12%, signal=35%	TACSTD2/CYFIP1/AIF1/RDX/ARHGAP24/SH3BP1/CORO1C/INPPL1/P2RY12
GOBP_POSITIVE_REGULATION_OF_CELL_CYCLE	GOBP_POSITIVE_REGULATION_OF_CELL_CYCLE	GOBP_POSITIVE_REGULATION_OF_CELL_CYCLE	148	0.336403972419618	1.54237480130655	0.00280024891101431	0.0790085826582177	0.0699464314321665	2679	tags=37%, list=25%, signal=28%	EZH2/APP/AURKA/SPHK1/TRIM32/UBE2C/SASS6/TMOD3/AIF1/ANKRD17/STIL/CDC7/RDX/PKP4/RAD51C/RAD21/SPAST/ECT2/MEIS2/NUSAP1/PDGFRB/INSR/CCND2/KLHL18/ANXA1/SVIL/VPS4B/CDC20/RACGAP1/CCPG1/KIF3B/UBE2E2/PTPN11/DDX3X/MDM2/EIF4G1/CDCA5/PSRC1/PLSCR1/GPSM2/CCNY/RRM2B/ABL1/CDC14A/SMC4/CPSF3/PLCB1/LFNG/LSM11/CUL4B/FEN1/DYNC1H1/CITED2/FBXO5/PSMD10
GOBP_INTERLEUKIN_6_PRODUCTION	GOBP_INTERLEUKIN_6_PRODUCTION	GOBP_INTERLEUKIN_6_PRODUCTION	97	0.367764932093402	1.57777722014547	0.00280741156653565	0.0790085826582177	0.0699464314321665	1695	tags=33%, list=16%, signal=28%	BPI/APP/ORM1/DHX9/PTPN22/IRAK3/CD36/AIF1/TLR8/TLR7/TNFSF4/TLR6/HYAL2/IFNG/F2RL1/IL16/P2RX7/CD74/NMB/TICAM1/CD84/XBP1/PYCARD/RABGEF1/IL6R/TWIST1/PTPN11/TLR2/SETD4/MBP/CARD9/CEBPB
GOBP_REGULATION_OF_ANOIKIS	GOBP_REGULATION_OF_ANOIKIS	GOBP_REGULATION_OF_ANOIKIS	14	0.683448701657551	1.86270253178258	0.00287610619469027	0.0803378021397438	0.0711231916801646	766	tags=29%, list=7%, signal=27%	CEACAM6/PDK4/ITGB1/PTRH2
GOBP_NERVOUS_SYSTEM_PROCESS	GOBP_NERVOUS_SYSTEM_PROCESS	GOBP_NERVOUS_SYSTEM_PROCESS	342	0.27027102967596	1.3737981335582	0.0029673590504451	0.0820064023759388	0.0726004062824515	1658	tags=25%, list=15%, signal=22%	CAMTA1/TIMM10/ESPN/TNFRSF21/OR2L3/EGR2/FZD2/APP/SLC24A4/FABP5/SLC8A3/JAM3/CRYBB2/CCR2/OR1J1/MYO1A/OR2W3/SERPINE2/TACSTD2/COCH/KIT/CYFIP1/CTSC/AVP/CD36/DLG4/BGLAP/ADRB2/EIF4EBP2/RP2/RDH10/SOD2/PNKD/CACNA2D4/SSH1/MEIS2/OR2H2/MME/CHUK/KCNQ1/ITGB1/GCH1/PRNP/HEXB/TNNI2/MGLL/WASF3/CX3CR1/VDAC1/VPS54/SCARB2/INSR/CCND2/PTEN/NIPBL/P2RX7/AGTPBP1/WDR36/NMB/TPP1/FKBP1A/HERC1/CDH23/CHMP4B/CHRNB1/TGFBI/CDK5/DI…
GOBP_REGULATION_OF_GROWTH	GOBP_REGULATION_OF_GROWTH	GOBP_REGULATION_OF_GROWTH	265	0.282930698268554	1.40099702603887	0.00302571860816944	0.0820064023759388	0.0726004062824515	2945	tags=38%, list=27%, signal=28%	OLFM1/APP/DERL2/SPHK1/TRIM32/ULK2/BMPR1A/ATRN/SERPINE2/CYFIP1/AVP/BMPR2/ADRB2/PLS1/LATS2/PUM2/ERBB2/MAD2L2/COL14A1/RPS6KA3/USP47/STK11/SMAD7/HYAL2/DCUN1D5/EXTL3/VPS54/INSR/PTEN/FTO/STAT5A/NIPBL/IGFBP7/EIF4G2/ADAM15/CDK5/DISC1/TGFBR3/DUSP10/TAOK2/EXOSC4/SDCBP/NME6/DDX3X/SGPL1/EIF4G1/CDKN1A/TSG101/PSRC1/NUBP1/CDKN2C/NDUFA13/SERP1/MACF1/MAP1B/MUSK/EAF2/TCHP/HIF1A/RAB21/CXCL16/GPAM/ABL1/RTN4/PPT1/GHR…
GOBP_BLOOD_VESSEL_MORPHOGENESIS	GOBP_BLOOD_VESSEL_MORPHOGENESIS	GOBP_BLOOD_VESSEL_MORPHOGENESIS	264	0.285687823487651	1.41278209486571	0.00304298212248003	0.0820064023759388	0.0726004062824515	2201	tags=31%, list=20%, signal=25%	CCL8/SLC31A1/SPARC/SPHK1/JAM3/BMPR1A/CCR2/HPSE/ANG/CYP1B1/MIA3/HPGD/CALD1/CD36/BMPR2/KLF4/ITGAV/ATP2B4/THBS1/SPRED1/WASF2/CLIC4/ERBB2/ARHGAP24/ANXA2/ITGB1/MAP3K3/SMAD7/PDGFRB/EPHB4/CX3CR1/SASH1/C3AR1/CTSH/SOX4/ANGPT1/HLA-G/CAMP/ANXA1/VPS4B/SIRT1/EGLN1/MMP2/RNH1/MYH9/XBP1/ADAM15/TGFBI/SHC1/UBP1/ITGA2B/TGFBR3/CXCL10/CDH2/TWIST1/COL18A1/PPP3R1/SGPL1/PROK2/AAMP/GRN/HK2/C5AR1/ROCK1/DAG1/QKI/MEIS1/NCL/…
GOBP_ICOSANOID_BIOSYNTHETIC_PROCESS	GOBP_ICOSANOID_BIOSYNTHETIC_PROCESS	GOBP_ICOSANOID_BIOSYNTHETIC_PROCESS	27	0.555153625630575	1.80471885077937	0.00305451127819549	0.0820064023759388	0.0726004062824515	2783	tags=70%, list=26%, signal=52%	FABP5/MGST2/AVP/PTGS1/FADS1/PTGDS/LTA4H/PTGES3/SIRT1/CD74/PYCARD/PNPLA8/TBXAS1/MGST3/ALOX5AP/PLA2G4A/SYK/CASP1/AKR1C3
GOBP_MYELOID_LEUKOCYTE_ACTIVATION	GOBP_MYELOID_LEUKOCYTE_ACTIVATION	GOBP_MYELOID_LEUKOCYTE_ACTIVATION	148	0.334810319721922	1.53506808092129	0.00311138767890479	0.0820064023759388	0.0726004062824515	2135	tags=32%, list=20%, signal=26%	BPI/CTSG/APP/SPHK1/CCR2/CEBPA/JAK2/KIT/CTSC/AIF1/BATF2/THBS1/TLR6/CD33/HYAL2/CX3CR1/PTGDS/FCGR2B/IFNG/F2RL1/DYSF/CAMP/ANXA1/CD74/IL15/UNC13D/TICAM1/CD84/PYCARD/RABGEF1/LTBR/TLR2/STK39/LRRK2/GRN/C5AR1/FCER1G/PLSCR1/LYN/CD2/PJA2/PDPK1/LAT2/HAVCR2/DNASE1L3/IFNGR1/CCL3
GOBP_GROWTH	GOBP_GROWTH	GOBP_GROWTH	384	0.263047603592367	1.35490276268228	0.00311526479750779	0.0820064023759388	0.0726004062824515	2688	tags=33%, list=25%, signal=26%	OLFM1/EZH2/RAPH1/APP/AURKA/DERL2/EXT1/SPHK1/TRIM32/ULK2/BMPR1A/ATRN/SERPINE2/CYFIP1/AVP/BMPR2/ADRB2/PLS1/TYMS/STIL/LATS2/RDH10/NIN/PUM2/ALCAM/CLIC4/ERBB2/MAD2L2/COL14A1/RPS6KA3/ITGB1/USP47/STK11/SMAD7/HYAL2/DCUN1D5/SLC9A6/EXTL3/MED12/SMAD2/VPS54/INSR/PTEN/FTO/STAT5A/NIPBL/ANXA1/IGFBP7/EIF4G2/ADAM15/CDK5/DISC1/TGFBR3/DUSP10/TAOK2/RMI1/EXOSC4/SDCBP/PTPN11/MAP2K4/NME6/DDX3X/WDR48/SGPL1/EIF4G1/PPP3CB…
GOBP_CELLULAR_CATABOLIC_PROCESS	GOBP_CELLULAR_CATABOLIC_PROCESS	GOBP_CELLULAR_CATABOLIC_PROCESS	634	0.231982742326605	1.23929222814693	0.0031210986267166	0.0820064023759388	0.0726004062824515	2628	tags=29%, list=24%, signal=23%	PLA2G4C/PRDX6/APP/ALDH2/SPHK1/TRIM32/ECE1/ARG1/CLTC/BMF/ULK2/ACADS/SNX25/MPST/SCLY/HPSE/MGST2/CYP1B1/PTPN22/OXCT2/SNX30/CEL/DAPK1/SMPDL3A/CD36/AMACR/DHRSX/CYP4F12/NEU1/ADRB2/HP/IDE/HNMT/ATP2B4/YOD1/DAPK2/GCAT/PNKD/DNM1L/VPS13D/PLD1/MTRR/ANXA2/MME/DEPDC5/SUCLA2/SH3GLB1/IDH1/HEXB/STK11/TIMP2/EIF4G3/MGLL/SCARB1/ATP2A2/VDAC1/LTA4H/KYNU/ETFA/FEZ2/RGS19/IFNG/VPS54/CTSH/NPC1/SCARB2/INSR/SPTLC2/ATP6V1E2/…
GOBP_UROGENITAL_SYSTEM_DEVELOPMENT	GOBP_UROGENITAL_SYSTEM_DEVELOPMENT	GOBP_UROGENITAL_SYSTEM_DEVELOPMENT	26	-0.596821	-1.82018	0.00312608544633553	0.0820064023759388	0.0726004062824515	312	tags=19%, list=3%, signal=19%	PLAG1/HOXA10/ALOX15B/EPHB3/AHI1
GOBP_NEGATIVE_REGULATION_OF_CATALYTIC_ACTIVITY	GOBP_NEGATIVE_REGULATION_OF_CATALYTIC_ACTIVITY	GOBP_NEGATIVE_REGULATION_OF_CATALYTIC_ACTIVITY	217	0.304187268570255	1.47184068162855	0.00314026517794836	0.0820064023759388	0.0726004062824515	2647	tags=35%, list=25%, signal=27%	SERPINB2/SLC8A3/SORT1/CCR2/PTPN22/IRAK3/SERPINE2/AVP/KLF4/CDKN1C/PTPRO/HP/GMIP/ATP2B4/THBS1/LATS2/SPRED1/RDX/SERPINI1/MAD2L2/MTRR/RPS6KA3/CSTA/USP47/SOCS4/SMAD7/CST3/TIMP2/HYAL2/RFFL/IFNG/CAST/PTEN/TRIB1/CORO1C/SIRT1/EGLN1/ABCE1/BANF1/PYCARD/DUSP10/PINX1/GSTP1/ARL6IP1/SERPINA1/ARFGEF1/PPP2R5A/PRDX3/DDX3X/LRRK2/ROCK1/CDKN1A/TSG101/TESK1/STK38/CSTB/LYN/CD44/IRS2/PDPK1/GNAT1/ABL1/PRKAR1A/GNAI3/OXA1L…
GOBP_NEGATIVE_REGULATION_OF_CYTOKINE_PRODUCTION	GOBP_NEGATIVE_REGULATION_OF_CYTOKINE_PRODUCTION	GOBP_NEGATIVE_REGULATION_OF_CYTOKINE_PRODUCTION	157	0.320560493081671	1.48405491978858	0.00315756236185665	0.0820064023759388	0.0726004062824515	1658	tags=29%, list=15%, signal=25%	BPI/TNFRSF21/ACP5/EZH2/ORM1/ARG1/HOMER3/PTPN22/IRAK3/LAPTM4B/KLF4/OAS3/THBS1/TLR8/TRAF3IP1/RAD21/REL/NLRP3/TNFSF4/TLR6/PRNP/CD33/SMAD7/CX3CR1/EXTL3/FCGR2B/IFNG/IL1R2/F2RL1/ANGPT1/ANXA1/NMB/NDFIP1/BANF1/CD84/PYCARD/NPLOC4/RABGEF1/GSTP1/TWIST1/PTPN11/NPTN/CASP3/MORC3/HOMER2
GOBP_INORGANIC_ION_HOMEOSTASIS	GOBP_INORGANIC_ION_HOMEOSTASIS	GOBP_INORGANIC_ION_HOMEOSTASIS	230	0.29894466696265	1.45699164315979	0.0031768443346276	0.0820064023759388	0.0726004062824515	2144	tags=29%, list=20%, signal=24%	CCL8/SLC31A1/APP/RHCE/EXT1/SLC24A4/CYBRD1/SLC8A3/TRIM24/CCR2/ATP7B/SLC30A9/CYP4F12/ATP2B4/SLC31A2/SOD2/CCR1/HSP90B1/KCNQ1/SRI/PRNP/HEXB/HYAL2/PDZD8/ATP2A2/IFNG/SLC40A1/VPS54/GRINA/SLC30A1/ACO1/P2RX7/EGLN1/FKBP1A/NDFIP1/XPR1/CDH23/NT5E/CALM1/DISC1/XK/CXCL10/ATP13A2/DIAPH1/FBXL5/ISCU/ATP1A1/STK39/ATP12A/NPTN/RAP1GDS1/NCOA4/NUBP1/TBXAS1/ATP1B2/SLC39A8/LYN/KCNE3/RHAG/PDPK1/COMT/HIF1A/ABL1/CYBA/ITPR2/…
GOBP_RETINA_MORPHOGENESIS_IN_CAMERA_TYPE_EYE	GOBP_RETINA_MORPHOGENESIS_IN_CAMERA_TYPE_EYE	GOBP_RETINA_MORPHOGENESIS_IN_CAMERA_TYPE_EYE	18	-0.665015	-1.85267	0.00323915781896707	0.0825367424117135	0.0730699172102518	1850	tags=50%, list=17%, signal=41%	NAGLU/DLL1/ZHX2/IMPG2/TFAP2A/BBS4/RDH13/SOX8/AHI1
GOBP_SMALL_MOLECULE_METABOLIC_PROCESS	GOBP_SMALL_MOLECULE_METABOLIC_PROCESS	GOBP_SMALL_MOLECULE_METABOLIC_PROCESS	906	0.226617226413418	1.24486298376795	0.00324149108589951	0.0825367424117135	0.0730699172102518	2453	tags=28%, list=23%, signal=23%	TPST1/UAP1L1/PLA2G4C/UGT2B11/GGCX/ALDH1A1/TP53I3/PLOD2/H6PD/BCAT1/EXTL2/FMO5/APP/ELOVL4/ALDH2/MINPP1/NT5M/TCF7L2/SPHK1/FABP5/ARG1/ACADS/SULT1A3/MPST/SLC2A9/SCLY/CEBPA/CYP27A1/DTYMK/MGST2/CYP1B1/CBFA2T3/VNN1/OXCT2/PDK4/SULT1A2/KIT/CEL/HPGD/AVP/SLC7A7/SMPDL3A/LIPA/CD36/GPX4/AMACR/CYP4F12/ELOVL6/BGLAP/HNMT/OCRL/ATP2B4/TYMS/GCAT/SULT1A4/RDH10/PNKD/DNM1L/PDE5A/GPD2/DHRS4/DPYD/SAMHD1/SCD/SLC35B4/NFE2L1…
GOBP_CELLULAR_RESPONSE_TO_ORGANIC_CYCLIC_COMPOUND	GOBP_CELLULAR_RESPONSE_TO_ORGANIC_CYCLIC_COMPOUND	GOBP_CELLULAR_RESPONSE_TO_ORGANIC_CYCLIC_COMPOUND	255	0.286059661996433	1.40992023152377	0.0033271719038817	0.0841459759204676	0.0744945743486458	2880	tags=37%, list=27%, signal=28%	DEFA1/DEFA3/GNA11/EZH2/GRAMD1C/DHX9/TRIM24/SULT1A3/CEBPA/CYP1B1/TFPI/JAK2/CASP6/KLF4/CTNNA1/BGLAP/NRIP1/SULT1A4/SSH1/CCNA2/HSP90B1/KCNQ1/LRP8/KCNMB1/YWHAH/GOLPH3/MSN/VPS54/NPC1/PTGES3/RORC/PKN1/NCOR2/ABCA1/P2RX7/ANXA1/SIRT1/MMP2/CASP7/VPS18/P2RY12/INSIG2/BCL2L2/SRD5A1/DIAPH1/ATP1A1/MDM2/LRRK2/GNA15/CASP3/NCOA4/DAG1/LARP1/ZCCHC3/ABHD2/RNF14/EP300/JUP/KLF9/RXRA/GPBAR1/PPARGC1B/COMT/ABL1/ITPR2/PGRMC…
GOBP_REGULATION_OF_MITOTIC_CELL_CYCLE	GOBP_REGULATION_OF_MITOTIC_CELL_CYCLE	GOBP_REGULATION_OF_MITOTIC_CELL_CYCLE	269	0.282277117659474	1.40012317526158	0.00341685649202733	0.0850289801455173	0.0752762994777869	1732	tags=23%, list=16%, signal=20%	EZH2/APP/AURKA/SPHK1/UBE2C/CENPE/SASS6/TMOD3/KLF4/CDKN1C/AIF1/ANKRD17/STIL/CDC7/CTDSPL/RDX/RAD51C/RAD21/MAD2L2/RCC1/MEIS2/NUSAP1/USP47/KLF11/HECW2/PDGFRB/WEE1/RAD50/CKS2/GPR132/INSR/RIOK2/CCND2/PTEN/SMARCC1/KLHL18/TAOK1/ANXA1/VPS4B/SIRT1/SMARCD2/CDC20/SLFN11/TAOK2/SDCBP/UBE2E2/PTPN11/NME6/DDX3X/MDM2/RBBP8/EIF4G1/BRSK1/NEK6/CDCA5/IQGAP1/CDKN1A/RNF20/CDKN2C/BCL7C/SETMAR/TTLL12
GOBP_CHOLESTEROL_STORAGE	GOBP_CHOLESTEROL_STORAGE	GOBP_CHOLESTEROL_STORAGE	11	0.712677449442111	1.81230721816584	0.00342612419700214	0.0850289801455173	0.0752762994777869	2283	tags=64%, list=21%, signal=50%	LIPA/CD36/SCARB1/NPC1/ABCA1/NPC2/NR1H3
GOBP_REGULATION_OF_KINASE_ACTIVITY	GOBP_REGULATION_OF_KINASE_ACTIVITY	GOBP_REGULATION_OF_KINASE_ACTIVITY	268	0.280637060940836	1.39147515430995	0.00343118566526878	0.0850289801455173	0.0752762994777869	2034	tags=28%, list=19%, signal=23%	PDGFC/RAP2B/EZH2/APP/SLC8A3/ANG/CENPE/PTPN22/IRAK3/JAK2/CAMK1/KIT/DLG4/CDKN1C/PTPRO/ADRB2/THBS1/LATS2/SPRED1/TRAF2/CD86/ECT2/ERBB2/CCNA2/TLR6/SOCS4/STK11/PDGFRB/HYAL2/EPHB4/CSF1R/SASH1/IFNG/RAD50/INSR/CCND2/ADRA2C/ANGPT1/PTEN/TRIB1/CORO1C/SIRT1/CD74/PYCARD/CALM1/DUSP10/GSTP1/IL6R/TAOK2/MARK2/PPP2R5A/PRDX3/DDX3X/LRRK2/C5AR1/IQGAP1/CDKN1A/TSG101/BCCIP/TESK1/CAB39/PSRC1/CDKN2C/STK38/RELN/LYN/MAP3K11…
GOBP_WOUND_HEALING	GOBP_WOUND_HEALING	GOBP_WOUND_HEALING	213	0.298134078896287	1.43802518484646	0.00346740638002774	0.0850289801455173	0.0752762994777869	2349	tags=31%, list=22%, signal=24%	MMRN1/PROS1/SERPINB2/RAP2B/GGCX/CTSG/EXT1/GP6/MYL9/HPSE/MIA3/TFPI/JAK2/SERPINE2/CD36/ITGAV/CSRP1/THBS1/ERBB2/ARHGAP24/ANXA2/ITGB1/SCARB1/ITGB5/F2RL1/ADRA2C/RAB27A/PTEN/ANXA1/VPS4B/ARL8B/CORO1B/CASP7/ANXA5/CHMP4B/MYH9/XBP1/F12/P2RY12/F5/TUBB1/SERPINA1/ARFGEF1/CDKN1A/FCER1G/DAG1/PLSCR1/LYN/GNA13/PAFAH2/MACF1/CRK/CD44/VCL/HIF1A/VWF/ADORA2A/ADIPOR2/PLA2G4A/FOXC2/PLAUR/S100A10/ACTN1/METAP1/PIK3CA
GOBP_TUBE_DEVELOPMENT	GOBP_TUBE_DEVELOPMENT	GOBP_TUBE_DEVELOPMENT	447	0.253830429133465	1.32134308213227	0.00347567030784508	0.0850289801455173	0.0752762994777869	1833	tags=26%, list=17%, signal=22%	CRLF1/CCL8/PDGFC/FZD2/SLC31A1/SPARC/EXT1/SPHK1/ECE1/SDCCAG8/JAM3/ST14/BMPR1A/CCR2/CEBPA/HPSE/ANG/CYP1B1/MIA3/SERPINE2/TACSTD2/KIT/HPGD/LIPA/CALD1/CD36/HS2ST1/BMPR2/KLF4/ITGAV/ATP2B4/TYMS/STIL/THBS1/SPRED1/RDH10/WASF2/CLIC4/ERBB2/ARHGAP24/ANXA2/MME/KCNQ1/ITGB1/MAP3K3/SMAD7/PDGFRB/EPHB4/CSF1R/CX3CR1/SASH1/C3AR1/MED12/LTA4H/SMAD2/CTSH/PTGES3/SOX4/PHF14/ANGPT1/NIPBL/PLXNB2/HLA-G/CAMP/ANXA1/VPS4B/SIRT…
GOBP_REGULATION_OF_RESPONSE_TO_STRESS	GOBP_REGULATION_OF_RESPONSE_TO_STRESS	GOBP_REGULATION_OF_RESPONSE_TO_STRESS	762	0.227150333983547	1.23209246026421	0.00353606789250354	0.0859373206290897	0.0760804548393139	2998	tags=34%, list=28%, signal=26%	MMRN1/PROS1/SERPINB2/ACP5/APP/TLR5/KLRC3/RNF8/SPHK1/TRIM32/DHX9/ARG1/CCR2/CFH/KLRB1/ZNF365/CEBPA/HPSE/MGST2/PTPN22/IRAK3/TFPI/JAK2/SERPINE2/CTSC/CD36/CASP6/KLF4/OAS3/ANKRD17/ATP2B4/THBS1/TRIM44/SPRED1/SFPQ/LGALS2/HLA-A/LGALS1/PUM2/TLR8/ECSIT/TRAF3IP1/SMCHD1/TLR7/SAMHD1/MAD2L2/ABCB1/NLRP3/TNFSF4/CLEC4E/ANXA2/CHUK/RPS6KA3/ITGB1/USP47/TLR6/LRP8/GCH1/DNAJC7/PELI1/HYAL2/PYHIN1/MGLL/EXTL3/TICAM2/FCGR2B…
GOBP_VENTRICULAR_SEPTUM_DEVELOPMENT	GOBP_VENTRICULAR_SEPTUM_DEVELOPMENT	GOBP_VENTRICULAR_SEPTUM_DEVELOPMENT	29	0.537289685147175	1.78245159146922	0.00355871886120996	0.0859373206290897	0.0760804548393139	1506	tags=38%, list=14%, signal=33%	FZD2/BMPR1A/BMPR2/SMAD7/SOX4/AP2B1/EGLN1/LUZP1/TGFBR3/HECTD1/MDM2
GOBP_FAT_SOLUBLE_VITAMIN_METABOLIC_PROCESS	GOBP_FAT_SOLUBLE_VITAMIN_METABOLIC_PROCESS	GOBP_FAT_SOLUBLE_VITAMIN_METABOLIC_PROCESS	19	0.608443189669412	1.80827575998624	0.00361500225937641	0.0859783802160141	0.0761168049608427	1483	tags=37%, list=14%, signal=32%	GGCX/CYP27A1/LIPA/CYP4F12/IFNG/CBR3/CYP26A1
GOBP_RETROGRADE_VESICLE_MEDIATED_TRANSPORT_GOLGI_TO_ENDOPLASMIC_RETICULUM	GOBP_RETROGRADE_VESICLE_MEDIATED_TRANSPORT_GOLGI_TO_ENDOPLASMIC_RETICULUM	GOBP_RETROGRADE_VESICLE_MEDIATED_TRANSPORT_GOLGI_TO_ENDOPLASMIC_RETICULUM	37	0.498855865005105	1.75865716482068	0.00361881785283474	0.0859783802160141	0.0761168049608427	2846	tags=49%, list=26%, signal=36%	RAB6B/GOLPH3/ARF3/COPB2/TMED10/ATP9A/RAB6A/KDELR1/COPZ1/GBF1/ATP9B/BICD2/SCFD1/ARCN1/PITPNB/TAPBP/BNIP1/ARF5
GOBP_REGULATION_OF_CELL_SHAPE	GOBP_REGULATION_OF_CELL_SHAPE	GOBP_REGULATION_OF_CELL_SHAPE	67	0.403409396096034	1.61617192190039	0.00364014560582423	0.0859783802160141	0.0761168049608427	3101	tags=51%, list=29%, signal=36%	EPB41L3/COCH/KIT/CYFIP1/RDX/HEXB/CSF1R/WASF3/MSN/PLXNB2/ANXA1/TBCCD1/MYH9/TAOK2/MARK2/DIAPH1/DAG1/GNA13/RHOQ/CRK/SH3KBP1/PLXNC1/RASA1/CCL3/RAC1/ZMPSTE24/HCK/SEMA4D/VEGFA/PARVB/RHOG/ITGB2/CDC42SE2/ALDOA
GOBP_POSITIVE_REGULATION_OF_RESPONSE_TO_BIOTIC_STIMULUS	GOBP_POSITIVE_REGULATION_OF_RESPONSE_TO_BIOTIC_STIMULUS	GOBP_POSITIVE_REGULATION_OF_RESPONSE_TO_BIOTIC_STIMULUS	246	0.286941901865748	1.40847110455801	0.00365230094959825	0.0859783802160141	0.0761168049608427	3016	tags=39%, list=28%, signal=28%	TLR5/KLRC3/TRIM32/DHX9/ARG1/PTPN22/IRAK3/CD36/CASP6/OAS3/ANKRD17/SFPQ/PUM2/TLR8/ECSIT/TLR7/NLRP3/CLEC4E/CHUK/RPS6KA3/TLR6/LY86/PELI1/PYHIN1/SASH1/TICAM2/F2RL1/HLA-G/LSM14A/SH2D1B/BANF1/TICAM1/RNF185/CD14/PYCARD/POLR3B/NPLOC4/TRIM5/RAB11FIP2/TBK1/DDX3X/TLR2/KLRD1/TMEM126A/GRN/PPP6C/ZCCHC3/CARD9/MAPKAPK3/IRAK4/PLSCR1/USP15/CD1D/HCFC2/LYN/EP300/PJA2/PDPK1/WDFY1/HAVCR2/POLR3F/CYBA/RTN4/PPT1/PARP1/RIP…
GOBP_PRODUCTION_OF_MOLECULAR_MEDIATOR_OF_IMMUNE_RESPONSE	GOBP_PRODUCTION_OF_MOLECULAR_MEDIATOR_OF_IMMUNE_RESPONSE	GOBP_PRODUCTION_OF_MOLECULAR_MEDIATOR_OF_IMMUNE_RESPONSE	136	0.335648025930876	1.51897843829074	0.00367985280588776	0.0860855565777369	0.0762116883745703	1414	tags=25%, list=13%, signal=22%	ACP5/RNF8/IRF5/ARG1/TNFSF13/CCR2/IRAK3/KIT/CD36/UBE2J1/HLA-A/TRAF2/CD86/TLR7/SAMHD1/MAD2L2/NLRP3/TNFSF4/DDX21/SMAD7/FCGR2B/F2RL1/ANGPT1/PKN1/HLA-G/P2RX7/SIRT1/CD74/NDFIP1/TICAM1/XBP1/PYCARD/RABGEF1/TWIST1
GOBP_TUMOR_NECROSIS_FACTOR_SUPERFAMILY_CYTOKINE_PRODUCTION	GOBP_TUMOR_NECROSIS_FACTOR_SUPERFAMILY_CYTOKINE_PRODUCTION	GOBP_TUMOR_NECROSIS_FACTOR_SUPERFAMILY_CYTOKINE_PRODUCTION	114	0.348531013593731	1.53958034537701	0.00375505488157135	0.0872991951659724	0.0772861246628741	2201	tags=39%, list=20%, signal=31%	BPI/ACP5/APP/ORM1/DHX9/CCR2/PTPN22/IRAK3/JAK2/CD36/OAS3/UBE2J1/THBS1/RAD21/CD86/TNFRSF8/CD33/CX3CR1/FCGR2B/IFNG/ANGPT1/TICAM1/FCGR2A/CD84/CD14/PYCARD/GSTP1/TWIST1/PTPN11/TLR2/LRRK2/SETD4/CARD9/CLEC4A/CD2/AKAP8/CYBB/RIPK1/HAVCR2/CYBA/IFNGR1/CCL3/OAS2/GHRL
GOBP_RESPONSE_TO_FUNGUS	GOBP_RESPONSE_TO_FUNGUS	GOBP_RESPONSE_TO_FUNGUS	31	0.525606157528374	1.77613085508867	0.00378071833648393	0.0873532637867862	0.0773339917040378	2106	tags=39%, list=20%, signal=31%	DEFA1/DEFA4/DEFA3/CTSG/ARG1/CLEC4E/CX3CR1/CARD9/CLEC4A/USP15/CRK/IL17RC
GOBP_REGULATION_OF_PLATELET_AGGREGATION	GOBP_REGULATION_OF_PLATELET_AGGREGATION	GOBP_REGULATION_OF_PLATELET_AGGREGATION	18	0.626473743046072	1.8300729856699	0.00382452193475816	0.0878232245509189	0.0777500487608568	338	tags=28%, list=3%, signal=27%	MMRN1/CTSG/GP6/JAK2/SERPINE2
GOBP_REGULATION_OF_PHOSPHORYLATION	GOBP_REGULATION_OF_PHOSPHORYLATION	GOBP_REGULATION_OF_PHOSPHORYLATION	462	0.254131080251338	1.32644608216944	0.00401002506265664	0.0906531783292347	0.080255411611972	2953	tags=36%, list=27%, signal=27%	CRLF1/PDGFC/RAP2B/EZH2/APP/SPHK1/SLC8A3/ANG/CENPE/PTPN22/IRAK3/JAK2/CAMK1/KIT/RAP2A/AVP/CD36/DLG4/CDKN1C/PTPRO/ADRB2/TNIK/THBS1/LATS2/CTDSPL/SPRED1/TLR8/TRAF3IP1/TRAF2/CD86/ECT2/TLR7/ERBB2/MAD2L2/CCNA2/TLR6/LRP8/PRNP/SOCS4/STK11/SMAD7/PDGFRB/HYAL2/EPHB4/CSF1R/CX3CR1/SASH1/IFNG/RAD50/PELI2/INSR/PTGES3/CCND2/ADRA2C/ANGPT1/PTEN/SAMSN1/PLXNB2/PKN1/TRIB1/CORO1C/DYNLL1/P2RX7/CAMP/SIRT1/CD74/IL15/PYCARD…
GOBP_RESPONSE_TO_TOXIC_SUBSTANCE	GOBP_RESPONSE_TO_TOXIC_SUBSTANCE	GOBP_RESPONSE_TO_TOXIC_SUBSTANCE	114	0.348285515891258	1.53849589830395	0.00404390525707683	0.0906531783292347	0.080255411611972	2026	tags=35%, list=19%, signal=29%	ALDH1A1/PRDX6/MGST1/MPST/MGST2/CYP1B1/TXNRD1/ATP7B/CD36/GPX4/HP/TYMS/SOD2/ABCB1/CHUK/GCH1/PTGS1/AQP10/GSR/SLC30A1/PRDX1/TRPM6/GSTP1/SRD5A1/BPHL/PRDX3/TLR2/MDM2/CDKN1A/MBP/ESD/SLC39A8/HBG2/MGST3/LYN/MAP1B/ALOX5AP/SCFD1/TXN/COMT
GOBP_PEPTIDE_CATABOLIC_PROCESS	GOBP_PEPTIDE_CATABOLIC_PROCESS	GOBP_PEPTIDE_CATABOLIC_PROCESS	10	0.72888974767684	1.80371447353948	0.00406330196749358	0.0906531783292347	0.080255411611972	1126	tags=60%, list=10%, signal=54%	ECE1/IDE/MME/LTA4H/CTSH/TPP1
GOBP_GENERATION_OF_NEURONS	GOBP_GENERATION_OF_NEURONS	GOBP_GENERATION_OF_NEURONS	579	0.237801552213158	1.26693165577363	0.0040650406504065	0.0906531783292347	0.080255411611972	2873	tags=36%, list=27%, signal=28%	OLFM1/TNFRSF21/EGR2/FZD2/EZH2/RAPH1/APP/RTN1/AURKA/EXT1/TRIM32/ECE1/DYNC2H1/SDCCAG8/TIAM2/ULK2/SLITRK4/BMPR1A/EPB41L3/ZNF365/PALLD/APLP2/JAK2/CAMK1/CYFIP1/RAP2A/EOMES/BMPR2/DLG4/KLF4/PTPN9/PTPRO/CTNNA1/PLS1/TNIK/RTN3/RAB6B/SOD2/NIN/PUM2/SPAST/ECT2/SERPINI1/ALCAM/STAU2/ERBB2/ZSWIM6/ACSL4/TOX/KCNQ1/ITGB1/TTLL1/LRP8/AVIL/STK11/HECW2/KIF13B/RUNX2/MEF2A/CSF1R/WEE1/YWHAH/CX3CR1/SLC9A6/MAPK6/FEZ2/OLIG1/…
GOBP_CELLULAR_RESPONSE_TO_BIOTIC_STIMULUS	GOBP_CELLULAR_RESPONSE_TO_BIOTIC_STIMULUS	GOBP_CELLULAR_RESPONSE_TO_BIOTIC_STIMULUS	151	0.322814072316545	1.48400830930229	0.00406885758998435	0.0906531783292347	0.080255411611972	1376	tags=23%, list=13%, signal=20%	BPI/DEFA1/DEFA4/DEFA3/CTSG/CEBPE/PTPN22/IRAK3/JAK2/CD36/CD86/NLRP3/TNFSF4/TLR6/LY86/CX3CR1/SCARB1/SASH1/TICAM2/FCGR2B/CD68/TRIB1/ABCA1/CAMP/VIM/TICAM1/CASP7/CD14/PF4V1/XBP1/PYCARD/GSTP1/CXCL10/TRIM5
GOBP_INNATE_IMMUNE_RESPONSE_ACTIVATING_CELL_SURFACE_RECEPTOR_SIGNALING_PATHWAY	GOBP_INNATE_IMMUNE_RESPONSE_ACTIVATING_CELL_SURFACE_RECEPTOR_SIGNALING_PATHWAY	GOBP_INNATE_IMMUNE_RESPONSE_ACTIVATING_CELL_SURFACE_RECEPTOR_SIGNALING_PATHWAY	67	0.400639329582496	1.60507425346653	0.00416016640665627	0.0921390701781917	0.0815708741709992	2861	tags=48%, list=27%, signal=35%	TLR5/KLRC3/TRIM32/PTPN22/ECSIT/CHUK/TLR6/PELI1/TICAM2/F2RL1/TICAM1/CD14/RAB11FIP2/TBK1/TLR2/KLRD1/TMEM126A/IRAK4/LYN/EP300/PJA2/WDFY1/CYBA/RIPK2/NR1H3/PAK2/TRAF3/SRC/SYK/MYD88/CREBBP/FCN1
GOBP_INTRACELLULAR_PROTEIN_TRANSPORT	GOBP_INTRACELLULAR_PROTEIN_TRANSPORT	GOBP_INTRACELLULAR_PROTEIN_TRANSPORT	426	0.256879874258013	1.33193612303832	0.00428979980934223	0.0940211732037487	0.0832371031526642	2470	tags=29%, list=23%, signal=23%	TIMM10/EGR2/NAPG/DERL2/CLTC/SORT1/JAK2/CAMK1/CD36/TRAM2/UBE2J1/TRIM37/YOD1/RAB6B/SURF4/SEC24D/ECT2/VPS13D/HSP90B1/GNPTAB/NUP214/HYAL2/RAB32/YWHAH/AP1S2/IFNG/SNX2/NSF/AP4E1/VPS54/SCARB2/NUP93/TNPO3/ANGPT1/TMED7/NUP153/ARF3/VPS41/CD74/CLTA/AP2B1/TM9SF4/ARFGAP3/COPB2/TMED10/LAMP2/VPS18/XPOT/KPNA5/DERL1/RAB18/CDK5/NPLOC4/ARFIP1/SNX16/VPS13A/BCAP29/SEC23A/ATP13A2/MON1B/PTPN11/NUP98/CEP290/NUP133/PPP3R…
GOBP_NEGATIVE_REGULATION_OF_PROTEOLYSIS	GOBP_NEGATIVE_REGULATION_OF_PROTEOLYSIS	GOBP_NEGATIVE_REGULATION_OF_PROTEOLYSIS	110	0.352883991707307	1.54596929178484	0.00430663221360896	0.0940211732037487	0.0832371031526642	2994	tags=41%, list=28%, signal=30%	SERPINB2/SERPINE2/AVP/KLF4/THBS1/SERPINI1/RPS6KA3/CSTA/USP47/PRNP/CST3/TIMP2/RFFL/IL1R2/CAST/DNAJC1/SMARCC1/TLK2/CDK5/CSNK2B/ARL6IP1/SERPINA1/DDX3X/MDM2/LRRK2/ROCK1/CSTB/CD44/NR1H3/PLAUR/PARK7/SERPINB8/PAK2/USP14/HSP90AB1/MTM1/WAC/CST7/SRC/VEGFA/CLN3/GABARAPL2/UCHL5/SERPINB1/OGT
GOBP_CELL_CYCLE_PHASE_TRANSITION	GOBP_CELL_CYCLE_PHASE_TRANSITION	GOBP_CELL_CYCLE_PHASE_TRANSITION	292	0.269662647512871	1.35076832140787	0.00432050274941084	0.0940211732037487	0.0832371031526642	1879	tags=23%, list=17%, signal=20%	EZH2/BCAT1/APP/AURKA/UBE2C/CENPE/SASS6/TMOD3/KLF4/AIF1/ANKRD17/ATP2B4/STIL/CDC7/LATS2/CTDSPL/RDX/RAD51C/RAD21/SPAST/MAD2L2/RCC1/ABCB1/CCNA2/ITGB1/USP47/KLF11/HECW2/WEE1/RAD50/CKS2/GPR132/RIOK2/CCND2/PTEN/SMARCC1/KLHL18/TAOK1/ANXA1/VPS4B/SMARCD2/CDC20/FEM1B/CHMP4B/CDC5L/CALM1/SLFN11/TAOK2/UBE2E2/PTPN11/DDX3X/MDM2/RBBP8/EIF4G1/UBE2A/BRSK1/NEK6/CDCA5/CDKN1A/PPP6C/CDKN2C/BCL7C/SETMAR/STK38/LYN/AKAP8/…
GOBP_REGULATION_OF_ANATOMICAL_STRUCTURE_MORPHOGENESIS	GOBP_REGULATION_OF_ANATOMICAL_STRUCTURE_MORPHOGENESIS	GOBP_REGULATION_OF_ANATOMICAL_STRUCTURE_MORPHOGENESIS	364	0.263010613511102	1.34620507589528	0.00436871996505024	0.0945209180877633	0.0836795281410292	2236	tags=30%, list=21%, signal=25%	FZD2/SPARC/AURKA/SPHK1/TIAM2/ULK2/BMPR1A/CCR2/EPB41L3/CYP1B1/TACSTD2/COCH/KIT/CYFIP1/RAP2A/CD36/BMPR2/DLG4/KLF4/ATP2B4/TNIK/THBS1/SPRED1/RDX/NIN/PUM2/DNM1L/STAU2/ERBB2/ITGB1/LRP8/HEXB/STK11/HECW2/KIF13B/RUNX2/CST3/PDZD8/CSF1R/YWHAH/WASF3/MSN/CX3CR1/SASH1/C3AR1/ADCK1/CTSH/DBN1/SLC30A1/PTEN/PLXNB2/PKN1/HLA-G/CORO1C/CAMP/ANXA1/SIRT1/EGLN1/CORO1B/EIF4G2/RNH1/TBCCD1/MYH9/XBP1/ZMYM4/CDK5/DISC1/XK/CXCL1…
GOBP_AMYLOID_BETA_CLEARANCE	GOBP_AMYLOID_BETA_CLEARANCE	GOBP_AMYLOID_BETA_CLEARANCE	23	0.571800269687406	1.7792593606273	0.00463821892393321	0.0994251774406052	0.0880212772144565	3419	tags=70%, list=32%, signal=48%	CLTC/CD36/IDE/RAB11B/MME/IFNG/INSR/C5AR1/ROCK1/LRPAP1/IFNGR1/RAB5A/PICALM/ITGB2/RAB11A/HMGCR
GOBP_MITOTIC_CELL_CYCLE_PROCESS	GOBP_MITOTIC_CELL_CYCLE_PROCESS	GOBP_MITOTIC_CELL_CYCLE_PROCESS	406	0.254835357902241	1.31598492804437	0.00467289719626168	0.0994251774406052	0.0880212772144565	2430	tags=27%, list=23%, signal=22%	EZH2/BCAT1/APP/AURKA/SPHK1/CLTC/UBE2C/UHRF1/CENPE/SASS6/TMOD3/KLF4/AIF1/ANKRD17/STIL/CDC7/LATS2/CTDSPL/RDX/RAD51C/RAD21/SPAST/ECT2/MAD2L2/RCC1/ABCB1/CCNA2/NUSAP1/ITGB1/USP47/KLF11/HECW2/PDGFRB/STAG1/WEE1/REEP4/RAD50/CKS2/GPR132/INSR/RIOK2/CCND2/PTEN/KIF15/SMARCC1/NIPBL/KLHL18/TAOK1/LSM14A/ANXA1/VPS4B/SMARCD2/CDC20/TK1/BANF1/RACGAP1/CHMP4B/CALM1/SLFN11/KIF3B/PINX1/TAOK2/UBE2E2/SON/NME6/DDX3X/MDM2/…
GOBP_CENTRAL_NERVOUS_SYSTEM_DEVELOPMENT	GOBP_CENTRAL_NERVOUS_SYSTEM_DEVELOPMENT	GOBP_CENTRAL_NERVOUS_SYSTEM_DEVELOPMENT	400	0.255953344553578	1.31963263079303	0.00467508181393174	0.0994251774406052	0.0880212772144565	2280	tags=30%, list=21%, signal=25%	PDGFC/TNFRSF21/EGR2/EZH2/NDST1/APP/RTN1/EXT1/SPHK1/SLC8A3/DYNC2H1/KIF27/BMPR1A/MPST/ZNF365/ATRN/APLP2/SERPINE2/B3GNT5/ZBTB16/EOMES/BGLAP/ATP2B4/STIL/RTN3/HTR6/NIN/SYNE2/SERPINI1/ERBB2/ZSWIM6/MEIS2/TOX/RPS6KA3/ITGB1/TTLL1/LRP8/CSF1R/YWHAH/WASF3/CX3CR1/MED12/FCGR2B/IFNG/OLIG1/VPS54/MAFB/SOX4/PTEN/NIPBL/TAOK1/PLXNB2/NCOR2/CORO1C/DYNLL1/IMMP2L/VIM/GART/AGTPBP1/VPS4B/TPP1/HERC1/OGDH/RAB18/P2RY12/CALM1…
GOBP_NEGATIVE_REGULATION_OF_CYSTEINE_TYPE_ENDOPEPTIDASE_ACTIVITY_INVOLVED_IN_APOPTOTIC_PROCESS	GOBP_NEGATIVE_REGULATION_OF_CYSTEINE_TYPE_ENDOPEPTIDASE_ACTIVITY_INVOLVED_IN_APOPTOTIC_PROCESS	GOBP_NEGATIVE_REGULATION_OF_CYSTEINE_TYPE_ENDOPEPTIDASE_ACTIVITY_INVOLVED_IN_APOPTOTIC_PROCESS	32	0.510676697064916	1.73628852183652	0.0047438330170778	0.100317327587131	0.0888110992433001	2833	tags=44%, list=26%, signal=32%	AVP/KLF4/THBS1/RPS6KA3/USP47/RFFL/ARL6IP1/DDX3X/CD44/PLAUR/PARK7/PAK2/SRC/VEGFA
GOBP_POSITIVE_REGULATION_OF_CELL_CYCLE_G1_S_PHASE_TRANSITION	GOBP_POSITIVE_REGULATION_OF_CELL_CYCLE_G1_S_PHASE_TRANSITION	GOBP_POSITIVE_REGULATION_OF_CELL_CYCLE_G1_S_PHASE_TRANSITION	30	0.523605553098209	1.75400696420721	0.00499405469678954	0.105015431067883	0.092970338175597	2429	tags=53%, list=23%, signal=41%	EZH2/SASS6/AIF1/ANKRD17/STIL/RDX/CCND2/ANXA1/UBE2E2/DDX3X/MDM2/EIF4G1/CPSF3/PLCB1/LSM11/CUL4B
GOBP_REGULATION_OF_INNATE_IMMUNE_RESPONSE	GOBP_REGULATION_OF_INNATE_IMMUNE_RESPONSE	GOBP_REGULATION_OF_INNATE_IMMUNE_RESPONSE	284	0.271318945201916	1.35368356079901	0.00507218103784627	0.106062422484126	0.0938972414415764	3016	tags=38%, list=28%, signal=28%	TLR5/KLRC3/TRIM32/DHX9/ARG1/CFH/KLRB1/PTPN22/IRAK3/CD36/CASP6/OAS3/ANKRD17/SFPQ/HLA-A/PUM2/TLR8/ECSIT/TLR7/SAMHD1/NLRP3/CLEC4E/CHUK/RPS6KA3/TLR6/LRP8/PELI1/PYHIN1/TICAM2/FCGR2B/F2RL1/HLA-G/LSM14A/EIF4E2/SH2D1B/BANF1/TICAM1/RNF185/CD14/PYCARD/POLR3B/NPLOC4/DUSP10/TRIM5/RAB11FIP2/PTPN11/TBK1/DDX3X/TLR2/KLRD1/TMEM126A/GRN/PPP6C/ZCCHC3/CARD9/MAPKAPK3/IRAK4/PLSCR1/TTLL12/USP15/CD1D/HCFC2/LYN/EP300/PJA…
GOBP_TELENCEPHALON_GLIAL_CELL_MIGRATION	GOBP_TELENCEPHALON_GLIAL_CELL_MIGRATION	GOBP_TELENCEPHALON_GLIAL_CELL_MIGRATION	12	0.685074048461434	1.78752903586669	0.00519705500216544	0.107735564082793	0.0953784765197158	2564	tags=67%, list=24%, signal=51%	SYNE2/LRP8/P2RY12/CDK5/DISC1/RELN/RTN4/SRGAP2
GOBP_LYSOSOMAL_TRANSPORT	GOBP_LYSOSOMAL_TRANSPORT	GOBP_LYSOSOMAL_TRANSPORT	87	0.373078350578734	1.57073587417137	0.00520976144776529	0.107735564082793	0.0953784765197158	2868	tags=43%, list=27%, signal=31%	SORT1/LIPA/ADRB2/EHD3/GNPTAB/MGRN1/VPS54/NPC1/SCARB2/VPS41/VPS4B/ARL8B/LAMP2/VPS18/CHMP4B/SNX16/ATP13A2/PLEKHF1/LRRK2/NAGPA/GRN/PIK3R4/NCOA4/TSG101/C9orf72/ARSB/SORL1/TMEM106B/LYST/AP1G1/AP3M1/MTM1/PXK/HSPA1A/CLN3/ALS2/TRAK1
GOBP_MONOCARBOXYLIC_ACID_METABOLIC_PROCESS	GOBP_MONOCARBOXYLIC_ACID_METABOLIC_PROCESS	GOBP_MONOCARBOXYLIC_ACID_METABOLIC_PROCESS	310	0.266563030690724	1.34174204831164	0.00526102792391744	0.108197953402324	0.0957878305638641	2441	tags=32%, list=23%, signal=25%	PLA2G4C/UGT2B11/ALDH1A1/APP/ELOVL4/FABP5/ACADS/CYP27A1/CYP1B1/CBFA2T3/VNN1/PDK4/KIT/HPGD/AVP/LIPA/CD36/GPX4/AMACR/CYP4F12/ELOVL6/RDH10/PNKD/SCD/ACSL4/ACSBG1/IDH1/PTGS1/HEXB/FADS1/MGLL/PTGDS/VDAC1/KYNU/ETFA/DLAT/IFNG/NPC1/INSR/DBI/PTGES3/SCPEP1/P2RX7/SIRT1/CD74/CYP2S1/AUH/XBP1/OGDH/HSD17B4/INSIG2/GSTP1/OSBPL1A/TWIST1/ACACA/CYP26A1/SGPL1/HADHA/SLC27A1/PNPLA8/HK2/BPGM/QKI/ABHD2/TBXAS1/PHGDH/MGST3/EP…
GOBP_MACROMOLECULE_CATABOLIC_PROCESS	GOBP_MACROMOLECULE_CATABOLIC_PROCESS	GOBP_MACROMOLECULE_CATABOLIC_PROCESS	820	0.220751029282934	1.20362977878558	0.0053030303030303	0.108465805596953	0.0960249605633557	3317	tags=35%, list=31%, signal=26%	AURKA/DERL2/EXT1/RNF8/TRIM32/HYAL3/DHX9/PNRC1/KBTBD6/UBE2C/TRIM24/SNX25/ST14/UHRF1/MAN1A1/CEBPA/HPSE/ANG/IRAK3/LAPTM4B/CBFA2T3/FBXO22/SERPINE2/MAPK9/CTSC/LIPA/MGAM/FBXL3/DCP1B/IDE/UBE2J1/YOD1/RDX/PUM2/CANX/TRAF2/POP1/PCYOX1/MAD2L2/RNF7/ANXA2/MME/HSP90B1/DCP2/SH3GLB1/RNASE6/HEXB/SOCS4/PELI1/HECW2/SMAD7/CST3/PSMB2/TIMP2/HYAL2/PYHIN1/MSN/FAF1/FBXL19/RFFL/IFNG/NSF/VPS54/CTSH/WDR26/PSMB7/PTEN/FTO/CHI3…
GOBP_POSITIVE_REGULATION_OF_CELL_DIFFERENTIATION	GOBP_POSITIVE_REGULATION_OF_CELL_DIFFERENTIATION	GOBP_POSITIVE_REGULATION_OF_CELL_DIFFERENTIATION	383	0.258558546674303	1.33115824830707	0.00533570475767008	0.108540994064995	0.0960915250408775	2789	tags=33%, list=26%, signal=26%	FBN2/OLFM1/EGR2/EZH2/FAM20C/TCF7L2/AURKA/TRIM32/TIAM2/BMPR1A/ZNF365/CEBPA/VNN1/JAK2/CAMK1/SERPINE2/TACSTD2/KIT/CYFIP1/MAPK9/ZBTB16/CD36/BMPR2/LGALS1/SOD2/NIN/PDE5A/CD86/ECT2/STAU2/CCR1/MAD2L2/NLRP3/TNFSF4/TOX/MME/RPS6KA3/ZHX3/ITGB1/LRP8/MAML1/STK11/SMAP1/LRP3/SMAD7/RUNX2/CX3CR1/IFNG/SMAD2/SOX4/ADRA2C/DBN1/SLC30A1/SMARCC1/PLXNB2/HLA-G/TRIB1/SLC6A6/ANXA1/SIRT1/SMARCD2/CD74/IL15/PRMT1/EIF4G2/XBP1/DI…
GOBP_POSITIVE_REGULATION_OF_SIGNALING	GOBP_POSITIVE_REGULATION_OF_SIGNALING	GOBP_POSITIVE_REGULATION_OF_SIGNALING	861	0.224020272131483	1.22745489721993	0.0053680981595092	0.108609683302935	0.0961523357390325	2931	tags=34%, list=27%, signal=27%	CAMTA1/PDGFC/GNA11/EZH2/NDST1/APP/TCF7L2/SPHK1/TRIM32/FABP5/SLC8A3/ECE1/DYNC2H1/BMPR1A/CCR2/HPSE/CYP1B1/ACTA2/PTPN22/VNN1/JAK2/RIMS3/SERPINE2/KIT/CYFIP1/MAPK9/CTSC/LIPA/CD36/BMPR2/DLG4/CDKN1C/ITGAV/ANKRD17/CTNNA1/BGLAP/ADRB2/TNIK/THBS1/TRIM44/SPRED1/SFPQ/LGALS1/HTR6/PLAGL2/PUM2/TLR8/DNM1L/TRAF2/CD86/ECT2/TLR7/ERBB2/REL/SSH1/CCR1/ACSL4/NLRP3/ANXA2/MME/CHUK/ITGB1/USP47/TLR6/MBIP/LY86/MAP3K3/DDX21/S…
GOBP_RESPONSE_TO_HYDROPEROXIDE	GOBP_RESPONSE_TO_HYDROPEROXIDE	GOBP_RESPONSE_TO_HYDROPEROXIDE	13	0.66767610386167	1.78382092955637	0.00544662309368192	0.10917841516772	0.0966558350177827	1451	tags=46%, list=13%, signal=40%	MGST1/JAK2/DAPK1/CD36/CHUK/OXR1
GOBP_POSITIVE_REGULATION_OF_TRANSPORT	GOBP_POSITIVE_REGULATION_OF_TRANSPORT	GOBP_POSITIVE_REGULATION_OF_TRANSPORT	389	0.258813067927074	1.33306296984487	0.00545454545454545	0.10917841516772	0.0966558350177827	2932	tags=38%, list=27%, signal=29%	FRMD4A/GNA11/TCF7L2/HYAL3/DHX9/CCR2/ANG/JAK2/CAMK1/AVP/CD36/BGLAP/ADRB2/RDX/SIRPB1/DNM1L/ECT2/CCR1/ABCB1/ACSL4/ANXA2/KCNQ1/ITGB1/SRI/CD33/STK11/PDGFRB/HYAL2/MEF2A/KCNMB1/GOLPH3/MSN/FCGR2B/SCAMP5/IFNG/INSR/DBI/SOX4/F2RL1/RIOK2/RAB27A/ANGPT1/ABCA1/DYNLL1/P2RX7/CPSF6/ANXA1/VPS4B/SIRT1/IL15/NMB/TM9SF4/UNC13D/TMED10/FCGR2A/MIB1/CD14/COX17/XBP1/PYCARD/P2RY12/CALM1/CDK5/MYB/STXBP5/WASL/CXCL10/ARL6IP1/CD…
GOBP_CELL_ADHESION	GOBP_CELL_ADHESION	GOBP_CELL_ADHESION	643	0.227611431833476	1.21929986052057	0.00557275541795666	0.110467289719626	0.0977968778315686	2169	tags=26%, list=20%, signal=22%	OLFM4/CEACAM6/MMRN1/CEACAM8/HLA-DRB4/TNFRSF21/RAP2B/CTSG/PGM5/EPDR1/APP/CTNNAL1/EXT1/ARG1/JAM3/CCR2/DSC2/GP6/PALLD/MYL9/HPSE/CYP1B1/PTPN22/MIA3/VNN1/JAK2/SERPINE2/TACSTD2/KIT/HLA-DPB1/ZBTB16/CD36/TMOD3/DLG4/KLF4/AIF1/ITGAV/PTPRO/CSRP1/CTNNA1/BGLAP/THBS1/RDX/LGALS2/HLA-A/LGALS1/PKP4/SIRPB1/PDE5A/CD86/ALCAM/ERBB2/CCR1/MAD2L2/NLRP3/TNFSF4/COL14A1/ANXA2/SIGLEC9/ITGB1/CSTA/DOCK8/PRNP/CLDN23/CD33/PELI1…
GOBP_POSITIVE_REGULATION_OF_SMOOTH_MUSCLE_CELL_MIGRATION	GOBP_POSITIVE_REGULATION_OF_SMOOTH_MUSCLE_CELL_MIGRATION	GOBP_POSITIVE_REGULATION_OF_SMOOTH_MUSCLE_CELL_MIGRATION	17	0.618397254980119	1.77520104385108	0.00560161326462021	0.110467289719626	0.0977968778315686	2590	tags=53%, list=24%, signal=40%	CYP1B1/AIF1/SSH1/PDGFRB/MDM2/CRK/DOCK7/ATP7A/SRC
GOBP_STRESS_GRANULE_ASSEMBLY	GOBP_STRESS_GRANULE_ASSEMBLY	GOBP_STRESS_GRANULE_ASSEMBLY	25	0.547557993518678	1.74788403447849	0.00560747663551402	0.110467289719626	0.0977968778315686	2919	tags=52%, list=27%, signal=38%	PUM2/LSM14A/DDX6/DDX3X/C9orf72/YTHDF2/UBAP2L/G3BP2/DYNC1H1/G3BP1/USP10/YTHDF3/ATXN2
GOBP_XENOBIOTIC_METABOLIC_PROCESS	GOBP_XENOBIOTIC_METABOLIC_PROCESS	GOBP_XENOBIOTIC_METABOLIC_PROCESS	50	0.436367072274577	1.64195565586554	0.00567761046655147	0.111263329718859	0.0985016133849767	1483	tags=32%, list=14%, signal=28%	UGT2B11/FMO5/SULT1A3/CYP1B1/SULT1A2/ABCC3/CYP4F12/SULT1A4/ABCB1/ABCC4/RORC/CYP2S1/GSTP1/CBR3/BPHL/CYP26A1
GOBP_SMOOTH_MUSCLE_CELL_MIGRATION	GOBP_SMOOTH_MUSCLE_CELL_MIGRATION	GOBP_SMOOTH_MUSCLE_CELL_MIGRATION	33	0.501934584203151	1.71873816991593	0.00571564658251965	0.111425339366516	0.0986450407991878	2590	tags=52%, list=24%, signal=39%	BMPR1A/CYP1B1/AIF1/SSH1/PDGFRB/TRIB1/CORO1B/MDM2/AAMP/ABHD2/GNA13/SORL1/GRB10/CRK/DOCK7/ATP7A/SRC
GOBP_REGULATION_OF_INTRACELLULAR_SIGNAL_TRANSDUCTION	GOBP_REGULATION_OF_INTRACELLULAR_SIGNAL_TRANSDUCTION	GOBP_REGULATION_OF_INTRACELLULAR_SIGNAL_TRANSDUCTION	919	0.222922480096447	1.22473285341592	0.00580431177446103	0.112275965504312	0.0993981015530953	2837	tags=32%, list=26%, signal=26%	CAMTA1/PDGFC/ARHGEF12/EZH2/NDST1/APP/TCF7L2/AURKA/SPHK1/SLC24A4/TRIM32/TIAM2/KBTBD6/TRIM24/BMPR1A/ITSN1/HPSE/HOMER3/ACTA2/PTPN22/IRAK3/VNN1/JAK2/SERPINE2/KIT/RAP2A/CD36/BMPR2/ITGAV/ANKRD17/ADRB2/GMIP/ATP2B4/TNIK/DAPK2/THBS1/TRIM44/SPRED1/RDX/SFPQ/DUSP5/LGALS1/SOD2/SIPA1L2/HTR6/PLAGL2/TLR8/DNM1L/PDE5A/TRAF2/CD86/ECT2/TLR7/ERBB2/REL/ARHGAP24/CCR1/SPATA13/NLRP3/CHUK/DEPDC5/ITGB1/USP47/TLR6/MBIP/DOCK…
GOBP_REGULATION_OF_CELL_DIFFERENTIATION	GOBP_REGULATION_OF_CELL_DIFFERENTIATION	GOBP_REGULATION_OF_CELL_DIFFERENTIATION	676	0.224782931834436	1.20837210089613	0.00582147477360931	0.112275965504312	0.0993981015530953	2165	tags=24%, list=20%, signal=20%	FBN2/OLFM1/TNFRSF21/EGR2/PRAMEF1/GNA11/EZH2/FAM20C/APP/TCF7L2/AURKA/TRIM32/TIAM2/SORT1/ULK2/BMPR1A/CCR2/ZNF365/CEBPA/VNN1/JAK2/CAMK1/FBXO22/SERPINE2/TACSTD2/KIT/CYFIP1/MAPK9/LEO1/ZBTB16/CD36/BMPR2/KLF4/ITGAV/ANKRD17/CTNNA1/BGLAP/GABPA/SPRED1/LGALS1/SOD2/NIN/PDE5A/CD86/ECT2/STAU2/ERBB2/CCR1/MAD2L2/MEIS2/NLRP3/TNFSF4/TOX/ANXA2/MME/RPS6KA3/ZHX3/ITGB1/LRP8/BBS12/MAML1/STK11/CLPTM1/SMAP1/LRP3/SMAD7/FA…
GOBP_VENTRICULAR_SEPTUM_MORPHOGENESIS	GOBP_VENTRICULAR_SEPTUM_MORPHOGENESIS	GOBP_VENTRICULAR_SEPTUM_MORPHOGENESIS	18	0.610917929102912	1.78463089781948	0.00584926884139483	0.112275965504312	0.0993981015530953	1307	tags=39%, list=12%, signal=34%	FZD2/BMPR1A/BMPR2/SMAD7/SOX4/EGLN1/TGFBR3
GOBP_DEFENSE_RESPONSE_TO_GRAM_NEGATIVE_BACTERIUM	GOBP_DEFENSE_RESPONSE_TO_GRAM_NEGATIVE_BACTERIUM	GOBP_DEFENSE_RESPONSE_TO_GRAM_NEGATIVE_BACTERIUM	34	0.498428027811396	1.71961358847401	0.00597943075819182	0.113683662851197	0.100644338387606	1354	tags=32%, list=13%, signal=28%	BPI/DEFA1/DEFA4/DEFA3/CTSG/RNASE6/MPEG1/F2RL1/CAMP/PYCARD/IL6R
GOBP_POSITIVE_REGULATION_OF_PROTEIN_SERINE_THREONINE_KINASE_ACTIVITY	GOBP_POSITIVE_REGULATION_OF_PROTEIN_SERINE_THREONINE_KINASE_ACTIVITY	GOBP_POSITIVE_REGULATION_OF_PROTEIN_SERINE_THREONINE_KINASE_ACTIVITY	68	0.391593272271224	1.57521258931476	0.00598335067637877	0.113683662851197	0.100644338387606	2028	tags=34%, list=19%, signal=28%	PDGFC/EZH2/CAMK1/KIT/ADRB2/THBS1/TRAF2/ERBB2/TLR6/PDGFRB/SASH1/IFNG/INSR/CCND2/SIRT1/CALM1/DDX3X/LRRK2/CAB39/PSRC1/MAP3K11/MAP3K4/CCNY
GOBP_MONONUCLEAR_CELL_MIGRATION	GOBP_MONONUCLEAR_CELL_MIGRATION	GOBP_MONONUCLEAR_CELL_MIGRATION	114	0.340718627425072	1.50507037143884	0.00606585788561525	0.11368983189379	0.100649799851415	2169	tags=33%, list=20%, signal=27%	DEFA1/CCL8/CTSG/APP/EXT1/JAM3/CCR2/MIA3/AIF1/PTPRO/THBS1/CCR1/DOCK8/CSF1R/MSN/CX3CR1/C3AR1/ANXA1/MMP2/PYCARD/P2RY12/WASL/IL6R/CXCL10/C5/STK39/C5AR1/LYN/FUT4/CRK/CD99L2/PECAM1/MOSPD2/CXCL16/ABL1/CCL3/FUT7/SFTPD
GOBP_DEVELOPMENTAL_CELL_GROWTH	GOBP_DEVELOPMENTAL_CELL_GROWTH	GOBP_DEVELOPMENTAL_CELL_GROWTH	92	0.362007236438497	1.53956958433781	0.0060672917815775	0.11368983189379	0.100649799851415	2121	tags=34%, list=20%, signal=27%	OLFM1/RAPH1/APP/AURKA/EXT1/ULK2/CYFIP1/BMPR2/NIN/PUM2/ALCAM/COL14A1/ITGB1/STK11/SMAD7/SLC9A6/EIF4G2/CDK5/DISC1/MAP2K4/PPP3CB/IQGAP1/C9orf72/MEIS1/MACF1/MAP1B/SSNA1/VCL/RAB21/ABL1/RTN4
GOBP_INTRACELLULAR_SIGNALING_CASSETTE	GOBP_INTRACELLULAR_SIGNALING_CASSETTE	GOBP_INTRACELLULAR_SIGNALING_CASSETTE	959	0.220995150064819	1.21624642320994	0.00612959719789842	0.11368983189379	0.100649799851415	2837	tags=32%, list=26%, signal=26%	CAMTA1/PDGFC/RAP2B/ARHGEF12/EZH2/NDST1/CEBPE/APP/CTNNAL1/TCF7L2/SPHK1/SLC24A4/TRIM32/TIAM2/KBTBD6/BMPR1A/CCR2/ITSN1/CEBPA/HPSE/HOMER3/ACTA2/PTPN22/IRAK3/JAK2/SERPINE2/KIT/CYFIP1/MAPK9/RAP2A/AVP/LIPA/CD36/BMPR2/AIF1/BATF2/ITGAV/ANKRD17/ADRB2/GMIP/ATP2B4/TNIK/THBS1/TRIM44/SPRED1/RDX/DUSP5/WASF2/LGALS1/SIPA1L2/TLR8/PDE5A/TRAF2/CD86/ECT2/TLR7/ERBB2/REL/ARHGAP24/CCR1/PLD1/SPATA13/CCNA2/DOCK9/NLRP3/CHU…
GOBP_POSITIVE_REGULATION_OF_OSTEOBLAST_DIFFERENTIATION	GOBP_POSITIVE_REGULATION_OF_OSTEOBLAST_DIFFERENTIATION	GOBP_POSITIVE_REGULATION_OF_OSTEOBLAST_DIFFERENTIATION	28	0.534790237154895	1.75756357147129	0.00615384615384615	0.11368983189379	0.100649799851415	751	tags=29%, list=7%, signal=27%	FBN2/FAM20C/BMPR1A/CEBPA/BMPR2/ZHX3/LRP3/RUNX2
GOBP_PROSTANOID_METABOLIC_PROCESS	GOBP_PROSTANOID_METABOLIC_PROCESS	GOBP_PROSTANOID_METABOLIC_PROCESS	28	0.5344515234303	1.75645040435987	0.00615384615384615	0.11368983189379	0.100649799851415	2210	tags=54%, list=21%, signal=43%	FABP5/HPGD/AVP/PTGS1/PTGDS/PTGES3/SIRT1/CD74/CYP2S1/GSTP1/PNPLA8/TBXAS1/MGST3/COMT/PLA2G4A
GOBP_POSITIVE_REGULATION_OF_INTRACELLULAR_SIGNAL_TRANSDUCTION	GOBP_POSITIVE_REGULATION_OF_INTRACELLULAR_SIGNAL_TRANSDUCTION	GOBP_POSITIVE_REGULATION_OF_INTRACELLULAR_SIGNAL_TRANSDUCTION	538	0.240462451281917	1.27109410989936	0.00616591928251121	0.11368983189379	0.100649799851415	2837	tags=33%, list=26%, signal=26%	CAMTA1/PDGFC/EZH2/NDST1/APP/TCF7L2/SPHK1/TRIM32/BMPR1A/HPSE/ACTA2/PTPN22/VNN1/JAK2/KIT/CD36/BMPR2/ITGAV/ANKRD17/ADRB2/TNIK/THBS1/TRIM44/SPRED1/SFPQ/LGALS1/HTR6/PLAGL2/TLR8/DNM1L/TRAF2/CD86/ECT2/TLR7/ERBB2/REL/CCR1/NLRP3/CHUK/ITGB1/TLR6/MBIP/MAP3K3/DDX21/PRNP/PELI1/PDGFRB/PYHIN1/CSF1R/GOLPH3/CX3CR1/SASH1/EXTL3/TICAM2/FCGR2B/MIB2/PELI2/INSR/NUP93/F2RL1/ADRA2C/ANGPT1/TAOK1/P2RX7/SIRT1/CD74/MMP2/FKBP…
GOBP_NEGATIVE_REGULATION_OF_MOLECULAR_FUNCTION	GOBP_NEGATIVE_REGULATION_OF_MOLECULAR_FUNCTION	GOBP_NEGATIVE_REGULATION_OF_MOLECULAR_FUNCTION	352	0.261271265808785	1.33227975030014	0.00646551724137931	0.117900532647076	0.104377540327347	1956	tags=26%, list=18%, signal=22%	SERPINB2/SLPI/TCF7L2/AURKA/SLC8A3/SORT1/CCR2/CYP1B1/PTPN22/IRAK3/JAK2/CAMK1/SERPINE2/AVP/EOMES/KLF4/CDKN1C/ITGAV/PTPRO/HP/GMIP/ATP2B4/TRIM37/THBS1/LATS2/SPRED1/RDX/NFKBIE/SERPINI1/MAD2L2/MTRR/TNFSF4/CHUK/RPS6KA3/CSTA/USP47/SRI/PRNP/SOCS4/HECW2/SMAD7/CST3/TIMP2/HYAL2/FAF1/ATP2A2/RFFL/IFNG/CAST/PTEN/TRIB1/CORO1C/CEBPG/RWDD3/SIRT1/EGLN1/ABCE1/NDFIP1/BANF1/ADAM15/PYCARD/CALM1/DISC1/DUSP10/PINX1/NUCKS…
GOBP_ORGANIC_HYDROXY_COMPOUND_CATABOLIC_PROCESS	GOBP_ORGANIC_HYDROXY_COMPOUND_CATABOLIC_PROCESS	GOBP_ORGANIC_HYDROXY_COMPOUND_CATABOLIC_PROCESS	24	0.554162033938903	1.74859852569717	0.00649651972157773	0.117900532647076	0.104377540327347	801	tags=33%, list=7%, signal=31%	ALDH2/SULT1A3/CYP27A1/SULT1A2/CYP4F12/SULT1A4/GPD2/SCARB1
GOBP_REGULATION_OF_NERVOUS_SYSTEM_DEVELOPMENT	GOBP_REGULATION_OF_NERVOUS_SYSTEM_DEVELOPMENT	GOBP_REGULATION_OF_NERVOUS_SYSTEM_DEVELOPMENT	171	0.306138040695061	1.43732958225027	0.00651465798045603	0.117900532647076	0.104377540327347	2878	tags=42%, list=27%, signal=31%	TNFRSF21/EGR2/EZH2/TRIM32/TIAM2/ULK2/SLITRK4/BMPR1A/ZNF365/SERPINE2/KIT/CYFIP1/CTSC/BMPR2/CTNNA1/NIN/STAU2/ANXA2/MME/ITGB1/LRP8/STK11/YWHAH/WASF3/CX3CR1/IFNG/DBN1/SLC30A1/PTEN/DNAJB11/PLXNB2/EIF4G2/CDK5/DISC1/MYB/DUSP10/FXR2/TLR2/NUMB/NPTN/KRAS/DAG1/QKI/RELN/LYN/SORL1/MACF1/MAP1B/PLXNC1/HIF1A/RAB21/RTN4/YTHDF2/BTG2/GHRL/DOCK7/NAP1L1/S100A10/RUFY3/CST7/TSPO/SEMA4D/DHX36/PPP1CC/DICER1/BRAF/ASCL2/VE…
GOBP_RESPONSE_TO_BACTERIUM	GOBP_RESPONSE_TO_BACTERIUM	GOBP_RESPONSE_TO_BACTERIUM	315	0.264071534262041	1.3298881734718	0.00655469070053257	0.117900532647076	0.104377540327347	1704	tags=24%, list=16%, signal=21%	BPI/DEFA1/DEFA4/DEFA3/ACP5/CTSG/SLPI/CEBPE/RNASE4/IRF5/ANG/MGST2/PTPN22/IRAK3/JAK2/FKBP5/HPGD/CD36/OAS3/ANKRD17/HP/HLA-A/SOD2/CD86/NLRP3/TNFSF4/CLEC4E/CHUK/RPS6KA3/TLR6/RNASE6/LY86/GCH1/PELI1/CX3CR1/SCARB1/SASH1/RNASE10/TICAM2/FCGR2B/MPEG1/F2RL1/CD68/SLC30A1/TRIB1/ABCA1/P2RX7/CAMP/VIM/TICAM1/CASP7/CD14/PF4V1/XBP1/PYCARD/SHC1/DUSP10/WASL/GSTP1/IL6R/CXCL10/TRIM5/PRDX3/TBK1/TLR2/GRN/C5AR1/CASP3/FCER…
GOBP_POSITIVE_REGULATION_OF_CELL_JUNCTION_ASSEMBLY	GOBP_POSITIVE_REGULATION_OF_CELL_JUNCTION_ASSEMBLY	GOBP_POSITIVE_REGULATION_OF_CELL_JUNCTION_ASSEMBLY	30	-0.544856	-1.71861	0.0065551147145075	0.117900532647076	0.104377540327347	43	tags=13%, list=0%, signal=13%	EPHB3/LRRN3/NLGN2/CRB3
GOBP_GLYCOPROTEIN_METABOLIC_PROCESS	GOBP_GLYCOPROTEIN_METABOLIC_PROCESS	GOBP_GLYCOPROTEIN_METABOLIC_PROCESS	174	0.303405890349868	1.42485867566946	0.00658327847267939	0.117900532647076	0.104377540327347	3186	tags=42%, list=30%, signal=30%	PLOD2/NDST1/EXTL2/TCF7L2/EXT1/MAN1A1/HPSE/ST8SIA1/B3GNT5/HS2ST1/BMPR2/UBE2J1/GNPTAB/HEXB/CST3/GALNT1/GOLPH3/EXTL3/NPC1/TM9SF2/PMM2/IL15/SULF2/DPY19L1/CANT1/ARFGEF1/GMPPB/GLCE/NAGPA/ST8SIA4/ST3GAL6/SLC35B2/ITM2B/GCNT2/MGAT1/SLC39A8/GCNT1/DHDDS/SERP1/RAB1A/FUT4/ACOT8/TRIP11/RPN1/HIF1A/UST/STT3A/FUT7/FAM20B/ITM2C/B4GALT5/GLB1/PGM3/PARK7/PLCB1/ATP7A/ALG6/SLC35D2/ST6GALNAC6/DPAGT1/SGSH/EXT2/TRAK1/PLOD…
GOBP_RESPONSE_TO_HORMONE	GOBP_RESPONSE_TO_HORMONE	GOBP_RESPONSE_TO_HORMONE	422	0.247369710679219	1.28095522628922	0.00666666666666667	0.11838852437861	0.104809560230006	2994	tags=37%, list=28%, signal=28%	DEFA1/DEFA3/EGR2/MYO1C/SLC24A4/SORT1/TRIM24/ANG/DTYMK/CYP1B1/TFPI/PDK4/JAK2/CYFIP1/CTNNA1/BGLAP/IDE/EIF4EBP2/TYMS/THBS1/LATS2/TRIM44/RDX/CCNA2/TNFSF4/MME/CHUK/KCNQ1/ACSBG1/IDH1/STK11/TIMP2/YWHAH/PTGDS/LTA4H/VPS54/CTSH/NPC1/INSR/PTGES3/STAT5A/SMARCC1/PKN1/NCOR2/ANXA1/SIRT1/MMP2/IGFBP7/VPS18/INPPL1/XBP1/SHC1/TGFBR3/INSIG2/NUCKS1/CSNK2B/ACACA/SRD5A1/PTPN11/ATP1A1/TLR2/MDM2/STK39/TNFSF10/HADHA/RAP1GD…
GOBP_EPITHELIAL_TO_MESENCHYMAL_TRANSITION	GOBP_EPITHELIAL_TO_MESENCHYMAL_TRANSITION	GOBP_EPITHELIAL_TO_MESENCHYMAL_TRANSITION	74	0.380123139151588	1.55174930666012	0.00667378537106247	0.11838852437861	0.104809560230006	2667	tags=43%, list=25%, signal=33%	OLFM1/EZH2/TCF7L2/EOMES/POLR1B/SPRED1/MAD2L2/SMAD7/SMAD2/NOLC1/KBTBD8/PTEN/ADAM15/TGFBR3/S100A4/SDCBP/TWIST1/PPP3R1/ROCK1/DAG1/QKI/GCNT2/TRIM28/LOXL3/LIMS1/HIF1A/RTN4/PPP2CA/TGFB3/DAB2/SLC39A6/SMAD4
GOBP_CARBOHYDRATE_DERIVATIVE_BIOSYNTHETIC_PROCESS	GOBP_CARBOHYDRATE_DERIVATIVE_BIOSYNTHETIC_PROCESS	GOBP_CARBOHYDRATE_DERIVATIVE_BIOSYNTHETIC_PROCESS	339	0.262498774709585	1.33326329447584	0.00675105485232068	0.119194331661492	0.105522942776095	3376	tags=37%, list=31%, signal=27%	UAP1L1/PLOD2/NDST1/EXTL2/ELOVL4/TCF7L2/EXT1/CLTC/MAN1A1/DTYMK/PDK4/ST8SIA1/B3GNT5/LIPA/HS2ST1/BMPR2/ELOVL6/UBE2J1/TYMS/SCCPDH/SLC25A1/ACSL4/ACSBG1/GALNT1/UCK2/GOLPH3/EXTL3/DLAT/NPC1/ANGPT1/TM9SF2/PMM2/GART/IL15/TK1/PIGS/UAP1/NT5E/TK2/DPY19L1/PIGF/NUDT2/CANT1/ACACA/ARFGEF1/GMPPB/NME6/GLCE/NAGPA/ST8SIA4/ST3GAL6/PGM2/SLC35B2/ITM2B/NDUFA13/GCNT2/MGAT1/PIGY/SLC39A8/NDUFB3/GCNT1/DHDDS/SERP1/FUT4/ACOT8/…
GOBP_PROTEOLYSIS	GOBP_PROTEOLYSIS	GOBP_PROTEOLYSIS	825	0.218567796108219	1.19262039738787	0.00679245283018868	0.11936221100186	0.10567156663916	2706	tags=28%, list=25%, signal=23%	SERPINB2/CTSG/CPVL/AURKA/DERL2/RNF8/TRIM32/ECE1/DYNC2H1/KBTBD6/UBE2C/ST14/UHRF1/CFH/MAN1A1/CEBPA/CBFA2T3/SCRN1/BCL2A1/JAK2/FBXO22/SERPINE2/DAPK1/MAPK9/CTSC/AVP/FBXL3/CASP6/KLF4/IDE/UBE2J1/YOD1/THBS1/CANX/SERPINI1/PCYOX1/NLRP3/RNF7/ANXA2/MME/HSP90B1/RPS6KA3/CSTA/USP47/LRP8/PRNP/SOCS4/PELI1/HECW2/SMAD7/GZMK/CST3/PSMB2/TIMP2/PYHIN1/USP21/FAF1/FBXL19/RFFL/LTA4H/IFNG/CTSH/MAFB/WDR26/IL1R2/CAST/SCPEP1/…
GOBP_REGULATION_OF_PEPTIDYL_TYROSINE_PHOSPHORYLATION	GOBP_REGULATION_OF_PEPTIDYL_TYROSINE_PHOSPHORYLATION	GOBP_REGULATION_OF_PEPTIDYL_TYROSINE_PHOSPHORYLATION	107	0.345398999078835	1.50611834562987	0.00689061154177433	0.120521303742343	0.106697713396486	2953	tags=38%, list=27%, signal=28%	CRLF1/PDGFC/RAP2B/APP/JAK2/KIT/CD36/DLG4/LRP8/PRNP/SOCS4/HYAL2/CSF1R/IFNG/ANGPT1/SAMSN1/CD74/IL15/IL6R/EHD4/PTPN11/TSG101/NCL/RELN/LYN/CD44/PECAM1/ABL1/RIPK2/PAK2/CD4/INPP5F/CBL/SEMA4D/SRC/SYK/VEGFA/PTPRJ/BMP6/ITGB2/BST1
GOBP_REGULATION_OF_HOMOTYPIC_CELL_CELL_ADHESION	GOBP_REGULATION_OF_HOMOTYPIC_CELL_CELL_ADHESION	GOBP_REGULATION_OF_HOMOTYPIC_CELL_CELL_ADHESION	23	0.558750710067611	1.73865330929004	0.00695732838589981	0.121122233248479	0.107229717301408	495	tags=26%, list=5%, signal=25%	MMRN1/CTSG/GP6/JAK2/SERPINE2/RDX
GOBP_ORGANIC_ACID_METABOLIC_PROCESS	GOBP_ORGANIC_ACID_METABOLIC_PROCESS	GOBP_ORGANIC_ACID_METABOLIC_PROCESS	466	0.243771446718152	1.27536571456108	0.00701754385964912	0.121604938271605	0.1076570568722	2921	tags=35%, list=27%, signal=27%	TPST1/PLA2G4C/UGT2B11/ALDH1A1/PLOD2/BCAT1/APP/ELOVL4/FABP5/ARG1/ACADS/SULT1A3/MPST/SCLY/CYP27A1/MGST2/CYP1B1/CBFA2T3/VNN1/PDK4/SULT1A2/KIT/HPGD/AVP/SLC7A7/LIPA/CD36/GPX4/AMACR/CYP4F12/ELOVL6/HNMT/ATP2B4/GCAT/SULT1A4/RDH10/PNKD/DPYD/SCD/ACSL4/DDAH2/MTRR/ACSBG1/ABHD14B/SUCLA2/IDH1/PTGS1/HEXB/FADS1/MGLL/PTGDS/VDAC1/LTA4H/KYNU/ETFA/DLAT/IFNG/NPC1/INSR/DBI/PTGES3/SCPEP1/ADI1/STAT5A/ACO1/P2RX7/GART/SIR…
GOBP_RESPONSE_TO_DSRNA	GOBP_RESPONSE_TO_DSRNA	GOBP_RESPONSE_TO_DSRNA	29	0.516379039882412	1.71308079586086	0.00735468564650059	0.12685985426199	0.112309242858035	2614	tags=48%, list=24%, signal=37%	DHX9/IRAK3/DDX21/PELI1/P2RX7/PMAIP1/TICAM1/ZCCHC3/CARD9/HCFC2/DDX1/RIPK2/KCNJ8/DHX36
GOBP_REGULATION_OF_STRIATED_MUSCLE_CONTRACTION	GOBP_REGULATION_OF_STRIATED_MUSCLE_CONTRACTION	GOBP_REGULATION_OF_STRIATED_MUSCLE_CONTRACTION	37	0.477205512745034	1.68233141665558	0.0074788902291918	0.128410486825068	0.113682020480424	2659	tags=43%, list=25%, signal=33%	SLC8A3/DSC2/EHD3/PDE5A/KCNQ1/SRI/SMAD7/ATP2A2/FKBP1A/CALM1/ATP1A1/JUP/MYBPH/HCN4/HSP90AA1/CAMK2D
GOBP_PEPTIDYL_AMINO_ACID_MODIFICATION	GOBP_PEPTIDYL_AMINO_ACID_MODIFICATION	GOBP_PEPTIDYL_AMINO_ACID_MODIFICATION	425	0.248611219255925	1.28916783698236	0.007593735168486	0.129786989660471	0.114900640761326	2986	tags=34%, list=28%, signal=26%	TPST1/CRLF1/PDGFC/EGR2/RAP2B/GGCX/PLOD2/APP/AURKA/SPHK1/ULK2/JAK2/CAMK1/FKBP5/KIT/AVP/CD36/DLG4/ATP2B4/CDC7/LATS2/SPRED1/DYRK1B/ERBB2/MAD2L2/CHUK/RPS6KA3/TTLL1/LRP8/PRNP/SOCS4/STK11/SMAD7/PDGFRB/HYAL2/GALNT1/CSF1R/IFNG/INSR/SOX4/CSNK1G3/ANGPT1/PTEN/SAMSN1/PKN1/MKNK1/NCOA7/AGTPBP1/RWDD3/SIRT1/CD74/IL15/EGLN1/TLK2/FKBP1A/PPIG/PRMT1/SENP5/SENP6/DPY19L1/CALM1/CDK5/ZDHHC24/IL6R/CSNK2B/ATP13A2/MARK2/EH…
GOBP_RUFFLE_ORGANIZATION	GOBP_RUFFLE_ORGANIZATION	GOBP_RUFFLE_ORGANIZATION	31	0.505147918350538	1.70699827487803	0.00779773156899811	0.132667769376181	0.117450999900507	1335	tags=39%, list=12%, signal=34%	TACSTD2/CYFIP1/AIF1/RDX/ARHGAP24/CSF1R/SH3BP1/CORO1C/CORO1B/INPPL1/P2RY12/LIMA1
GOBP_REGULATION_OF_PEPTIDYL_THREONINE_PHOSPHORYLATION	GOBP_REGULATION_OF_PEPTIDYL_THREONINE_PHOSPHORYLATION	GOBP_REGULATION_OF_PEPTIDYL_THREONINE_PHOSPHORYLATION	18	0.594265241594088	1.73598459159039	0.0078740157480315	0.133359461289058	0.118063355917138	2272	tags=56%, list=21%, signal=44%	APP/SPHK1/SPRED1/SMAD7/CALM1/EIF4G1/CAB39/PPP2R5D/AXIN1/RIPK2
GOBP_DEVELOPMENTAL_GROWTH_INVOLVED_IN_MORPHOGENESIS	GOBP_DEVELOPMENTAL_GROWTH_INVOLVED_IN_MORPHOGENESIS	GOBP_DEVELOPMENTAL_GROWTH_INVOLVED_IN_MORPHOGENESIS	86	0.363312848357885	1.52320253086726	0.00797579757975798	0.133379063976873	0.11808071020971	2121	tags=35%, list=20%, signal=28%	OLFM1/RAPH1/APP/AURKA/EXT1/ULK2/CYFIP1/BMPR2/RDH10/NIN/PUM2/ALCAM/ITGB1/STK11/SLC9A6/MED12/EIF4G2/CDK5/DISC1/PPP3CB/IQGAP1/C9orf72/TRIM28/MACF1/MAP1B/SSNA1/VCL/RAB21/ABL1/RTN4
GOBP_CELL_COMMUNICATION_INVOLVED_IN_CARDIAC_CONDUCTION	GOBP_CELL_COMMUNICATION_INVOLVED_IN_CARDIAC_CONDUCTION	GOBP_CELL_COMMUNICATION_INVOLVED_IN_CARDIAC_CONDUCTION	15	0.62765208874133	1.74348	0.00803392099977684	0.133379063976873	0.11808071020971	2659	tags=67%, list=25%, signal=50%	DSC2/KCNQ1/SRI/CALM1/ATP1A1/ATP1B2/JUP/NUP155/HCN4/CAMK2D
GOBP_NEGATIVE_REGULATION_OF_CELL_CELL_ADHESION	GOBP_NEGATIVE_REGULATION_OF_CELL_CELL_ADHESION	GOBP_NEGATIVE_REGULATION_OF_CELL_CELL_ADHESION	102	0.344384896190327	1.48761883438545	0.00804597701149425	0.133379063976873	0.11808071020971	2194	tags=32%, list=20%, signal=26%	TNFRSF21/CTSG/ARG1/PTPN22/MIA3/JAK2/SERPINE2/KLF4/RDX/PDE5A/CD86/ERBB2/MAD2L2/TNFSF4/PRNP/PELI1/SMAD7/HLA-G/ANXA1/CD74/NDFIP1/CASP3/FGL2/MBP/CEBPB/LOXL3/HAVCR2/SLC4A2/ABL1/PRKAR1A/YTHDF2/SFTPD/ADORA2A
GOBP_NEGATIVE_REGULATION_OF_DEVELOPMENTAL_PROCESS	GOBP_NEGATIVE_REGULATION_OF_DEVELOPMENTAL_PROCESS	GOBP_NEGATIVE_REGULATION_OF_DEVELOPMENTAL_PROCESS	379	0.253312967368181	1.29984648074788	0.0080681308830121	0.133379063976873	0.11808071020971	2693	tags=30%, list=25%, signal=24%	SYCP2/PRAMEF1/EZH2/APP/SPARC/HYAL3/SORT1/ULK2/BMPR1A/CCR2/CEBPA/TACSTD2/KIT/LEO1/ZBTB16/CD36/BMPR2/KLF4/ITGAV/ANKRD17/CTNNA1/BGLAP/ADRB2/GABPA/ATP2B4/THBS1/SPRED1/SOD2/ERBB2/CCR1/MAD2L2/MEIS2/TNFSF4/ITGB1/BBS12/STK11/LRP3/SMAD7/CST3/YWHAH/EXTL3/FCGR2B/IFNG/ADCK1/MAFB/CMTM5/SOX4/PHF14/PTEN/DNAJB11/SMARCC1/HLA-G/TRIB1/ABCA1/BCOR/DDX6/ANXA1/SIRT1/CD74/NDFIP1/PRMT1/MIB1/XBP1/CDK5/MYB/DUSP10/CXCL10/TW…
GOBP_GLYCOPROTEIN_BIOSYNTHETIC_PROCESS	GOBP_GLYCOPROTEIN_BIOSYNTHETIC_PROCESS	GOBP_GLYCOPROTEIN_BIOSYNTHETIC_PROCESS	146	0.316692086213861	1.44746056461686	0.00807704255980118	0.133379063976873	0.11808071020971	3186	tags=42%, list=30%, signal=30%	PLOD2/NDST1/EXTL2/TCF7L2/EXT1/MAN1A1/ST8SIA1/B3GNT5/HS2ST1/BMPR2/UBE2J1/GALNT1/GOLPH3/EXTL3/NPC1/TM9SF2/PMM2/IL15/DPY19L1/CANT1/ARFGEF1/GMPPB/GLCE/NAGPA/ST8SIA4/ST3GAL6/SLC35B2/ITM2B/GCNT2/MGAT1/SLC39A8/GCNT1/DHDDS/SERP1/FUT4/ACOT8/TRIP11/RPN1/UST/STT3A/FUT7/FAM20B/ITM2C/B4GALT5/PGM3/PLCB1/ATP7A/ALG6/SLC35D2/ST6GALNAC6/DPAGT1/EXT2/TRAK1/PLOD3/MPDU1/OGT/DPM3/DDOST/B3GALT6/TMEM59/GALNT4/GALNT10
GOBP_ACTIVATION_OF_INNATE_IMMUNE_RESPONSE	GOBP_ACTIVATION_OF_INNATE_IMMUNE_RESPONSE	GOBP_ACTIVATION_OF_INNATE_IMMUNE_RESPONSE	197	0.29075248600182	1.3907570958382	0.00808897876643074	0.133379063976873	0.11808071020971	3016	tags=41%, list=28%, signal=30%	TLR5/KLRC3/TRIM32/PTPN22/IRAK3/CD36/CASP6/OAS3/ANKRD17/SFPQ/PUM2/TLR8/ECSIT/TLR7/NLRP3/CLEC4E/CHUK/RPS6KA3/TLR6/PELI1/PYHIN1/TICAM2/F2RL1/LSM14A/BANF1/TICAM1/CD14/PYCARD/NPLOC4/TRIM5/RAB11FIP2/TBK1/DDX3X/TLR2/KLRD1/TMEM126A/PPP6C/ZCCHC3/MAPKAPK3/IRAK4/USP15/HCFC2/LYN/EP300/PJA2/PDPK1/WDFY1/HAVCR2/CYBA/RTN4/PPT1/PARP1/RIPK2/NR1H3/UBQLN1/XRCC6/ZDHHC3/PAK2/PPP2CA/HCK/TRAF3/KCNJ8/SRC/HSP90AA1/HSPA1B/…
GOBP_ADAPTIVE_THERMOGENESIS	GOBP_ADAPTIVE_THERMOGENESIS	GOBP_ADAPTIVE_THERMOGENESIS	86	0.361414382487229	1.51524314260995	0.00825082508250825	0.134765151928427	0.119307816210101	2303	tags=31%, list=21%, signal=25%	PDGFC/ALDH1A1/FABP5/CCR2/ZNF516/JAK2/LIPA/CD36/ELOVL6/ADRB2/SCD/STK11/IL15/SLC25A5/SLC25A4/QKI/CEBPB/SORL1/GRB10/PPARGC1B/LCN2/ABHD6/ADIPOR2/GHRL/DOCK7/NR1H3/FOXC2
GOBP_REGULATION_OF_CELLULAR_RESPONSE_TO_STRESS	GOBP_REGULATION_OF_CELLULAR_RESPONSE_TO_STRESS	GOBP_REGULATION_OF_CELLULAR_RESPONSE_TO_STRESS	288	0.263014059066239	1.3134677986202	0.00826446280991736	0.134765151928427	0.119307816210101	2913	tags=36%, list=27%, signal=27%	RNF8/TRIM32/DHX9/ZNF365/CD36/KLF4/SPRED1/PUM2/SMCHD1/MAD2L2/USP47/GCH1/DNAJC7/PELI1/PYHIN1/FCGR2B/VDAC1/SOX4/GRINA/SMARCC1/TAOK1/NCOA7/PRDX1/CEBPG/CHORDC1/SIRT1/SMARCD2/CD74/PMAIP1/PRMT1/RNF185/FEM1B/SF3B5/XBP1/DUSP10/INSIG2/GSTP1/TAOK2/TWIST1/OXR1/SPIRE1/COPS5/PARG/WDR48/MDM2/LRRK2/DEK/EIF4G1/GRN/PNPLA8/CARD9/BCL7C/SETMAR/USP15/TRIM28/RUVBL1/HELB/EP300/RNF169/TAF4/BCAP31/CD44/HSPA5/VPS13C/ABL1/A…
GOBP_PEPTIDYL_THREONINE_MODIFICATION	GOBP_PEPTIDYL_THREONINE_MODIFICATION	GOBP_PEPTIDYL_THREONINE_MODIFICATION	57	0.406018892840024	1.57692456546614	0.0082810539523212	0.134765151928427	0.119307816210101	2034	tags=35%, list=19%, signal=29%	APP/SPHK1/SPRED1/DYRK1B/STK11/SMAD7/GALNT1/CALM1/CDK5/CSNK2B/MARK2/TBK1/STK39/LRRK2/EIF4G1/ROCK1/CAB39/PPP2R5D/PDPK1/AXIN1
GOBP_HOMEOSTASIS_OF_NUMBER_OF_CELLS_WITHIN_A_TISSUE	GOBP_HOMEOSTASIS_OF_NUMBER_OF_CELLS_WITHIN_A_TISSUE	GOBP_HOMEOSTASIS_OF_NUMBER_OF_CELLS_WITHIN_A_TISSUE	18	0.59336808895217	1.73336380367674	0.00832395950506187	0.134876971547388	0.11940681030729	1586	tags=39%, list=15%, signal=33%	CCR2/LIPA/COL14A1/VPS54/P2RX7/PTPN11/KRAS
GOBP_POSITIVE_REGULATION_OF_CELLULAR_COMPONENT_ORGANIZATION	GOBP_POSITIVE_REGULATION_OF_CELLULAR_COMPONENT_ORGANIZATION	GOBP_POSITIVE_REGULATION_OF_CELLULAR_COMPONENT_ORGANIZATION	538	0.234440526755096	1.23926197662659	0.00840807174887892	0.135652640327818	0.120093511186347	2877	tags=35%, list=27%, signal=27%	EZH2/APP/AURKA/SPHK1/TRIM32/TIAM2/BMF/SLITRK4/UBE2C/PTPN22/SNX30/CAMK1/SASS6/KIT/CYFIP1/MAPK9/CD36/BMPR2/DLG4/ADRB2/STIL/WASF2/SIRPB1/SURF4/NIN/PUM2/DNM1L/RAD21/SPAST/SERPINI1/STAU2/SSH1/VPS13D/MAD2L2/TOX/ANXA2/NUSAP1/TLR6/LRP8/SH3GLB1/JMJD4/GCH1/AVIL/STK11/PDGFRB/WASF3/MSN/FAF1/FCGR2B/VDAC1/IFNG/RAD50/ADCK1/SCARB2/INSR/F2RL1/RAB27A/DBN1/ANGPT1/SLC30A1/PLXNB2/KIDINS220/ABCA1/IQSEC1/CORO1C/P2RX7/A…
GOBP_POSITIVE_REGULATION_OF_INTERLEUKIN_6_PRODUCTION	GOBP_POSITIVE_REGULATION_OF_INTERLEUKIN_6_PRODUCTION	GOBP_POSITIVE_REGULATION_OF_INTERLEUKIN_6_PRODUCTION	65	0.390195655637952	1.5577279306915	0.00847022587268994	0.135761541363201	0.120189921456574	1677	tags=37%, list=16%, signal=31%	APP/DHX9/CD36/AIF1/TLR8/TLR7/TNFSF4/TLR6/HYAL2/IFNG/F2RL1/IL16/P2RX7/CD74/TICAM1/XBP1/PYCARD/IL6R/TWIST1/PTPN11/TLR2/SETD4/MBP/CARD9
GOBP_LEUKOCYTE_CELL_CELL_ADHESION	GOBP_LEUKOCYTE_CELL_CELL_ADHESION	GOBP_LEUKOCYTE_CELL_CELL_ADHESION	252	0.27370038770087	1.34570347300749	0.00852483320978503	0.135761541363201	0.120189921456574	2194	tags=27%, list=20%, signal=22%	HLA-DRB4/TNFRSF21/CTSG/EXT1/ARG1/CCR2/PTPN22/MIA3/VNN1/JAK2/HLA-DPB1/ZBTB16/KLF4/AIF1/HLA-A/LGALS1/SIRPB1/PDE5A/CD86/ERBB2/NLRP3/TNFSF4/ITGB1/DOCK8/PRNP/PELI1/SMAD7/GOLPH3/MSN/CX3CR1/IFNG/SOX4/SMARCC1/HLA-G/ANXA1/SMARCD2/CD74/IL15/NDFIP1/XBP1/NT5E/HLA-DPA1/PYCARD/DUSP10/PTPN11/CASP3/ROCK1/FGL2/HSPH1/CEBPB/LOXL3/CD1D/SLC39A8/GCNT1/LYN/EP300/FUT4/CD44/PDPK1/PECAM1/HAVCR2/SLC4A2/GPAM/ABL1/PRKAR1A/FU…
GOBP_CALCINEURIN_MEDIATED_SIGNALING	GOBP_CALCINEURIN_MEDIATED_SIGNALING	GOBP_CALCINEURIN_MEDIATED_SIGNALING	24	0.541849371391576	1.70974724708353	0.008584686774942	0.135761541363201	0.120189921456574	2017	tags=33%, list=19%, signal=27%	CAMTA1/HOMER3/ATP2B4/PRNP/PPP3R1/PPP3CB/HOMER2/NFATC3
GOBP_STEROID_METABOLIC_PROCESS	GOBP_STEROID_METABOLIC_PROCESS	GOBP_STEROID_METABOLIC_PROCESS	136	0.320581630060668	1.45079531578874	0.00858632321373812	0.135761541363201	0.120189921456574	1520	tags=25%, list=14%, signal=22%	UGT2B11/H6PD/FMO5/APP/SULT1A3/CEBPA/CYP27A1/CYP1B1/SULT1A2/KIT/LIPA/AMACR/BGLAP/SULT1A4/DHRS4/NFE2L1/YWHAH/SCARB1/IFNG/NPC1/RORC/ABCA1/SIRT1/IGFBP7/HSD17B4/ACBD3/LIMA1/INSIG2/OSBPL1A/SRD5A1/EBPL/CYP26A1/ATP1A1/SGPL1
GOBP_MACROPHAGE_DIFFERENTIATION	GOBP_MACROPHAGE_DIFFERENTIATION	GOBP_MACROPHAGE_DIFFERENTIATION	36	0.476762109122768	1.67297113140926	0.00860420650095602	0.135761541363201	0.120189921456574	2833	tags=47%, list=26%, signal=35%	CEBPE/APP/CEBPA/CSF1R/IFNG/VPS54/TRIB1/SIRT1/IL15/TLR2/QKI/RIPK1/PARP1/CD4/MYD88/UCP2/VEGFA
GOBP_LIPOPOLYSACCHARIDE_MEDIATED_SIGNALING_PATHWAY	GOBP_LIPOPOLYSACCHARIDE_MEDIATED_SIGNALING_PATHWAY	GOBP_LIPOPOLYSACCHARIDE_MEDIATED_SIGNALING_PATHWAY	40	0.457748891207716	1.64093110232503	0.00866217516843118	0.135761541363201	0.120189921456574	1800	tags=30%, list=17%, signal=25%	BPI/PTPN22/CD36/LY86/SCARB1/SASH1/TRIB1/TICAM1/CD14/TRIM5/TLR2/LYN
GOBP_MUSCLE_CELL_MIGRATION	GOBP_MUSCLE_CELL_MIGRATION	GOBP_MUSCLE_CELL_MIGRATION	41	0.455723401560217	1.64540662281979	0.00867469879518072	0.135761541363201	0.120189921456574	2590	tags=49%, list=24%, signal=37%	BMPR1A/CYP1B1/AIF1/SSH1/PDGFRB/TRIB1/ANXA1/CORO1B/MDM2/AAMP/ROCK1/ABHD2/TCP11L2/GNA13/SORL1/GRB10/CRK/DOCK7/ATP7A/SRC
GOBP_POSITIVE_REGULATION_OF_CELLULAR_RESPONSE_TO_TRANSFORMING_GROWTH_FACTOR_BETA_STIMULUS	GOBP_POSITIVE_REGULATION_OF_CELLULAR_RESPONSE_TO_TRANSFORMING_GROWTH_FACTOR_BETA_STIMULUS	GOBP_POSITIVE_REGULATION_OF_CELLULAR_RESPONSE_TO_TRANSFORMING_GROWTH_FACTOR_BETA_STIMULUS	21	0.563418695887826	1.71871261907491	0.00870760769935839	0.135761541363201	0.120189921456574	2766	tags=57%, list=26%, signal=43%	CDKN1C/THBS1/STK11/TGFBR3/SDCBP/EP300/AXIN1/HSP90AB1/CITED2/ING2/SMAD4/CREBBP
GOBP_REGULATION_OF_CELL_MORPHOGENESIS	GOBP_REGULATION_OF_CELL_MORPHOGENESIS	GOBP_REGULATION_OF_CELL_MORPHOGENESIS	116	0.328645606565057	1.45359382799062	0.00874125874125874	0.135761541363201	0.120189921456574	3101	tags=48%, list=29%, signal=35%	SPARC/EPB41L3/COCH/KIT/CYFIP1/DLG4/RDX/STAU2/LRP8/HEXB/PDZD8/CSF1R/WASF3/MSN/DBN1/SLC30A1/PLXNB2/CORO1C/ANXA1/CORO1B/TBCCD1/MYH9/ZMYM4/TAOK2/MARK2/DIAPH1/DAG1/RELN/GNA13/LARP4/MACF1/RHOQ/CRK/CD44/SH3KBP1/CAPZB/PLXNC1/RAB21/RASA1/CCL3/RAC1/SPAG9/ZMPSTE24/HCK/MYO9A/SEMA4D/SRC/DHX36/VEGFA/PARVB/SLC23A2/RHOG/ITGB2/CAMSAP1/CDC42SE2/ALDOA
GOBP_GLYCOSAMINOGLYCAN_CATABOLIC_PROCESS	GOBP_GLYCOSAMINOGLYCAN_CATABOLIC_PROCESS	GOBP_GLYCOSAMINOGLYCAN_CATABOLIC_PROCESS	12	0.670196338244391	1.74870937971433	0.00887830229536596	0.137320187981631	0.121569793935677	2680	tags=67%, list=25%, signal=50%	HYAL3/HEXB/HYAL2/GNS/FUCA1/CD44/GLB1/SGSH
GOBP_COPPER_ION_HOMEOSTASIS	GOBP_COPPER_ION_HOMEOSTASIS	GOBP_COPPER_ION_HOMEOSTASIS	15	0.623855403824604	1.73293536223809	0.00892657888864093	0.137498702799107	0.121727833404556	706	tags=33%, list=7%, signal=31%	SLC31A1/APP/ATP7B/SLC31A2/PRNP
GOBP_FOREBRAIN_CELL_MIGRATION	GOBP_FOREBRAIN_CELL_MIGRATION	GOBP_FOREBRAIN_CELL_MIGRATION	22	0.553637623010369	1.70319775174307	0.00898824613966352	0.137881169265412	0.122066431611996	2564	tags=50%, list=24%, signal=38%	HTR6/SYNE2/LRP8/OGDH/P2RY12/CDK5/DISC1/LRRK2/RELN/RTN4/SRGAP2
GOBP_AMINOGLYCAN_METABOLIC_PROCESS	GOBP_AMINOGLYCAN_METABOLIC_PROCESS	GOBP_AMINOGLYCAN_METABOLIC_PROCESS	55	0.412498861965596	1.58910157435317	0.00905204928337943	0.138142840572375	0.122298089661216	2734	tags=42%, list=25%, signal=31%	NDST1/EXT1/HYAL3/CLTC/HPSE/HS2ST1/HEXB/HYAL2/ANGPT1/CHI3L2/GNS/FUCA1/GLCE/ST3GAL6/SLC35B2/GCNT2/CD44/UST/B4GALT5/GLB1/SLC35D2/SGSH/EXT2
GOBP_TUBE_MORPHOGENESIS	GOBP_TUBE_MORPHOGENESIS	GOBP_TUBE_MORPHOGENESIS	360	0.255037004237899	1.3046387272825	0.00907911802853437	0.138142840572375	0.122298089661216	1586	tags=23%, list=15%, signal=21%	CCL8/FZD2/SLC31A1/SPARC/EXT1/SPHK1/SDCCAG8/JAM3/ST14/BMPR1A/CCR2/HPSE/ANG/CYP1B1/MIA3/TACSTD2/HPGD/CALD1/CD36/HS2ST1/BMPR2/KLF4/ITGAV/ATP2B4/STIL/THBS1/SPRED1/RDH10/WASF2/CLIC4/ERBB2/ARHGAP24/ANXA2/ITGB1/MAP3K3/SMAD7/PDGFRB/EPHB4/CSF1R/CX3CR1/SASH1/C3AR1/MED12/SMAD2/CTSH/SOX4/ANGPT1/NIPBL/PLXNB2/HLA-G/CAMP/ANXA1/VPS4B/SIRT1/EGLN1/MMP2/RNH1/LUZP1/MIB1/MYH9/XBP1/ADAM15/TGFBI/SHC1/UBP1/ITGA2B/TGFBR3…
GOBP_EOSINOPHIL_MIGRATION	GOBP_EOSINOPHIL_MIGRATION	GOBP_EOSINOPHIL_MIGRATION	10	0.702563202682219	1.73856666429064	0.00919589392643285	0.138969572425226	0.123029996764378	475	tags=30%, list=4%, signal=29%	CCL8/CCL3L3/DAPK2
GOBP_REGULATION_OF_CALCIUM_ION_DEPENDENT_EXOCYTOSIS	GOBP_REGULATION_OF_CALCIUM_ION_DEPENDENT_EXOCYTOSIS	GOBP_REGULATION_OF_CALCIUM_ION_DEPENDENT_EXOCYTOSIS	11	0.683182470907149	1.73730279289548	0.00920770877944325	0.138969572425226	0.123029996764378	2282	tags=45%, list=21%, signal=36%	HYAL3/ATP2A2/SCAMP5/CDK5/RAP1B
GOBP_EXTRACELLULAR_VESICLE_BIOGENESIS	GOBP_EXTRACELLULAR_VESICLE_BIOGENESIS	GOBP_EXTRACELLULAR_VESICLE_BIOGENESIS	17	0.59941869103585	1.72072026106406	0.00941071028456195	0.141112158341188	0.12492683168808	1602	tags=53%, list=15%, signal=45%	ARRDC4/IFNG/RAB27A/VPS4B/ATP9A/ATP13A2/SDCBP/COPS5/TSG101
GOBP_MEMBRANE_LIPID_CATABOLIC_PROCESS	GOBP_MEMBRANE_LIPID_CATABOLIC_PROCESS	GOBP_MEMBRANE_LIPID_CATABOLIC_PROCESS	26	0.529524318061892	1.69827923226182	0.00942507068803016	0.141112158341188	0.12492683168808	2286	tags=58%, list=21%, signal=46%	SPHK1/MGST2/CYP1B1/CEL/SMPDL3A/NEU1/HEXB/VPS54/SCARB2/NAGA/FUCA1/SGPL1/GALC/PPT1/GLB1
GOBP_NEURAL_RETINA_DEVELOPMENT	GOBP_NEURAL_RETINA_DEVELOPMENT	GOBP_NEURAL_RETINA_DEVELOPMENT	22	-0.582167	-1.70608	0.00953558184707752	0.142197939655821	0.125888075716503	715	tags=36%, list=7%, signal=34%	NAGLU/ZHX2/GPM6A/TFAP2A/BBS4/RDH13/SOX8/AHI1
GOBP_MESENCHYME_DEVELOPMENT	GOBP_MESENCHYME_DEVELOPMENT	GOBP_MESENCHYME_DEVELOPMENT	117	0.327774000112864	1.45102462121098	0.009657594381036	0.143445935588166	0.126992928619471	2667	tags=41%, list=25%, signal=31%	OLFM1/EZH2/TCF7L2/EXT1/BMPR1A/ACTA2/EOMES/BMPR2/POLR1B/SPRED1/RDH10/MAD2L2/SMAD7/SMAD2/NOLC1/SOX4/KBTBD8/PTEN/CORO1C/ADAM15/TGFBR3/S100A4/CDH2/SDCBP/TWIST1/NUP133/PPP3R1/MDM2/ROCK1/DAG1/QKI/GCNT2/TRIM28/LOXL3/NOMO1/LIMS1/HIF1A/OTUD5/RTN4/FOXC2/PPP2CA/TGFB3/DAB2/SEMA4B/SEMA4D/SLC39A6/CITED2/SMAD4
GOBP_POSITIVE_REGULATION_OF_IMMUNE_SYSTEM_PROCESS	GOBP_POSITIVE_REGULATION_OF_IMMUNE_SYSTEM_PROCESS	GOBP_POSITIVE_REGULATION_OF_IMMUNE_SYSTEM_PROCESS	619	0.226838353400509	1.21119204169809	0.00980993255671367	0.145132717627586	0.128486239602807	3017	tags=34%, list=28%, signal=26%	CCL8/HLA-DRB4/TNFRSF21/CTSG/APP/TLR5/KLRC3/IRF5/TRIM32/DHX9/ARG1/JAM3/TNFSF13/CCR2/CFH/CEBPA/PTPN22/MIA3/IRAK3/VNN1/JAK2/KIT/HLA-DPB1/CTSC/ZBTB16/LIPA/CD36/CASP6/OAS3/AIF1/ANKRD17/DAPK2/THBS1/SFPQ/HLA-A/LGALS1/SIRPB1/PUM2/TLR8/DNM1L/ECSIT/TRAF2/CD86/TLR7/CCR1/MAD2L2/NLRP3/TNFSF4/CLEC4E/TOX/CHUK/RPS6KA3/TLR6/DOCK8/DDX21/PRNP/STK11/PELI1/PYHIN1/CSF1R/CX3CR1/C3AR1/TICAM2/FCGR2B/IFNG/SOX4/F2RL1/SMARC…
GOBP_POSITIVE_REGULATION_OF_SMAD_PROTEIN_SIGNAL_TRANSDUCTION	GOBP_POSITIVE_REGULATION_OF_SMAD_PROTEIN_SIGNAL_TRANSDUCTION	GOBP_POSITIVE_REGULATION_OF_SMAD_PROTEIN_SIGNAL_TRANSDUCTION	17	0.598838705616234	1.71905532689103	0.00985883934573157	0.145282030201076	0.128618426275852	2931	tags=71%, list=27%, signal=51%	BMPR1A/JAK2/BMPR2/NUP93/TGFBR3/CSNK2B/GLCE/PARP1/TGFB3/DAB2/SMAD4/BMP6
GOBP_REGULATION_OF_CELL_GROWTH	GOBP_REGULATION_OF_CELL_GROWTH	GOBP_REGULATION_OF_CELL_GROWTH	179	0.295689423165029	1.3934095197827	0.00996346728661574	0.145870572830063	0.12913946405755	2916	tags=37%, list=27%, signal=28%	OLFM1/DERL2/SPHK1/TRIM32/ULK2/SERPINE2/CYFIP1/AVP/BMPR2/PUM2/ERBB2/MAD2L2/COL14A1/RPS6KA3/USP47/STK11/SMAD7/HYAL2/DCUN1D5/EXTL3/IGFBP7/EIF4G2/ADAM15/CDK5/DISC1/TAOK2/EXOSC4/SDCBP/NME6/DDX3X/EIF4G1/CDKN1A/TSG101/PSRC1/NUBP1/CDKN2C/NDUFA13/MACF1/MAP1B/EAF2/TCHP/RAB21/CXCL16/ABL1/RTN4/PPT1/SPAG9/MTPN/OSGIN1/RUFY3/SGK3/ING1/CRKL/ARHGEF11/DAB2/SEMA4D/CRLF3/OGFR/CAMK2D/SMAD4/PSMD10/HSPA1B/HSPA1A/VEGFA/…
GOBP_REGULATION_OF_BODY_FLUID_LEVELS	GOBP_REGULATION_OF_BODY_FLUID_LEVELS	GOBP_REGULATION_OF_BODY_FLUID_LEVELS	188	0.293681927382863	1.39417695675707	0.0099767209843698	0.145870572830063	0.12913946405755	2372	tags=30%, list=22%, signal=24%	MMRN1/PROS1/SERPINB2/RAP2B/GGCX/CTSG/EXT1/GP6/MYL9/HPSE/TFPI/JAK2/SERPINE2/ATP7B/CEL/AVP/CD36/CYP4F12/PTPRO/CSRP1/THBS1/ANXA2/HYAL2/F2RL1/ADRA2C/RAB27A/STAT5A/NCOR2/ANXA5/MYH9/XBP1/F12/P2RY12/F5/TUBB1/SERPINA1/STK39/HK2/FCER1G/PLSCR1/LYN/GNA13/PAFAH2/NME1/VCL/HIF1A/VWF/CYBA/ADORA2A/OAS2/PLA2G4A/NR1H3/PLAUR/ACTN1/METAP1/PIK3CA/ATP7A
GOBP_LYTIC_VACUOLE_ORGANIZATION	GOBP_LYTIC_VACUOLE_ORGANIZATION	GOBP_LYTIC_VACUOLE_ORGANIZATION	70	0.37885306607195	1.53099168920043	0.0100184550487741	0.145910806410744	0.129175082914359	1970	tags=33%, list=18%, signal=27%	LAPTM4B/LIPA/GNPTAB/HEXB/ACP2/SCARB2/ABCA1/P2RX7/ARL8B/TPP1/LAMP2/VPS18/CHMP4B/GAA/LRRK2/NAGPA/GRN/PPP3CB/ARSB/ATP6AP2/ATP6V1D/TMEM106B/CREG1
GOBP_POSITIVE_REGULATION_OF_MACROPHAGE_MIGRATION	GOBP_POSITIVE_REGULATION_OF_MACROPHAGE_MIGRATION	GOBP_POSITIVE_REGULATION_OF_MACROPHAGE_MIGRATION	14	0.637629670778184	1.73782523723827	0.0101769911504425	0.147645263085683	0.130710600332896	2135	tags=50%, list=20%, signal=40%	THBS1/CSF1R/CX3CR1/C3AR1/P2RY12/C5AR1/CCL3
GOBP_POSITIVE_REGULATION_OF_MONONUCLEAR_CELL_MIGRATION	GOBP_POSITIVE_REGULATION_OF_MONONUCLEAR_CELL_MIGRATION	GOBP_POSITIVE_REGULATION_OF_MONONUCLEAR_CELL_MIGRATION	55	0.409117324373262	1.57607461305173	0.0103092783505155	0.14898698403853	0.131898428154532	2135	tags=35%, list=20%, signal=28%	APP/JAM3/CCR2/AIF1/THBS1/CCR1/DOCK8/CSF1R/CX3CR1/C3AR1/PYCARD/P2RY12/CXCL10/STK39/C5AR1/CD99L2/MOSPD2/ABL1/CCL3
GOBP_REGULATION_OF_NEURON_PROJECTION_DEVELOPMENT	GOBP_REGULATION_OF_NEURON_PROJECTION_DEVELOPMENT	GOBP_REGULATION_OF_NEURON_PROJECTION_DEVELOPMENT	187	0.293075076902666	1.3917589166851	0.0105820105820106	0.151279811222793	0.133928271926361	2986	tags=42%, list=28%, signal=31%	EZH2/TIAM2/ULK2/ZNF365/CAMK1/CYFIP1/RAP2A/BMPR2/KLF4/PTPN9/PTPRO/TNIK/NIN/PUM2/SERPINI1/STAU2/TOX/LRP8/AVIL/STK11/HECW2/KIF13B/YWHAH/SCARB2/DBN1/SLC30A1/PTEN/PLXNB2/KIDINS220/VIM/EIF4G2/CDK5/DISC1/XK/MARK2/MDM2/LRRK2/NPTN/GRN/BRSK1/ARSB/ATP1B2/RELN/LYN/TMEM30A/EP300/MACF1/MAP1B/TMEM106B/CRK/MUSK/PLXNC1/RAB21/ABL1/SHOC2/RTN4/UST/ITM2C/RUFY3/UBE3A/PAK2/CRKL/INPP5F/DAB2/SEMA4D/CHN1/DHX36/FBXO7/DTNBP…
GOBP_CELLULAR_LIPID_METABOLIC_PROCESS	GOBP_CELLULAR_LIPID_METABOLIC_PROCESS	GOBP_CELLULAR_LIPID_METABOLIC_PROCESS	469	0.240425750964303	1.25860087728408	0.0106167846309403	0.151279811222793	0.133928271926361	2376	tags=29%, list=22%, signal=23%	PLA2G4C/ALDH1A1/AGPAT3/PRDX6/CERKL/ELOVL4/SPHK1/FABP5/ABHD11/ACADS/ABHD4/ANG/MGST2/CYP1B1/PDK4/ST8SIA1/KIT/CEL/B3GNT5/HPGD/AVP/SMPDL3A/LIPA/CD36/GPX4/AMACR/CYP4F12/NEU1/ELOVL6/OCRL/RDH10/SCCPDH/DHRS4/SCD/PLD1/ACSL4/CHAT/ACSBG1/AGPS/LRP8/IDH1/PTGS1/HEXB/SOCS4/AVIL/FADS1/PDGFRB/SERAC1/MGLL/SCARB1/PTGDS/INPP4A/ETFA/VPS54/SCARB2/DBI/PTGES3/SCPEP1/SPTLC2/PRKD3/PTEN/NAGA/TM9SF2/P2RX7/MTMR6/SIRT1/CD74/T…
GOBP_CEREBELLAR_CORTEX_MORPHOGENESIS	GOBP_CEREBELLAR_CORTEX_MORPHOGENESIS	GOBP_CEREBELLAR_CORTEX_MORPHOGENESIS	14	0.636462249604074	1.73464349386616	0.0106194690265487	0.151279811222793	0.133928271926361	2372	tags=71%, list=22%, signal=56%	ZNF365/SERPINE2/TTLL1/AGTPBP1/HERC1/CDK5/PTPN11/COMT/MTPN/ATP7A
GOBP_ENDOPLASMIC_RETICULUM_TO_GOLGI_VESICLE_MEDIATED_TRANSPORT	GOBP_ENDOPLASMIC_RETICULUM_TO_GOLGI_VESICLE_MEDIATED_TRANSPORT	GOBP_ENDOPLASMIC_RETICULUM_TO_GOLGI_VESICLE_MEDIATED_TRANSPORT	83	0.357859062538527	1.49119349866206	0.0106295993458708	0.151279811222793	0.133928271926361	2207	tags=34%, list=21%, signal=27%	MIA3/SURF4/SEC24D/SPAST/GOSR1/TRAPPC6B/TMED7/YIPF5/COPB2/CREB3L2/TMED10/LMAN2L/BCAP29/SEC23A/LRRK2/SEC23IP/SEC24A/PPP6C/KDELR1/SORL1/GBF1/RAB1A/BCAP31/TRIP11/SCFD1/SEC23B/TMED5/ARCN1
GOBP_POSITIVE_REGULATION_OF_SECRETION	GOBP_POSITIVE_REGULATION_OF_SECRETION	GOBP_POSITIVE_REGULATION_OF_SECRETION	140	0.314781572403911	1.4301155192447	0.0107659181790218	0.152179674441717	0.134724922351203	2932	tags=45%, list=27%, signal=33%	FRMD4A/GNA11/TCF7L2/HYAL3/ANG/JAK2/AVP/BGLAP/DNM1L/ACSL4/ANXA2/SRI/CD33/GOLPH3/SCAMP5/IFNG/SOX4/F2RL1/RAB27A/DYNLL1/P2RX7/VPS4B/NMB/UNC13D/TMED10/XBP1/CDK5/MYB/STXBP5/ATP13A2/SDCBP/PTPN11/TLR2/PPP3CB/SEC24A/TSG101/SERP1/TM7SF3/RAB8B/GLUD1/IRS2/ACSL3/HIF1A/CYBA/PRKAR1A/ADORA2A/GHRL/PLA2G4A/RAB5A/S100A10/PLCB1/AP1G1/PCK2/TGFB3/DAB2/SMAD4/SYK/KCNN4/DTNBP1/CD38/SNF8/BMP6/ITGB2
GOBP_CELLULAR_RESPONSE_TO_NITROGEN_COMPOUND	GOBP_CELLULAR_RESPONSE_TO_NITROGEN_COMPOUND	GOBP_CELLULAR_RESPONSE_TO_NITROGEN_COMPOUND	304	0.259123052196584	1.30284089482872	0.0107741420590583	0.152179674441717	0.134724922351203	2917	tags=37%, list=27%, signal=28%	GNA11/EZH2/APP/MYO1C/DHX9/SULT1A3/CYP1B1/PTPN22/PDK4/JAK2/CYFIP1/CD36/CASP6/KLF4/CTNNA1/BGLAP/ADRB2/IDE/EIF4EBP2/ATP2B4/SULT1A4/TRAF2/SSH1/CCNA2/HSP90B1/KCNQ1/TLR6/PRNP/GOLPH3/FCGR2B/INSR/STAT5A/SMARCC1/P2RX7/CAMP/VIM/SIRT1/PRMT1/CASP7/CHRNB1/XBP1/P2RY12/SHC1/CDK5/INSIG2/BCL2L2/NUCKS1/SRD5A1/DIAPH1/PTPN11/MDM2/LRRK2/GNA15/RAP1GDS1/SLC27A1/CASP3/ROCK1/LARP1/ZCCHC3/NCL/FFAR3/LYN/EP300/SORL1/JUP/MAP…
GOBP_CARDIAC_VENTRICLE_DEVELOPMENT	GOBP_CARDIAC_VENTRICLE_DEVELOPMENT	GOBP_CARDIAC_VENTRICLE_DEVELOPMENT	43	0.437037947822558	1.59817141684053	0.0110683349374398	0.15566510371935	0.137810578766966	2849	tags=44%, list=26%, signal=33%	FZD2/BMPR1A/BMPR2/SMAD7/SOX4/AP2B1/EGLN1/FKBP1A/LUZP1/TGFBR3/HECTD1/MDM2/TRIP11/HIF1A/ZMPSTE24/FOXC2/CITED2/SMAD4/CHD7
GOBP_REGULATION_OF_COAGULATION	GOBP_REGULATION_OF_COAGULATION	GOBP_REGULATION_OF_COAGULATION	31	0.488366077056042	1.65028899607407	0.0111058601134216	0.15566510371935	0.137810578766966	1276	tags=35%, list=12%, signal=31%	PROS1/SERPINB2/HPSE/TFPI/SERPINE2/CD36/THBS1/ANXA2/F2RL1/ANXA5/F12
GOBP_REGULATION_OF_MUSCLE_CONTRACTION	GOBP_REGULATION_OF_MUSCLE_CONTRACTION	GOBP_REGULATION_OF_MUSCLE_CONTRACTION	66	0.380479213273585	1.52154773340671	0.0111456713322965	0.15566510371935	0.137810578766966	1522	tags=26%, list=14%, signal=22%	SPHK1/SLC8A3/DSC2/MYL9/KIT/ADRB2/EHD3/PDE5A/KCNQ1/SRI/SMAD7/ATP2A2/ADRA2C/FKBP1A/CALM1/ATP1A1/PROK2
GOBP_POSITIVE_REGULATION_OF_TUMOR_NECROSIS_FACTOR_SUPERFAMILY_CYTOKINE_PRODUCTION	GOBP_POSITIVE_REGULATION_OF_TUMOR_NECROSIS_FACTOR_SUPERFAMILY_CYTOKINE_PRODUCTION	GOBP_POSITIVE_REGULATION_OF_TUMOR_NECROSIS_FACTOR_SUPERFAMILY_CYTOKINE_PRODUCTION	75	0.367385921467227	1.50255696323908	0.0112239444147515	0.156175553696709	0.138262480992517	2272	tags=43%, list=21%, signal=34%	APP/ORM1/DHX9/CCR2/JAK2/CD36/OAS3/THBS1/CD86/TNFRSF8/FCGR2B/IFNG/TICAM1/FCGR2A/CD84/CD14/PYCARD/TWIST1/PTPN11/TLR2/LRRK2/SETD4/CARD9/CD2/CYBB/RIPK1/HAVCR2/CYBA/IFNGR1/CCL3/OAS2/RIPK2
GOBP_NEGATIVE_REGULATION_OF_EPITHELIAL_CELL_MIGRATION	GOBP_NEGATIVE_REGULATION_OF_EPITHELIAL_CELL_MIGRATION	GOBP_NEGATIVE_REGULATION_OF_EPITHELIAL_CELL_MIGRATION	29	0.500398403589481	1.66006524134631	0.0113879003558719	0.157594635076253	0.139518796130333	1857	tags=38%, list=17%, signal=31%	TACSTD2/KLF4/ATP2B4/THBS1/SPRED1/PTEN/CORO1C/DUSP10/CSNK2B/VASH1/JUP
GOBP_T_CELL_CYTOKINE_PRODUCTION	GOBP_T_CELL_CYTOKINE_PRODUCTION	GOBP_T_CELL_CYTOKINE_PRODUCTION	25	0.527969862262004	1.68535589628295	0.0114485981308411	0.157594635076253	0.139518796130333	741	tags=28%, list=7%, signal=26%	ARG1/CCR2/HLA-A/TRAF2/NLRP3/TNFSF4/SMAD7
GOBP_METENCEPHALON_DEVELOPMENT	GOBP_METENCEPHALON_DEVELOPMENT	GOBP_METENCEPHALON_DEVELOPMENT	48	0.421537696708048	1.57712526387747	0.0114522417153996	0.157594635076253	0.139518796130333	2459	tags=46%, list=23%, signal=36%	EZH2/ZNF365/ATRN/SERPINE2/TTLL1/FCGR2B/NCOR2/GART/AGTPBP1/HERC1/OGDH/CDK5/PTPN11/CRK/HSPA5/COMT/ABL1/ARCN1/MTPN/GNPAT/ATP7A/CRKL
GOBP_REGULATION_OF_REGULATED_SECRETORY_PATHWAY	GOBP_REGULATION_OF_REGULATED_SECRETORY_PATHWAY	GOBP_REGULATION_OF_REGULATED_SECRETORY_PATHWAY	62	0.389694398866679	1.53833037886998	0.0117197452229299	0.160685005016215	0.142254705848403	3719	tags=55%, list=35%, signal=36%	HYAL3/CCR2/RIMS3/FCGR2B/ATP2A2/SCAMP5/F2RL1/RAB27A/UNC13D/CD84/VPS18/CDK5/STXBP5/RABGEF1/LRRK2/LYN/PDPK1/RAB5A/RAP1B/AP1G1/SYK/C12orf4/DTNBP1/BRAF/ITGB2/PREPL/STXBP2/GAB2/PRAM1/SNX4/CASK/SPI1/LAMP1/HLA-F
GOBP_MUCOPOLYSACCHARIDE_METABOLIC_PROCESS	GOBP_MUCOPOLYSACCHARIDE_METABOLIC_PROCESS	GOBP_MUCOPOLYSACCHARIDE_METABOLIC_PROCESS	43	0.43435479481194	1.58835959507552	0.0117901828681424	0.161060782757143	0.142587382515991	2286	tags=37%, list=21%, signal=29%	NDST1/EXT1/HYAL3/CLTC/HPSE/HS2ST1/HEXB/HYAL2/ANGPT1/GNS/GLCE/ST3GAL6/SLC35B2/CD44/UST/GLB1
GOBP_REGULATION_OF_VESICLE_MEDIATED_TRANSPORT	GOBP_REGULATION_OF_VESICLE_MEDIATED_TRANSPORT	GOBP_REGULATION_OF_VESICLE_MEDIATED_TRANSPORT	279	0.260175082953112	1.29512177185652	0.0119829918824894	0.161400488815373	0.142888124862071	3719	tags=47%, list=35%, signal=31%	SPHK1/HYAL3/CCR2/RIN3/SCRN1/RIMS3/CD36/DLG4/ITGAV/RDX/RAB11B/SIRPB1/PLD1/ANXA2/SMAP1/MSN/SCARB1/FCGR2B/ATP2A2/SCAMP5/IFNG/NSF/INSR/F2RL1/RAB27A/ANGPT1/DYSF/YIPF5/BMP2K/ANXA1/VPS4B/IL15/UNC13D/FCGR2A/CD84/VPS18/MIB1/CD14/PYCARD/CDK5/ATP9A/STXBP5/RABGEF1/ARFIP1/WASL/DNAJC13/ATP13A2/SDCBP/EHD4/PPP3R1/TLR2/LRRK2/NUMB/PPP3CB/ROCK1/TSG101/LRPAP1/FCER1G/PLSCR1/RALA/LYN/SORL1/ARRB1/SCFD1/PDPK1/ACSL3/RAB2…
GOBP_FIBROBLAST_GROWTH_FACTOR_RECEPTOR_SIGNALING_PATHWAY	GOBP_FIBROBLAST_GROWTH_FACTOR_RECEPTOR_SIGNALING_PATHWAY	GOBP_FIBROBLAST_GROWTH_FACTOR_RECEPTOR_SIGNALING_PATHWAY	27	0.512873259080552	1.66727189734551	0.0119830827067669	0.161400488815373	0.142888124862071	2108	tags=48%, list=20%, signal=39%	FAM20C/NDST1/EXT1/CHURC1/THBS1/ITGB1/RUNX2/SULF2/PTPN11/NPTN/IQGAP1/FRS3/SHOC2
GOBP_GLIAL_CELL_MIGRATION	GOBP_GLIAL_CELL_MIGRATION	GOBP_GLIAL_CELL_MIGRATION	27	0.511770236082522	1.66368613962821	0.0119830827067669	0.161400488815373	0.142888124862071	2573	tags=56%, list=24%, signal=42%	CCR2/SYNE2/LRP8/HEXB/CX3CR1/P2RY12/CDK5/DISC1/ATP1B2/RELN/RTN4/CCL3/CRKL/SRGAP2/TSPO
GOBP_CARDIAC_SEPTUM_DEVELOPMENT	GOBP_CARDIAC_SEPTUM_DEVELOPMENT	GOBP_CARDIAC_SEPTUM_DEVELOPMENT	39	0.453110606410638	1.61588712471912	0.0119875329657157	0.161400488815373	0.142888124862071	1506	tags=33%, list=14%, signal=29%	FZD2/NDST1/BMPR1A/BMPR2/MAML1/SMAD7/SOX4/AP2B1/EGLN1/LUZP1/TGFBR3/HECTD1/MDM2
GOBP_REGULATION_OF_OSSIFICATION	GOBP_REGULATION_OF_OSSIFICATION	GOBP_REGULATION_OF_OSSIFICATION	55	0.401787686391853	1.54783807634907	0.0120693990445059	0.161920288973425	0.143348304818354	1050	tags=29%, list=10%, signal=26%	FBN2/EGR2/SLC20A2/FAM20C/BMPR1A/ZBTB16/BMPR2/BGLAP/ADRB2/CCR1/SMAD7/RUNX2/NIPBL/BCOR/P2RX7/BMP2K
GOBP_POSITIVE_REGULATION_OF_NEURON_PROJECTION_DEVELOPMENT	GOBP_POSITIVE_REGULATION_OF_NEURON_PROJECTION_DEVELOPMENT	GOBP_POSITIVE_REGULATION_OF_NEURON_PROJECTION_DEVELOPMENT	74	0.365639397878744	1.49262337307938	0.0122797650827549	0.162713864306785	0.144050858398908	2108	tags=38%, list=20%, signal=31%	EZH2/CAMK1/CYFIP1/PUM2/SERPINI1/STAU2/TOX/LRP8/AVIL/SCARB2/DBN1/SLC30A1/PLXNB2/KIDINS220/DISC1/MARK2/NPTN/GRN/ARSB/ATP1B2/RELN/LYN/TMEM30A/EP300/TMEM106B/MUSK/ABL1/SHOC2
GOBP_DEVELOPMENTAL_GROWTH	GOBP_DEVELOPMENTAL_GROWTH	GOBP_DEVELOPMENTAL_GROWTH	258	0.267949054113489	1.32300234920096	0.0122859270290395	0.162713864306785	0.144050858398908	2607	tags=33%, list=24%, signal=26%	OLFM1/EZH2/RAPH1/APP/AURKA/EXT1/ULK2/BMPR1A/ATRN/CYFIP1/BMPR2/ADRB2/PLS1/TYMS/STIL/LATS2/RDH10/NIN/PUM2/ALCAM/CLIC4/COL14A1/ITGB1/STK11/SMAD7/SLC9A6/MED12/SMAD2/VPS54/INSR/PTEN/FTO/STAT5A/NIPBL/ANXA1/EIF4G2/ADAM15/CDK5/DISC1/TGFBR3/DUSP10/RMI1/PTPN11/MAP2K4/WDR48/SGPL1/PPP3CB/IQGAP1/CDKN1A/DAG1/C9orf72/MEIS1/TRIM28/KPNA1/EP300/SERP1/MACF1/MAP1B/SSNA1/VCL/MUSK/STK40/COMT/RAB21/GPAM/GNAT1/ABL1/PRKA…
GOBP_FORMATION_OF_PRIMARY_GERM_LAYER	GOBP_FORMATION_OF_PRIMARY_GERM_LAYER	GOBP_FORMATION_OF_PRIMARY_GERM_LAYER	51	0.40844231286933	1.54409672803954	0.0123639960435213	0.162713864306785	0.144050858398908	1231	tags=27%, list=11%, signal=24%	BMPR1A/TXNRD1/LEO1/EOMES/BMPR2/KLF4/ITGAV/ETS2/DUSP5/ITGB1/ITGB5/SMAD2/MMP2/MYH9
GOBP_ANTIMICROBIAL_HUMORAL_IMMUNE_RESPONSE_MEDIATED_BY_ANTIMICROBIAL_PEPTIDE	GOBP_ANTIMICROBIAL_HUMORAL_IMMUNE_RESPONSE_MEDIATED_BY_ANTIMICROBIAL_PEPTIDE	GOBP_ANTIMICROBIAL_HUMORAL_IMMUNE_RESPONSE_MEDIATED_BY_ANTIMICROBIAL_PEPTIDE	30	0.489701227677685	1.64043211277092	0.0123662306777646	0.162713864306785	0.144050858398908	1581	tags=37%, list=15%, signal=31%	DEFA1/DEFA4/DEFA3/CCL8/CCL3L3/ANG/RNASE6/CAMP/PF4V1/CXCL10/CXCL14
GOBP_CARDIAC_CONDUCTION	GOBP_CARDIAC_CONDUCTION	GOBP_CARDIAC_CONDUCTION	33	0.470228934757244	1.61017081548434	0.0123839009287926	0.162713864306785	0.144050858398908	2659	tags=55%, list=25%, signal=41%	SLC8A3/DSC2/ATP2B4/EHD3/KCNQ1/SRI/MEF2A/ATP2A2/CALM1/ATP1A1/ATP1B2/KCNE3/JUP/ZMPSTE24/NUP155/HCN4/SRC/CAMK2D
GOBP_ESTABLISHMENT_OF_EPITHELIAL_CELL_POLARITY	GOBP_ESTABLISHMENT_OF_EPITHELIAL_CELL_POLARITY	GOBP_ESTABLISHMENT_OF_EPITHELIAL_CELL_POLARITY	14	0.629832652386216	1.71657488463119	0.0123893805309735	0.162713864306785	0.144050858398908	854	tags=36%, list=8%, signal=33%	FRMD4A/RAP2A/GOLPH3/MSN/SH3BP1
GOBP_REGULATION_OF_CELL_CYCLE_PROCESS	GOBP_REGULATION_OF_CELL_CYCLE_PROCESS	GOBP_REGULATION_OF_CELL_CYCLE_PROCESS	359	0.252352948925019	1.29049566297232	0.0125215889464594	0.163400890886602	0.144659084188316	1800	tags=22%, list=17%, signal=19%	EZH2/APP/AURKA/SPHK1/CLTC/UBE2C/CENPE/SASS6/TMOD3/KLF4/AIF1/ANKRD17/ATP2B4/TRIM37/STIL/CDC7/CTDSPL/RDX/PKP4/RAD51C/PUM2/RAD21/SPAST/ECT2/MAD2L2/RCC1/NUSAP1/USP47/SH3GLB1/KLF11/HECW2/PDGFRB/WEE1/RAD50/GPR132/INSR/RIOK2/CCND2/PTEN/SMARCC1/KLHL18/TAOK1/HLA-G/ANXA1/SVIL/CHORDC1/VPS4B/SIRT1/SMARCD2/CDC20/RACGAP1/FEM1B/CHMP4B/CDC5L/SENP6/CALM1/SLFN11/KIF3B/TAOK2/UBE2E2/PTPN11/NME6/DDX3X/MDM2/RBBP8/EIF4…
GOBP_POSITIVE_REGULATION_OF_T_CELL_MIGRATION	GOBP_POSITIVE_REGULATION_OF_T_CELL_MIGRATION	GOBP_POSITIVE_REGULATION_OF_T_CELL_MIGRATION	24	0.527728606804232	1.66519069750607	0.0125290023201856	0.163400890886602	0.144659084188316	2089	tags=38%, list=19%, signal=30%	APP/CCR2/AIF1/DOCK8/PYCARD/CXCL10/STK39/CD99L2/ABL1
GOBP_PROTEIN_LOCALIZATION_TO_LYSOSOME	GOBP_PROTEIN_LOCALIZATION_TO_LYSOSOME	GOBP_PROTEIN_LOCALIZATION_TO_LYSOSOME	35	0.458975962547954	1.59719708081002	0.0126310772163966	0.163618878316747	0.14485206882774	2635	tags=49%, list=25%, signal=37%	SORT1/GNPTAB/VPS54/SCARB2/LAMP2/SNX16/ATP13A2/NAGPA/PIK3R4/NCOA4/SORL1/MFSD1/RTN4/AP3M1/GPR137B/PXK/LMBRD1
GOBP_CELL_SURFACE_PATTERN_RECOGNITION_RECEPTOR_SIGNALING_PATHWAY	GOBP_CELL_SURFACE_PATTERN_RECOGNITION_RECEPTOR_SIGNALING_PATHWAY	GOBP_CELL_SURFACE_PATTERN_RECOGNITION_RECEPTOR_SIGNALING_PATHWAY	52	0.407819659131374	1.55119671764239	0.0126331434233342	0.163618878316747	0.14485206882774	2283	tags=42%, list=21%, signal=33%	TLR5/TRIM32/PTPN22/ECSIT/CHUK/TLR6/PELI1/TICAM2/F2RL1/TICAM1/CD14/RAB11FIP2/TBK1/TLR2/TMEM126A/IRAK4/LYN/PJA2/WDFY1/CYBA/RIPK2/NR1H3
GOBP_COGNITION	GOBP_COGNITION	GOBP_COGNITION	122	0.320992473495964	1.42794077557436	0.0127558587956096	0.164638549903334	0.145754785802465	2849	tags=42%, list=26%, signal=31%	EGR2/APP/SLC8A3/KIT/CYFIP1/DLG4/BGLAP/EIF4EBP2/MEIS2/MME/ITGB1/PRNP/CX3CR1/VDAC1/INSR/CCND2/PTEN/NIPBL/CDK5/CBR3/LINS1/TLR2/BRSK1/PPP3CB/C5AR1/CASP3/KRAS/RELN/EP300/PJA2/MUSK/COMT/HIF1A/ABL1/BTG2/CLDN5/PPT1/PLCB1/UBE3A/CPEB3/DGCR2/FEN1/SRC/CAMK2N1/PICALM/DTNBP1/BRAF/OPRL1/CLN3/CRHBP/CHD7
GOBP_POSITIVE_REGULATION_OF_PEPTIDYL_SERINE_PHOSPHORYLATION	GOBP_POSITIVE_REGULATION_OF_PEPTIDYL_SERINE_PHOSPHORYLATION	GOBP_POSITIVE_REGULATION_OF_PEPTIDYL_SERINE_PHOSPHORYLATION	36	0.458249816749923	1.60801099694522	0.0131453154875717	0.169082185120209	0.14968874355173	2986	tags=44%, list=28%, signal=32%	APP/AVP/MAD2L2/IFNG/ANGPT1/TBK1/EIF4G1/CD44/TXN/AXIN1/DOCK7/RIPK2/PARK7/SH2D3C/BRAF/PAK1
GOBP_NUCLEOSIDE_BISPHOSPHATE_METABOLIC_PROCESS	GOBP_NUCLEOSIDE_BISPHOSPHATE_METABOLIC_PROCESS	GOBP_NUCLEOSIDE_BISPHOSPHATE_METABOLIC_PROCESS	71	0.367404364907975	1.48852487131214	0.0132696390658174	0.16970139667267	0.150236932583086	2184	tags=34%, list=20%, signal=27%	TPST1/ELOVL4/SULT1A3/VNN1/PDK4/SULT1A2/ELOVL6/SULT1A4/SLC25A1/ACSL4/ACSBG1/ABHD14B/SUCLA2/DLAT/OGDH/HSD17B4/ACACA/ACOT9/SULT1B1/ACOT8/PANK2/ACSL3/GPAM/PPT1
GOBP_REGULATION_OF_CALCIUM_MEDIATED_SIGNALING	GOBP_REGULATION_OF_CALCIUM_MEDIATED_SIGNALING	GOBP_REGULATION_OF_CALCIUM_MEDIATED_SIGNALING	49	0.415357592693115	1.55738207757117	0.0132841328413284	0.16970139667267	0.150236932583086	3102	tags=45%, list=29%, signal=32%	CAMTA1/APP/SLC24A4/HOMER3/ATP2B4/PRNP/PDGFRB/CALM1/PPP3R1/LRRK2/PPP3CB/HOMER2/CCL3/CD4/SYK/HINT1/TMBIM4/PTPRJ/BST1/ITPR1/PTBP1/NMUR1
GOBP_MICROTUBULE_ORGANIZING_CENTER_LOCALIZATION	GOBP_MICROTUBULE_ORGANIZING_CENTER_LOCALIZATION	GOBP_MICROTUBULE_ORGANIZING_CENTER_LOCALIZATION	15	0.605622221339964	1.68228752541554	0.0133898683329614	0.170470330511138	0.150917671006668	1978	tags=53%, list=18%, signal=44%	AURKA/NIN/SYNE2/FHOD1/TBCCD1/NUBP1/BICD2/GPSM2
GOBP_STRIATED_MUSCLE_CELL_DEVELOPMENT	GOBP_STRIATED_MUSCLE_CELL_DEVELOPMENT	GOBP_STRIATED_MUSCLE_CELL_DEVELOPMENT	28	0.501593237549804	1.64846315576726	0.013491124260355	0.170689812422096	0.151111978712476	1387	tags=36%, list=13%, signal=31%	MYOM2/PGM5/MYL9/TMOD3/CSRP1/ITGB1/PDGFRB/MEF2A/AKAP13/FLII
GOBP_CEREBRAL_CORTEX_CELL_MIGRATION	GOBP_CEREBRAL_CORTEX_CELL_MIGRATION	GOBP_CEREBRAL_CORTEX_CELL_MIGRATION	18	0.577121724100815	1.68590445879624	0.0134983127109111	0.170689812422096	0.151111978712476	2564	tags=50%, list=24%, signal=38%	HTR6/SYNE2/LRP8/P2RY12/CDK5/DISC1/RELN/RTN4/SRGAP2
GOBP_NEGATIVE_REGULATION_OF_SMOOTH_MUSCLE_CELL_MIGRATION	GOBP_NEGATIVE_REGULATION_OF_SMOOTH_MUSCLE_CELL_MIGRATION	GOBP_NEGATIVE_REGULATION_OF_SMOOTH_MUSCLE_CELL_MIGRATION	11	0.667239239281048	1.69675986035356	0.0139186295503212	0.174046518990473	0.154083676696713	1832	tags=55%, list=17%, signal=45%	BMPR1A/AIF1/TRIB1/CORO1B/ABHD2/GNA13
GOBP_REGULATION_OF_NERVOUS_SYSTEM_PROCESS	GOBP_REGULATION_OF_NERVOUS_SYSTEM_PROCESS	GOBP_REGULATION_OF_NERVOUS_SYSTEM_PROCESS	40	0.443980001851813	1.59157260201504	0.0139557266602502	0.174046518990473	0.154083676696713	954	tags=32%, list=9%, signal=30%	TNFRSF21/EGR2/APP/FABP5/SLC8A3/CTSC/AVP/DLG4/ADRB2/SSH1/MGLL/WASF3/PTEN
GOBP_NEGATIVE_REGULATION_OF_CALCIUM_MEDIATED_SIGNALING	GOBP_NEGATIVE_REGULATION_OF_CALCIUM_MEDIATED_SIGNALING	GOBP_NEGATIVE_REGULATION_OF_CALCIUM_MEDIATED_SIGNALING	13	0.634683967898008	1.69567630029322	0.014161220043573	0.174046518990473	0.154083676696713	706	tags=31%, list=7%, signal=29%	SLC24A4/HOMER3/ATP2B4/PRNP
GOBP_REGULATION_OF_CATABOLIC_PROCESS	GOBP_REGULATION_OF_CATABOLIC_PROCESS	GOBP_REGULATION_OF_CATABOLIC_PROCESS	585	0.225294283272305	1.20005803256484	0.0141676505312869	0.174046518990473	0.154083676696713	3156	tags=35%, list=29%, signal=26%	APP/AURKA/TRIM32/DHX9/BMF/ULK2/CEBPA/PTPN22/IRAK3/LAPTM4B/CBFA2T3/SNX30/FBXO22/SERPINE2/DAPK1/MAPK9/HPGD/DHRSX/ADRB2/DCP1B/HP/IDE/ATP2B4/DAPK2/RDX/PUM2/DNM1L/TRAF2/VPS13D/MAD2L2/ANXA2/DEPDC5/DCP2/ITGB1/SH3GLB1/IDH1/SOCS4/STK11/SMAD7/CST3/TIMP2/PYHIN1/EIF4G3/MSN/SCARB1/FAF1/VDAC1/FEZ2/IFNG/NSF/NPC1/SCARB2/INSR/SPTLC2/PTEN/FTO/ATP6V1E2/SMARCC1/RCHY1/TRIB1/P2RX7/VIM/AGTPBP1/SIRT1/CDC20/EGLN1/TLK2/ND…
GOBP_ALCOHOL_CATABOLIC_PROCESS	GOBP_ALCOHOL_CATABOLIC_PROCESS	GOBP_ALCOHOL_CATABOLIC_PROCESS	18	0.574861103491132	1.67930066932453	0.0141732283464567	0.174046518990473	0.154083676696713	801	tags=39%, list=7%, signal=36%	ALDH2/SULT1A3/CYP27A1/SULT1A2/SULT1A4/GPD2/SCARB1
GOBP_REGULATION_OF_PLATELET_ACTIVATION	GOBP_REGULATION_OF_PLATELET_ACTIVATION	GOBP_REGULATION_OF_PLATELET_ACTIVATION	31	0.478387971225627	1.61657093286857	0.0141776937618147	0.174046518990473	0.154083676696713	338	tags=16%, list=3%, signal=16%	MMRN1/CTSG/GP6/JAK2/SERPINE2
GOBP_REGULATION_OF_TRANSFERASE_ACTIVITY	GOBP_REGULATION_OF_TRANSFERASE_ACTIVITY	GOBP_REGULATION_OF_TRANSFERASE_ACTIVITY	327	0.253292544925506	1.28068497699569	0.0141784820683903	0.174046518990473	0.154083676696713	2034	tags=26%, list=19%, signal=22%	PDGFC/RAP2B/EZH2/APP/ARRDC4/SLC8A3/UBE2C/ANG/CENPE/PTPN22/IRAK3/JAK2/CAMK1/KIT/DLG4/KLF4/CDKN1C/PTPRO/ADRB2/THBS1/LATS2/SPRED1/TRAF2/CD86/ECT2/ERBB2/MAD2L2/CCNA2/TLR6/SOCS4/STK11/SMAD7/PDGFRB/HYAL2/EPHB4/CSF1R/SASH1/IFNG/RAD50/INSR/DBI/PTGES3/CCND2/ADRA2C/ANGPT1/PTEN/TRIB1/CORO1C/SIRT1/CD74/CDC20/BANF1/FEM1B/PYCARD/CALM1/DUSP10/PINX1/GSTP1/IL6R/TAOK2/MARK2/PPP2R5A/PRDX3/DDX3X/LRRK2/C5AR1/IQGAP1/C…
GOBP_ACTIN_FILAMENT_BASED_MOVEMENT	GOBP_ACTIN_FILAMENT_BASED_MOVEMENT	GOBP_ACTIN_FILAMENT_BASED_MOVEMENT	47	0.417032536216802	1.55080119117637	0.0141809290953545	0.174046518990473	0.154083676696713	2659	tags=51%, list=25%, signal=39%	EPDR1/MYO1C/DSC2/ACTA2/MYO1A/WASF2/SYNE2/KCNQ1/SRI/ATP2A2/MYH9/WASL/ATP1A1/ROCK1/QKI/KCNE3/JUP/NUP155/HCN4/PIK3CA/ACTN4/MYO5C/KCNJ8/CAMK2D
GOBP_PEPTIDYL_TYROSINE_MODIFICATION	GOBP_PEPTIDYL_TYROSINE_MODIFICATION	GOBP_PEPTIDYL_TYROSINE_MODIFICATION	133	0.310389090798665	1.40245845586264	0.0141822570911285	0.174046518990473	0.154083676696713	2953	tags=35%, list=27%, signal=26%	TPST1/CRLF1/PDGFC/RAP2B/APP/JAK2/KIT/CD36/DLG4/ERBB2/LRP8/PRNP/SOCS4/PDGFRB/HYAL2/CSF1R/IFNG/INSR/ANGPT1/SAMSN1/CD74/IL15/IL6R/EHD4/PTPN11/TSG101/NCL/RELN/LYN/CD44/PECAM1/ABL1/RIPK2/PAK2/HCK/CD4/INPP5F/CBL/SEMA4D/SRC/JAK1/SYK/VEGFA/PTPRJ/BMP6/ITGB2/BST1
GOBP_REGULATION_OF_CELL_CELL_ADHESION	GOBP_REGULATION_OF_CELL_CELL_ADHESION	GOBP_REGULATION_OF_CELL_CELL_ADHESION	280	0.258454147841717	1.28674565940128	0.014391287436795	0.175984157194334	0.155799071065361	2194	tags=25%, list=20%, signal=20%	CEACAM6/MMRN1/HLA-DRB4/TNFRSF21/CTSG/ARG1/CCR2/GP6/PTPN22/MIA3/VNN1/JAK2/SERPINE2/HLA-DPB1/ZBTB16/KLF4/AIF1/RDX/HLA-A/LGALS1/SIRPB1/PDE5A/CD86/ERBB2/MAD2L2/NLRP3/TNFSF4/DOCK8/PRNP/PELI1/SMAD7/RNASE10/IFNG/SOX4/SMARCC1/HLA-G/ANXA1/SMARCD2/CD74/IL15/NDFIP1/XBP1/HLA-DPA1/PYCARD/DUSP10/PTPN11/CASP3/FGL2/HSPH1/MBP/CEBPB/GCNT2/LOXL3/CD1D/GCNT1/LYN/EP300/FUT4/CD44/PDPK1/HAVCR2/SLC4A2/GPAM/ABL1/PRKAR1A/F…
GOBP_CONNECTIVE_TISSUE_DEVELOPMENT	GOBP_CONNECTIVE_TISSUE_DEVELOPMENT	GOBP_CONNECTIVE_TISSUE_DEVELOPMENT	108	0.328354074903954	1.43398672873199	0.0144341801385681	0.175984157194334	0.155799071065361	2372	tags=37%, list=22%, signal=29%	EXT1/HYAL3/BMPR1A/ACTA2/ZNF516/ZBTB16/LIPA/BMPR2/TYMS/PUM2/DYRK1B/SMAD7/PDGFRB/RUNX2/HYAL2/HOXC4/SPTLC2/RORC/FTO/SIRT1/SULF2/CREB3L2/XBP1/TGFBI/SNX19/IL6R/PTPN11/MBOAT2/SORL1/TRIP11/CD44/HIF1A/MAF/PGRMC2/GHRL/ZMPSTE24/PARP1/FOXC2/PIK3CA/ATP7A
GOBP_REGULATION_OF_MONOCYTE_CHEMOTAXIS	GOBP_REGULATION_OF_MONOCYTE_CHEMOTAXIS	GOBP_REGULATION_OF_MONOCYTE_CHEMOTAXIS	12	0.65286830364785	1.70349621619517	0.0145084452143785	0.176315293627983	0.156092226708351	2044	tags=58%, list=19%, signal=47%	CCR2/AIF1/CCR1/CX3CR1/CXCL10/LYN/MOSPD2
GOBP_WOUND_HEALING_SPREADING_OF_EPIDERMAL_CELLS	GOBP_WOUND_HEALING_SPREADING_OF_EPIDERMAL_CELLS	GOBP_WOUND_HEALING_SPREADING_OF_EPIDERMAL_CELLS	12	0.651030068840839	1.69869980316559	0.0147249891728021	0.178367749106143	0.157909269003512	954	tags=42%, list=9%, signal=38%	ITGAV/ARHGAP24/ITGB1/ITGB5/PTEN
GOBP_REGULATION_OF_CELL_ACTIVATION	GOBP_REGULATION_OF_CELL_ACTIVATION	GOBP_REGULATION_OF_CELL_ACTIVATION	365	0.24738691910475	1.26638311380555	0.0149713782474681	0.180294776531407	0.159615269631978	2210	tags=25%, list=21%, signal=21%	BPI/MMRN1/HLA-DRB4/TNFRSF21/CTSG/KLRC3/SPHK1/ARG1/TNFSF13/CCR2/GP6/CEBPA/ACTA2/PTPN22/VNN1/JAK2/SERPINE2/HLA-DPB1/CTSC/ZBTB16/AIF1/THBS1/HLA-A/LGALS1/SIRPB1/PDE5A/CD86/ERBB2/MAD2L2/NLRP3/TNFSF4/TOX/TLR6/DOCK8/PRNP/CD33/PELI1/CLPTM1/SMAD7/FCGR2B/IFNG/SOX4/SMARCC1/SAMSN1/PKN1/HLA-G/ANXA1/SMARCD2/CD74/IL15/NDFIP1/TICAM1/CD84/XBP1/HLA-DPA1/PYCARD/MYB/RABGEF1/DUSP10/PTPN11/LRRK2/KLRD1/GRN/CASP3/FGL2/C…
GOBP_PROTEIN_LOCALIZATION_TO_GOLGI_APPARATUS	GOBP_PROTEIN_LOCALIZATION_TO_GOLGI_APPARATUS	GOBP_PROTEIN_LOCALIZATION_TO_GOLGI_APPARATUS	22	0.536895332178691	1.65169216231349	0.0149804102327725	0.180294776531407	0.159615269631978	2860	tags=59%, list=27%, signal=43%	RAB6B/VPS13D/GOLPH3/TMED10/VPS13A/RAB6A/PACS1/SORL1/GBF1/BICD2/VPS13C/CSNK1D/ARL1
GOBP_POSITIVE_REGULATION_OF_LYMPHOCYTE_MIGRATION	GOBP_POSITIVE_REGULATION_OF_LYMPHOCYTE_MIGRATION	GOBP_POSITIVE_REGULATION_OF_LYMPHOCYTE_MIGRATION	27	0.506126583058836	1.64534	0.0150375939849624	0.18040293040293	0.15971101843678	2135	tags=37%, list=20%, signal=30%	APP/CCR2/AIF1/DOCK8/PYCARD/CXCL10/STK39/CD99L2/ABL1/CCL3
GOBP_VACUOLE_ORGANIZATION	GOBP_VACUOLE_ORGANIZATION	GOBP_VACUOLE_ORGANIZATION	149	0.303537261614799	1.39349111563899	0.0152126668736417	0.181735757969711	0.160890972928737	3295	tags=42%, list=31%, signal=29%	EXT1/TRIM32/ULK2/LAPTM4B/SNX30/LIPA/ANXA2/GNPTAB/SH3GLB1/HEXB/ACP2/ATP2A2/FEZ2/VPS54/SCARB2/ABCA1/P2RX7/LRBA/VPS4B/ARL8B/TPP1/LAMP2/VPS18/CHMP4B/GAA/IFT88/ATP13A2/TBC1D14/LRRK2/NAGPA/GRN/ATG9A/PPP3CB/C9orf72/ARSB/ATP6AP2/ATP6V1D/RAB1A/TMEM106B/SCFD1/CREG1/RAB33A/PPT1/RAB5A/UBQLN1/RNF5/MTM1/CTSD/ATP6V1A/ATG4D/MTMR3/CLN3/MOAP1/GABARAPL2/MBTPS1/NSFL1C/ATG3/FEZ1/TMEM39A/AP3B1/RAB23/TP53INP1
GOBP_LIPID_CATABOLIC_PROCESS	GOBP_LIPID_CATABOLIC_PROCESS	GOBP_LIPID_CATABOLIC_PROCESS	148	0.303212813046257	1.39019702684268	0.0152457996266335	0.181735757969711	0.160890972928737	2478	tags=34%, list=23%, signal=27%	PLA2G4C/PRDX6/SPHK1/ACADS/ABHD4/CYP27A1/MGST2/CYP1B1/OXCT2/CEL/HPGD/SMPDL3A/LIPA/AMACR/CYP4F12/NEU1/PLD1/IDH1/HEXB/MGLL/YWHAH/SCARB1/ETFA/VPS54/SCARB2/NAGA/AUH/HSD17B4/TWIST1/SRD5A1/FUCA1/CYP26A1/SGPL1/HADHA/PNPLA8/ABHD2/SORL1/PAFAH2/GALC/ACOT8/AOAH/IRS2/ABHD6/PLCD1/PPT1/PLA2G4A/GLB1/PLCB1/ECH1/PCK2/INPP5F
GOBP_NUCLEOBASE_CONTAINING_SMALL_MOLECULE_METABOLIC_PROCESS	GOBP_NUCLEOBASE_CONTAINING_SMALL_MOLECULE_METABOLIC_PROCESS	GOBP_NUCLEOBASE_CONTAINING_SMALL_MOLECULE_METABOLIC_PROCESS	366	0.247452768185676	1.2667579845933	0.0153711023276241	0.182647733372371	0.161698346290261	2966	tags=34%, list=28%, signal=26%	TPST1/UAP1L1/TP53I3/H6PD/EXTL2/FMO5/APP/ELOVL4/NT5M/SULT1A3/DTYMK/CBFA2T3/VNN1/PDK4/SULT1A2/SMPDL3A/LIPA/ELOVL6/TYMS/SULT1A4/DNM1L/PDE5A/GPD2/DPYD/SAMHD1/SLC25A1/ACSL4/ACSBG1/ABHD14B/SUCLA2/NTHL1/IDH1/UCK2/KYNU/DLAT/IFNG/APOBEC3G/DPYSL2/INSR/MFN1/P2RX7/PMM2/GART/TK1/UAP1/OGDH/NT5E/TK2/HSD17B4/RBKS/NUDT2/ACACA/GMPPB/NME6/PARG/LRRK2/HK2/BPGM/ACOT9/PGM2/NDUFA13/MGAT1/NDUFB3/EP300/SULT1B1/HK1/APOBEC3…
GOBP_HEMOSTASIS	GOBP_HEMOSTASIS	GOBP_HEMOSTASIS	128	0.313010481157395	1.40598161096429	0.0154302670623145	0.182770536753935	0.161807	2349	tags=30%, list=22%, signal=24%	MMRN1/PROS1/SERPINB2/RAP2B/GGCX/CTSG/GP6/MYL9/HPSE/TFPI/JAK2/SERPINE2/CD36/CSRP1/THBS1/ANXA2/F2RL1/ADRA2C/RAB27A/ANXA5/MYH9/F12/P2RY12/F5/TUBB1/SERPINA1/FCER1G/PLSCR1/LYN/GNA13/PAFAH2/VCL/VWF/ADORA2A/PLA2G4A/PLAUR/ACTN1/METAP1/PIK3CA
GOBP_POSITIVE_REGULATION_OF_CATABOLIC_PROCESS	GOBP_POSITIVE_REGULATION_OF_CATABOLIC_PROCESS	GOBP_POSITIVE_REGULATION_OF_CATABOLIC_PROCESS	299	0.256363233220233	1.28669582167011	0.0156375300721732	0.184641246246512	0.163463206598709	3156	tags=37%, list=29%, signal=27%	APP/AURKA/TRIM32/DHX9/ULK2/CEBPA/CBFA2T3/SNX30/FBXO22/DAPK1/MAPK9/DHRSX/ADRB2/DCP1B/IDE/RDX/PUM2/VPS13D/DEPDC5/DCP2/SH3GLB1/SOCS4/STK11/SMAD7/PYHIN1/MSN/FAF1/VDAC1/IFNG/NSF/INSR/SPTLC2/PTEN/FTO/RCHY1/TRIB1/P2RX7/AGTPBP1/SIRT1/CDC20/NDFIP1/TICAM1/RNF185/CNOT10/BNIP3L/DISC1/HECTD1/TRIM5/SLC25A5/TWIST1/PLEKHF1/FBXL5/TBK1/FXR2/MDM2/LRRK2/UBE2A/SLC25A4/ROCK1/C9orf72/LARP1/PSMC6/QKI/NDUFA13/SORL1/BCAP3…
GOBP_POSITIVE_REGULATION_OF_SYNAPSE_ASSEMBLY	GOBP_POSITIVE_REGULATION_OF_SYNAPSE_ASSEMBLY	GOBP_POSITIVE_REGULATION_OF_SYNAPSE_ASSEMBLY	13	-0.658361	-1.67855	0.0157058388765706	0.184864638097496	0.163660975781014	43	tags=23%, list=0%, signal=23%	EPHB3/LRRN3/NLGN2
GOBP_CORONARY_VASCULATURE_DEVELOPMENT	GOBP_CORONARY_VASCULATURE_DEVELOPMENT	GOBP_CORONARY_VASCULATURE_DEVELOPMENT	17	0.582381722836139	1.67181311684791	0.0159085816715214	0.186664016289983	0.165253968328492	1307	tags=35%, list=12%, signal=31%	NDST1/DYNC2H1/SPRED1/PDGFRB/AP2B1/TGFBR3
GOBP_NEGATIVE_REGULATION_OF_INTERLEUKIN_8_PRODUCTION	GOBP_NEGATIVE_REGULATION_OF_INTERLEUKIN_8_PRODUCTION	GOBP_NEGATIVE_REGULATION_OF_INTERLEUKIN_8_PRODUCTION	11	0.660214368556714	1.67889592495002	0.0160599571734475	0.187851311563169	0.166305082835569	1069	tags=55%, list=10%, signal=49%	BPI/PTPN22/KLF4/TLR6/CD33/ANXA1
GOBP_POSITIVE_REGULATION_OF_COLD_INDUCED_THERMOGENESIS	GOBP_POSITIVE_REGULATION_OF_COLD_INDUCED_THERMOGENESIS	GOBP_POSITIVE_REGULATION_OF_COLD_INDUCED_THERMOGENESIS	53	0.393297583220803	1.50289422328185	0.0161410479264961	0.188211658532321	0.166624098614887	591	tags=17%, list=5%, signal=16%	PDGFC/FABP5/CCR2/ZNF516/JAK2/CD36/ELOVL6/ADRB2/SCD
GOBP_GLIAL_CELL_ACTIVATION	GOBP_GLIAL_CELL_ACTIVATION	GOBP_GLIAL_CELL_ACTIVATION	31	0.467765110732422	1.58067411160603	0.0165406427221172	0.192272129530698	0.170218840435518	2588	tags=55%, list=24%, signal=42%	APP/SPHK1/JAK2/CTSC/AIF1/TLR6/CX3CR1/IFNG/TLR2/LRRK2/GRN/C5AR1/IFNGR1/CCL3/ADORA2A/CST7/KCNJ8
GOBP_CARBOHYDRATE_METABOLIC_PROCESS	GOBP_CARBOHYDRATE_METABOLIC_PROCESS	GOBP_CARBOHYDRATE_METABOLIC_PROCESS	310	0.254902137769791	1.28304707357214	0.0165924726831242	0.192277477563263	0.170223575057765	2349	tags=29%, list=22%, signal=24%	NDST1/H6PD/PGM5/APP/ALDH2/TCF7L2/EXT1/FABP5/HYAL3/CLTC/MAN1A1/CBFA2T3/PDK4/ST8SIA1/LIPA/HS2ST1/MGAM/NEU1/AMY1A/GPD2/SLC35B4/SLC25A1/KCNQ1/GNPTAB/IDH1/HEXB/STK11/HYAL2/DLAT/IFNG/NPC1/SCARB2/INSR/PTGES3/RORC/CHI3L2/NAGA/P2RX7/PMM2/SIRT1/PHKB/GYG1/PMAIP1/COQ2/INPPL1/OGDH/CRTC2/RBKS/GAA/AKR7A2/FUCA1/PPP1CA/PARG/NAGPA/HK2/BPGM/ST8SIA4/ST3GAL6/PGM2/FUCA2/SLC25A12/GBE1/PFKFB3/EP300/SERP1/HK1/FUT4/PPP1R3…
GOBP_ORGANIC_ACID_BIOSYNTHETIC_PROCESS	GOBP_ORGANIC_ACID_BIOSYNTHETIC_PROCESS	GOBP_ORGANIC_ACID_BIOSYNTHETIC_PROCESS	160	0.292824109295306	1.36186570817076	0.0168736071314868	0.194525768731052	0.172213991019124	2966	tags=40%, list=28%, signal=29%	ALDH1A1/PLOD2/BCAT1/ELOVL4/FABP5/CYP27A1/MGST2/PDK4/AVP/GPX4/AMACR/ELOVL6/ATP2B4/RDH10/DPYD/SCD/MTRR/ACSBG1/SUCLA2/PTGS1/FADS1/MGLL/PTGDS/LTA4H/KYNU/PTGES3/ADI1/SIRT1/CD74/XBP1/PYCARD/INSIG2/GSTP1/OSBPL1A/ACACA/PNPLA8/QKI/ABHD2/TBXAS1/PHGDH/MGST3/ACOT8/ALOX5AP/GLUD1/UST/PLA2G4A/SEPHS1/NR1H3/MTAP/PARK7/CBR4/OSBPL9/APIP/PRMT3/MID1IP1/SYK/CASP1/SERINC3/SDSL/AKR1C3/CLN3/HSD17B12/PLOD3/ELOVL5
GOBP_LIPID_IMPORT_INTO_CELL	GOBP_LIPID_IMPORT_INTO_CELL	GOBP_LIPID_IMPORT_INTO_CELL	12	0.643491741157968	1.67903042633651	0.0168904287570377	0.194525768731052	0.172213991019124	1991	tags=50%, list=19%, signal=41%	LIPA/CD36/THBS1/SLC27A1/IRS2/ACSL3
GOBP_EXPORT_FROM_CELL	GOBP_EXPORT_FROM_CELL	GOBP_EXPORT_FROM_CELL	416	0.240201333501022	1.24293294077188	0.0169491525423729	0.194603306644484	0.17228263546461	2849	tags=36%, list=26%, signal=28%	FRMD4A/CCL8/PTPRN2/GNA11/TCF7L2/STEAP3/SLC24A4/HYAL3/CCR2/ITSN1/ANG/MIA3/SCRN1/JAK2/RIMS3/SERPINE2/KIT/ATP7B/AVP/BGLAP/RAB11B/SURF4/PNKD/CANX/DNM1L/CCR1/ABCB1/ACSL4/ANXA2/KCNQ1/GNPTAB/SRI/CD33/ABCC4/GOLPH3/PTGDS/FCGR2B/ATP2A2/SCAMP5/IFNG/NSF/SLC40A1/SMAD2/SOX4/F2RL1/ADRA2C/RAB27A/DNAJC1/SLC30A1/LIN7A/DYSF/ABCA1/DYNLL1/P2RX7/ANXA1/VPS4B/NMB/ARL8B/UNC13D/ARFGAP3/TMED10/CD84/VPS18/MYH9/CALM1/CDK5/SN…
GOBP_SMALL_GTPASE_MEDIATED_SIGNAL_TRANSDUCTION	GOBP_SMALL_GTPASE_MEDIATED_SIGNAL_TRANSDUCTION	GOBP_SMALL_GTPASE_MEDIATED_SIGNAL_TRANSDUCTION	264	0.259973874078845	1.28562159194489	0.0171167744389502	0.195875909013381	0.173409272487345	2873	tags=34%, list=27%, signal=26%	RAP2B/ARHGEF12/CTNNAL1/TIAM2/KBTBD6/ITSN1/CYFIP1/RAP2A/LIPA/AIF1/ITGAV/GMIP/RDX/WASF2/SIPA1L2/ECT2/ERBB2/ARHGAP24/PLD1/SPATA13/CCNA2/DOCK9/CHUK/ITGB1/DOCK8/SH3BP1/RGS19/RALGPS1/ELMO1/F2RL1/ABCA1/IQSEC1/AKAP13/RACGAP1/RIT1/RAB18/RABGEF1/SDCBP/ARFGEF1/LRRK2/ARHGAP19/ROCK1/KRAS/DENND1A/CDKN1A/P2RY8/RALA/MAPRE2/CHN2/RELN/GNA13/GBF1/ARRB1/NUCB2/RHOQ/CRK/STMN1/KBTBD7/NRAS/RAB21/ABL1/RAB33A/SHOC2/RAC1/D…
GOBP_POSITIVE_REGULATION_OF_CELL_PROJECTION_ORGANIZATION	GOBP_POSITIVE_REGULATION_OF_CELL_PROJECTION_ORGANIZATION	GOBP_POSITIVE_REGULATION_OF_CELL_PROJECTION_ORGANIZATION	158	0.296422417865686	1.37414103071487	0.0171646535282899	0.195875909013381	0.173409272487345	2873	tags=42%, list=27%, signal=32%	EZH2/TIAM2/CAMK1/KIT/CYFIP1/BMPR2/DLG4/WASF2/NIN/PUM2/SERPINI1/STAU2/TOX/LRP8/AVIL/STK11/SCARB2/F2RL1/DBN1/SLC30A1/PLXNB2/KIDINS220/CORO1C/P2RX7/CORO1B/EIF4G2/P2RY12/DISC1/WASL/IFT88/MARK2/NPTN/GRN/ARSB/RALA/ATP1B2/RELN/LYN/TMEM30A/EP300/MACF1/MAP1B/TMEM106B/RHOQ/RAB8B/FSCN1/MUSK/PLXNC1/RAB21/ABL1/SHOC2/RAC1/PIK3CA/ATP7A/RUFY3/TGFB3/SEMA4D/SRC/ACTR2/DHX36/HSP90AA1/DOCK11/BRAF/VEGFA/NCK1/TRAK1/RAP…
GOBP_REGULATION_OF_CELL_POPULATION_PROLIFERATION	GOBP_REGULATION_OF_CELL_POPULATION_PROLIFERATION	GOBP_REGULATION_OF_CELL_POPULATION_PROLIFERATION	746	0.217927882864952	1.17990198539482	0.0174216027874564	0.198203827457293	0.175470182610504	2237	tags=25%, list=21%, signal=21%	CEACAM6/CRLF1/CCL8/PDGFC/TNFRSF21/PRAMEF1/EZH2/CCL3L3/APP/TCF7L2/SPARC/DERL2/SPHK1/TRIM32/DHX9/ARG1/TRIM24/TNFSF13/BMPR1A/UHRF1/CCR2/CEBPA/HPSE/ANG/CYP1B1/PTPN22/CBFA2T3/JAK2/ST8SIA1/SERPINE2/TACSTD2/KIT/HLA-DPB1/HPGD/AVP/ZBTB16/BMPR2/KLF4/CDKN1C/AIF1/ITGAV/CTNNA1/THBS1/CDC7/HLA-A/IL13RA1/SOD2/IFI30/PDE5A/CD86/ERBB2/MEIS2/CCNA2/TNFSF4/TOX/ITGB1/MAP3K3/TNFRSF8/PTGS1/PRNP/CD33/STK11/PELI1/KLF11/SMA…
GOBP_I_KAPPAB_PHOSPHORYLATION	GOBP_I_KAPPAB_PHOSPHORYLATION	GOBP_I_KAPPAB_PHOSPHORYLATION	10	0.672707070685718	1.66468452014245	0.0175363558597092	0.198836555634454	0.176030337932495	1504	tags=40%, list=14%, signal=34%	TLR7/CHUK/CX3CR1/TLR2
GOBP_POSITIVE_REGULATION_OF_AXONOGENESIS	GOBP_POSITIVE_REGULATION_OF_AXONOGENESIS	GOBP_POSITIVE_REGULATION_OF_AXONOGENESIS	30	0.475877144464675	1.59412332539094	0.0175980975029727	0.198836555634454	0.176030337932495	2868	tags=53%, list=27%, signal=39%	TIAM2/CYFIP1/BMPR2/NIN/STK11/PLXNB2/EIF4G2/DISC1/MACF1/MAP1B/PLXNC1/RUFY3/SEMA4D/BRAF/VEGFA/TRAK1
GOBP_P_BODY_ASSEMBLY	GOBP_P_BODY_ASSEMBLY	GOBP_P_BODY_ASSEMBLY	14	0.607493402575611	1.65569046553811	0.0176991150442478	0.198836555634454	0.176030337932495	3652	tags=71%, list=34%, signal=47%	LSM14A/DDX6/CNOT6/CNOT1/DYNC1H1/ATXN2/EIF4ENIF1/LSM3/CNOT7/LSM4
GOBP_RESPONSE_TO_ELECTRICAL_STIMULUS	GOBP_RESPONSE_TO_ELECTRICAL_STIMULUS	GOBP_RESPONSE_TO_ELECTRICAL_STIMULUS	17	0.576439459783698	1.65475	0.0177010979161999	0.198836555634454	0.176030337932495	2590	tags=71%, list=24%, signal=54%	CYFIP1/SOD2/PTEN/P2RX7/MMP2/CD14/DISC1/GNAT1/BTG2/GHRL/AKAP12/SRC
GOBP_SULFATION	GOBP_SULFATION	GOBP_SULFATION	12	0.642283228623658	1.67587711575623	0.0177566045907319	0.198836555634454	0.176030337932495	480	tags=42%, list=4%, signal=40%	TPST1/EXT1/SULT1A3/SULT1A2/SULT1A4
GOBP_CELLULAR_KETONE_METABOLIC_PROCESS	GOBP_CELLULAR_KETONE_METABOLIC_PROCESS	GOBP_CELLULAR_KETONE_METABOLIC_PROCESS	102	0.332358708022911	1.43567002878561	0.017816091954023	0.198836555634454	0.176030337932495	3267	tags=46%, list=30%, signal=32%	GGCX/H6PD/FABP5/PDK4/AVP/SLC7A7/CYP4F12/BGLAP/ATP2B4/RDH10/PNKD/GPD2/DHRS4/KYNU/NCOR2/SIRT1/CD74/COQ2/INSIG2/TWIST1/AKR7A2/SRD5A1/CBR3/PANK2/IRS2/NQO2/SIRT5/TPI1/NR1H3/NCOR1/PARK7/CBR4/DAB2/PRMT3/MID1IP1/AKR1C3/STARD3/NDUFA9/CLN3/BMP6/ELOVL5/PDSS1/INSIG1/ERLIN2/STAT5B/GLO1/RTN4IP1
GOBP_NEGATIVE_REGULATION_OF_INTRACELLULAR_PROTEIN_TRANSPORT	GOBP_NEGATIVE_REGULATION_OF_INTRACELLULAR_PROTEIN_TRANSPORT	GOBP_NEGATIVE_REGULATION_OF_INTRACELLULAR_PROTEIN_TRANSPORT	19	0.55980668097024	1.66372944699544	0.017849073655671	0.198836555634454	0.176030337932495	3570	tags=74%, list=33%, signal=49%	DERL2/CD36/UBE2J1/YOD1/ANGPT1/CDK5/TXN/PARK7/BARD1/MDFIC/INSIG1/OS9/RAB23/NF1
GOBP_ARTERY_DEVELOPMENT	GOBP_ARTERY_DEVELOPMENT	GOBP_ARTERY_DEVELOPMENT	39	0.435827461028415	1.55425181602703	0.0179812994485735	0.199715144913978	0.176808154502918	1349	tags=31%, list=13%, signal=27%	EGR2/NDST1/BMPR1A/HPGD/BMPR2/SMAD7/PDGFRB/SOX4/AP2B1/LUZP1/GAA/HECTD1
GOBP_COLLAGEN_METABOLIC_PROCESS	GOBP_COLLAGEN_METABOLIC_PROCESS	GOBP_COLLAGEN_METABOLIC_PROCESS	27	0.49677193307706	1.6149289687948	0.0180921052631579	0.200351331360947	0.177371371437001	2535	tags=52%, list=24%, signal=40%	TRAM2/ITGB1/CST3/P2RX7/VIM/PEPD/MMP2/ADAM15/MYB/HIF1A/CTSB/FURIN/TGFB3/RUNX1
GOBP_TRABECULA_MORPHOGENESIS	GOBP_TRABECULA_MORPHOGENESIS	GOBP_TRABECULA_MORPHOGENESIS	18	0.566297709721521	1.65428503893718	0.01822272215973	0.201133697689354	0.178064001666574	2849	tags=61%, list=26%, signal=45%	FBN2/BMPR1A/SLC40A1/EGLN1/MMP2/FKBP1A/TGFBR3/PPARGC1B/SEMA4D/VEGFA/CHD7
GOBP_NEPHRON_MORPHOGENESIS	GOBP_NEPHRON_MORPHOGENESIS	GOBP_NEPHRON_MORPHOGENESIS	23	-0.548297	-1.62684	0.0182776801405975	0.201133697689354	0.178064001666574	1280	tags=30%, list=12%, signal=27%	WNT2B/KLHL3/STAT1/SOX8/LZTS2/LAMA5/AHI1
GOBP_CELLULAR_RESPIRATION	GOBP_CELLULAR_RESPIRATION	GOBP_CELLULAR_RESPIRATION	133	0.306126381789117	1.3831978810791	0.0184067592033796	0.201133697689354	0.178064001666574	3145	tags=38%, list=29%, signal=27%	MTFR1/CBFA2T3/IDE/SOD2/PUM2/GPD2/SUCLA2/IDH1/ETFA/DLAT/IFNG/VPS54/ACO1/IMMP2L/COX7C/OGDH/ISCU/UQCRH/SLC25A12/NDUFA13/COX7B/NDUFB3/PANK2/HIF1A/COX5B/SDHC/ACO2/NDUFA11/OXA1L/COX6A1/PIK3CA/PARK7/ATP7A/SDHB/COX8A/IFNAR1/NDUFA1/MDH1/CS/CAT/COX7A2/CYC1/NDUFV2/NDUFA9/UQCRFS1/IDH2/NDUFS4/SHMT2/IREB2/GHITM/NNT
GOBP_RESPONSE_TO_GROWTH_FACTOR	GOBP_RESPONSE_TO_GROWTH_FACTOR	GOBP_RESPONSE_TO_GROWTH_FACTOR	315	0.25152380338434	1.26669666385001	0.0184350675952479	0.201133697689354	0.178064001666574	2931	tags=35%, list=27%, signal=26%	FBN2/FAM20C/NDST1/MYO1C/EXT1/SPHK1/SORT1/CHURC1/SNX25/BMPR1A/DTYMK/ACTA2/CYFIP1/HPGD/BMPR2/KLF4/CDKN1C/BGLAP/ATP2B4/THBS1/LATS2/SPRED1/RDX/ERBB2/MEIS2/CCNA2/ITGB1/LRP8/STK11/SMAD7/PDGFRB/RUNX2/HYAL2/CX3CR1/ITGB5/SMAD2/INSR/KIDINS220/ANXA1/SIRT1/FKBP1A/CORO1B/PRMT1/SULF2/TBC1D7/SHC1/TGFBR3/SDCBP/TWIST1/EHD4/SRD5A1/PTPN11/MDM2/NPTN/CASP3/ROCK1/IQGAP1/USP15/GCNT2/NCL/EP300/SORL1/LIMS1/MAP1B/GRB10/CR…
GOBP_REGULATION_OF_PEPTIDASE_ACTIVITY	GOBP_REGULATION_OF_PEPTIDASE_ACTIVITY	GOBP_REGULATION_OF_PEPTIDASE_ACTIVITY	160	0.291571173636569	1.35603855783028	0.0184654568608723	0.201133697689354	0.178064001666574	3787	tags=44%, list=35%, signal=29%	SERPINB2/BCL2A1/JAK2/SERPINE2/DAPK1/AVP/KLF4/THBS1/SERPINI1/NLRP3/RPS6KA3/CSTA/USP47/CST3/TIMP2/RFFL/CTSH/CAST/SIRT1/PMAIP1/PYCARD/BCL2L2/ARL6IP1/ATP13A2/SERPINA1/DDX3X/TNFSF10/GRN/MBP/CARD9/PSMB9/CSTB/LYN/CD44/APAF1/RIPK2/PLAUR/PARK7/SERPINB8/PAK2/FURIN/CTSD/CST7/SRC/SYK/CASP1/VEGFA/AIFM1/STAT3/PDCD5/SERPINB1/DAP/MEFV/PSME3/PDCD2/CR1/PRELID1/IFI16/MAP3K5/GAPDH/RPS27L/TRIAP1/BCL2L13/LGMN/RECK/S10…
GOBP_REGULATION_OF_MACROPHAGE_ACTIVATION	GOBP_REGULATION_OF_MACROPHAGE_ACTIVATION	GOBP_REGULATION_OF_MACROPHAGE_ACTIVATION	35	0.445652661728188	1.55083313386616	0.0185891325071497	0.201133697689354	0.178064001666574	2552	tags=51%, list=24%, signal=39%	BPI/SPHK1/CEBPA/CTSC/THBS1/TLR6/FCGR2B/CD74/CD84/LRRK2/GRN/PJA2/HAVCR2/CCL3/PLA2G4A/NR1H3/CST7/GPR137B
GOBP_POSITIVE_REGULATION_OF_APOPTOTIC_SIGNALING_PATHWAY	GOBP_POSITIVE_REGULATION_OF_APOPTOTIC_SIGNALING_PATHWAY	GOBP_POSITIVE_REGULATION_OF_APOPTOTIC_SIGNALING_PATHWAY	87	0.340988102702876	1.43562939192315	0.018645462023581	0.201133697689354	0.178064001666574	2460	tags=34%, list=23%, signal=27%	VNN1/JAK2/MAPK9/CTSC/CTNNA1/THBS1/SFPQ/PLAGL2/DNM1L/TRAF2/TLR6/HYAL2/FAF1/CTSH/SIRT1/MMP2/PMAIP1/PYCARD/LTBR/PLEKHF1/PPP1CA/TNFSF10/BCAP31/RIPK1/ADORA2A/ITM2C/APAF1/PARK7/PAK2/BCLAF1
GOBP_LIPID_LOCALIZATION	GOBP_LIPID_LOCALIZATION	GOBP_LIPID_LOCALIZATION	211	0.274825806630145	1.32414392037659	0.018646408839779	0.201133697689354	0.178064001666574	2835	tags=39%, list=26%, signal=30%	PLA2G4C/GRAMD1C/FABP5/STARD3NL/ABCC3/LIPA/CD36/ITGAV/NRIP1/THBS1/SURF4/VPS13D/ABCB1/ANXA2/KCNQ1/HEXB/ABCC4/SERAC1/PDZD8/SCARB1/VPS54/NPC1/SCARB2/DBI/FTO/ABCA1/P2RX7/ANXA1/SLC43A3/VPS4B/SIRT1/TEX2/PISD/NMB/ARL8B/ATP9A/MYB/VPS13A/OSBPL1A/PTPN11/SLC27A1/PNPLA8/ATG9A/SEC24A/PLSCR1/GLTP/LYN/TMEM30A/ATP8B4/ATP9B/RXRA/TMEM30B/IRS2/SQLE/ACSL3/COMT/MOSPD2/VPS13C/NPC2/OSBPL5/GHRL/PITPNB/PLA2G4A/NR1H3/SLCO3…
GOBP_ESTABLISHMENT_OF_CELL_POLARITY	GOBP_ESTABLISHMENT_OF_CELL_POLARITY	GOBP_ESTABLISHMENT_OF_CELL_POLARITY	85	0.344497772244744	1.44045119288031	0.0186608122941822	0.201133697689354	0.178064001666574	2677	tags=42%, list=25%, signal=32%	FRMD4A/SDCCAG8/JAM3/RAP2A/ITGB1/DOCK8/STK11/WEE1/GOLPH3/MSN/SLC9A6/SH3BP1/MYH9/MARK2/RAB11FIP2/ARFGEF1/BRSK1/ROCK1/GBF1/MAP1B/MAPRE1/CRK/GPSM2/FSCN1/ABL1/FAM89B/UST/DOCK7/RAP1B/RUFY3/MYO9A/CRKL/ARHGEF11/KCNJ8/LLGL1/AMOT
GOBP_CELLULAR_RESPONSE_TO_LIPOPROTEIN_PARTICLE_STIMULUS	GOBP_CELLULAR_RESPONSE_TO_LIPOPROTEIN_PARTICLE_STIMULUS	GOBP_CELLULAR_RESPONSE_TO_LIPOPROTEIN_PARTICLE_STIMULUS	20	0.544893996664616	1.64376788955956	0.0187001140250855	0.201133697689354	0.178064001666574	1622	tags=45%, list=15%, signal=38%	MIA3/CD36/ITGB1/TLR6/NPC1/CD68/ABCA1/TICAM1/FCER1G
GOBP_REGULATION_OF_PROTEIN_MATURATION	GOBP_REGULATION_OF_PROTEIN_MATURATION	GOBP_REGULATION_OF_PROTEIN_MATURATION	30	0.471714559991941	1.58017923692382	0.0187871581450654	0.201490925320859	0.178380255891015	2835	tags=57%, list=26%, signal=42%	SERPINE2/THBS1/ANXA2/PRNP/IL1R2/CAST/SOX4/MYH9/F12/MDM2/LRRK2/PLAUR/S100A10/RUNX1/CST7/SRC/CLN3
GOBP_HOMOTYPIC_CELL_CELL_ADHESION	GOBP_HOMOTYPIC_CELL_CELL_ADHESION	GOBP_HOMOTYPIC_CELL_CELL_ADHESION	60	0.377676608845833	1.47926638518451	0.0190645653279105	0.20388190863534	0.180496997450413	495	tags=17%, list=5%, signal=16%	MMRN1/RAP2B/CTSG/DSC2/GP6/MYL9/JAK2/SERPINE2/CSRP1/RDX
GOBP_REGULATION_OF_RESPONSE_TO_CYTOKINE_STIMULUS	GOBP_REGULATION_OF_RESPONSE_TO_CYTOKINE_STIMULUS	GOBP_REGULATION_OF_RESPONSE_TO_CYTOKINE_STIMULUS	110	0.320834531837479	1.40556201363849	0.01923629055412	0.205132294997354	0.181603966604798	1516	tags=25%, list=14%, signal=22%	EXT1/SPHK1/TRIM32/DHX9/ARG1/IRAK3/KLF4/OAS3/TRIM44/TRAF2/SAMHD1/TICAM2/RFFL/MIB2/IL1R2/F2RL1/ANGPT1/LSM14A/CD74/EIF4E2/RNF185/PYCARD/RABGEF1/GSTP1/PTPN11/TBK1/TLR2/SPPL2A
GOBP_VACUOLAR_TRANSPORT	GOBP_VACUOLAR_TRANSPORT	GOBP_VACUOLAR_TRANSPORT	117	0.314963657276079	1.39431444024504	0.019315188762072	0.205388498683055	0.181830784159697	2977	tags=38%, list=28%, signal=28%	SORT1/LIPA/ADRB2/EHD3/VPS13D/GNPTAB/MGRN1/VPS54/NPC1/SCARB2/VPS41/VPS4B/ARL8B/NDFIP1/LAMP2/VPS18/CHMP4B/SNX16/VPS13A/ATP13A2/MON1B/PLEKHF1/LRRK2/NAGPA/GRN/PIK3R4/NCOA4/TSG101/C9orf72/ARSB/SORL1/TMEM50A/TMEM106B/VPS13C/LYST/AP1G1/AP3M1/MTM1/PXK/HSPA1A/CLN3/ALS2/TRAK1/SNF8/LEPROT
GOBP_MAINTENANCE_OF_LOCATION	GOBP_MAINTENANCE_OF_LOCATION	GOBP_MAINTENANCE_OF_LOCATION	174	0.284494192945545	1.33604531714464	0.0194206714944042	0.205901472181505	0.182284920462724	2679	tags=37%, list=25%, signal=29%	FBN2/PLA2G4C/ATP7B/LIPA/CD36/ITGAV/NRIP1/NFKBIE/VPS13D/HSP90B1/SRI/HEXB/GOLPH3/SCARB1/FAF1/NPC1/DBN1/FTO/ABCA1/P2RX7/SIRT1/PISD/FKBP1A/TBCCD1/CALM1/CDK5/INSIG2/GAA/VPS13A/CXCL10/DIAPH1/HK2/MORC3/KDELR1/LYN/SORL1/HK1/NUCB2/SQLE/PDPK1/GPSM2/HSPA5/TXN/MOSPD2/VPS13C/NPC2/ABL1/CYBA/ITPR2/CCL3/PLCD1/NR1H3/PARK7/PLCB1/BARD1/ANKRD13C/CD4/G3BP2/TMSB10/GPAA1/GP1BB/TSPO/SRGN/CAMK2D/PSMD10
GOBP_ORGANONITROGEN_COMPOUND_CATABOLIC_PROCESS	GOBP_ORGANONITROGEN_COMPOUND_CATABOLIC_PROCESS	GOBP_ORGANONITROGEN_COMPOUND_CATABOLIC_PROCESS	815	0.212984052267475	1.16124776797639	0.0194756554307116	0.205901472181505	0.182284920462724	2034	tags=21%, list=19%, signal=19%	APP/NT5M/AURKA/DERL2/EXT1/RNF8/SPHK1/TRIM32/HYAL3/ECE1/ARG1/KBTBD6/UBE2C/TRIM24/ST14/UHRF1/MAN1A1/SULT1A3/MPST/SCLY/CEBPA/HPSE/IRAK3/LAPTM4B/CBFA2T3/VNN1/FBXO22/SERPINE2/CEL/MAPK9/CTSC/SMPDL3A/LIPA/FBXL3/NEU1/IDE/HNMT/UBE2J1/ATP2B4/YOD1/GCAT/SULT1A4/RDX/CANX/PDE5A/TRAF2/DPYD/PCYOX1/SAMHD1/MAD2L2/MTRR/RNF7/ANXA2/MME/HSP90B1/SUCLA2/NTHL1/HEXB/SOCS4/PELI1/HECW2/SMAD7/CST3/PSMB2/TIMP2/HYAL2/PYHIN1/MS…
GOBP_PROTEIN_DESTABILIZATION	GOBP_PROTEIN_DESTABILIZATION	GOBP_PROTEIN_DESTABILIZATION	33	0.45148498393422	1.54598726498103	0.0195284591569421	0.205901472181505	0.182284920462724	2766	tags=36%, list=26%, signal=27%	FBXL3/PRNP/PYHIN1/CTSH/SIRT1/DERL1/MDM2/EP300/RNF5/SENP2/SRC/CREBBP
GOBP_MESENCHYMAL_CELL_DIFFERENTIATION	GOBP_MESENCHYMAL_CELL_DIFFERENTIATION	GOBP_MESENCHYMAL_CELL_DIFFERENTIATION	101	0.328826655780645	1.41947777110526	0.0196189934603355	0.206193217900899	0.182543203439974	2667	tags=42%, list=25%, signal=32%	OLFM1/EZH2/TCF7L2/EXT1/BMPR1A/EOMES/POLR1B/SPRED1/RDH10/MAD2L2/SMAD7/SMAD2/NOLC1/KBTBD8/PTEN/CORO1C/ADAM15/TGFBR3/S100A4/CDH2/SDCBP/TWIST1/PPP3R1/ROCK1/DAG1/QKI/GCNT2/TRIM28/LOXL3/LIMS1/HIF1A/OTUD5/RTN4/FOXC2/PPP2CA/TGFB3/DAB2/SEMA4B/SEMA4D/SLC39A6/CITED2/SMAD4
GOBP_REGULATION_OF_CELL_ADHESION	GOBP_REGULATION_OF_CELL_ADHESION	GOBP_REGULATION_OF_CELL_ADHESION	417	0.238190534048852	1.23326784356891	0.0197647058823529	0.206193217900899	0.182543203439974	2169	tags=24%, list=20%, signal=20%	OLFM4/CEACAM6/MMRN1/HLA-DRB4/TNFRSF21/CTSG/ARG1/JAM3/CCR2/GP6/CYP1B1/PTPN22/MIA3/VNN1/JAK2/SERPINE2/TACSTD2/HLA-DPB1/ZBTB16/CD36/KLF4/AIF1/ITGAV/PTPRO/THBS1/RDX/HLA-A/LGALS1/PKP4/SIRPB1/PDE5A/CD86/ERBB2/MAD2L2/NLRP3/TNFSF4/DOCK8/PRNP/PELI1/SMAD7/FAF1/RNASE10/IFNG/SOX4/ANGPT1/PTEN/SMARCC1/PLXNB2/HLA-G/CORO1C/ANXA1/SMARCD2/CD74/IL15/MMP2/NDFIP1/UNC13D/SLK/XBP1/HLA-DPA1/ADAM15/PYCARD/P2RY12/TGFBI/DI…
GOBP_REGULATION_OF_NEURAL_PRECURSOR_CELL_PROLIFERATION	GOBP_REGULATION_OF_NEURAL_PRECURSOR_CELL_PROLIFERATION	GOBP_REGULATION_OF_NEURAL_PRECURSOR_CELL_PROLIFERATION	34	0.447570843562816	1.5441525384817	0.0198517101171968	0.206193217900899	0.182543203439974	2309	tags=38%, list=21%, signal=30%	CTNNA1/TOX/ITGB1/CX3CR1/DISC1/PTBP2/CDH2/LRRK2/LYN/HIF1A/SHOC2/BTG2/NAP1L1
GOBP_REGULATION_OF_HUMORAL_IMMUNE_RESPONSE	GOBP_REGULATION_OF_HUMORAL_IMMUNE_RESPONSE	GOBP_REGULATION_OF_HUMORAL_IMMUNE_RESPONSE	19	-0.572055	-1.6182	0.0199067431850789	0.206193217900899	0.182543203439974	461	tags=26%, list=4%, signal=25%	CR2/SERPING1/CD59/CCR7/FCER2
GOBP_POSITIVE_REGULATION_OF_HOMOTYPIC_CELL_CELL_ADHESION	GOBP_POSITIVE_REGULATION_OF_HOMOTYPIC_CELL_CELL_ADHESION	GOBP_POSITIVE_REGULATION_OF_HOMOTYPIC_CELL_CELL_ADHESION	12	0.632280304316928	1.64977699171561	0.0199220441749675	0.206193217900899	0.182543203439974	323	tags=33%, list=3%, signal=32%	MMRN1/CTSG/GP6/JAK2
GOBP_DNA_TEMPLATED_TRANSCRIPTION_TERMINATION	GOBP_DNA_TEMPLATED_TRANSCRIPTION_TERMINATION	GOBP_DNA_TEMPLATED_TRANSCRIPTION_TERMINATION	12	0.632229593344418	1.64964467414205	0.0199220441749675	0.206193217900899	0.182543203439974	2915	tags=50%, list=27%, signal=36%	DHX9/TTF1/XRN2/POLR2A/ZMPSTE24/PCF11
GOBP_RIG_I_SIGNALING_PATHWAY	GOBP_RIG_I_SIGNALING_PATHWAY	GOBP_RIG_I_SIGNALING_PATHWAY	17	0.572022890506314	1.64207655217707	0.019941743222048	0.206193217900899	0.182543203439974	3180	tags=65%, list=30%, signal=46%	OAS3/ANKRD17/PUM2/LSM14A/NPLOC4/ZCCHC3/USP15/C1QBP/RNF135/PUM1/TRIM25
GOBP_REGULATION_OF_NEUROBLAST_PROLIFERATION	GOBP_REGULATION_OF_NEUROBLAST_PROLIFERATION	GOBP_REGULATION_OF_NEUROBLAST_PROLIFERATION	16	0.572506761281744	1.61724743067221	0.0202338129496403	0.208137164040778	0.184264182235013	2163	tags=44%, list=20%, signal=35%	CTNNA1/ITGB1/CX3CR1/DISC1/LRRK2/HIF1A/BTG2
GOBP_REGULATION_OF_DENDRITE_DEVELOPMENT	GOBP_REGULATION_OF_DENDRITE_DEVELOPMENT	GOBP_REGULATION_OF_DENDRITE_DEVELOPMENT	41	0.427384612664662	1.5430883508772	0.0202409638554217	0.208137164040778	0.184264182235013	2614	tags=46%, list=24%, signal=35%	EZH2/CYFIP1/RAP2A/TNIK/STAU2/LRP8/STK11/HECW2/YWHAH/DBN1/SLC30A1/RELN/TMEM106B/CRK/RAB21/ABL1/CRKL/SEMA4D/DHX36
GOBP_REGULATION_OF_MAP_KINASE_ACTIVITY	GOBP_REGULATION_OF_MAP_KINASE_ACTIVITY	GOBP_REGULATION_OF_MAP_KINASE_ACTIVITY	67	0.365546004501956	1.46448048646416	0.0205408216328653	0.210229227366869	0.186116289424724	1934	tags=33%, list=18%, signal=27%	PDGFC/EZH2/PTPN22/IRAK3/KIT/THBS1/TRAF2/ERBB2/TLR6/PDGFRB/HYAL2/SASH1/INSR/TRIB1/DUSP10/GSTP1/LRRK2/TSG101/STK38/LYN/MAP3K11/MAP3K4
GOBP_3_PHOSPHOADENOSINE_5_PHOSPHOSULFATE_METABOLIC_PROCESS	GOBP_3_PHOSPHOADENOSINE_5_PHOSPHOSULFATE_METABOLIC_PROCESS	GOBP_3_PHOSPHOADENOSINE_5_PHOSPHOSULFATE_METABOLIC_PROCESS	11	0.651584349225304	1.65695016766604	0.0205567451820128	0.210229227366869	0.186116289424724	663	tags=45%, list=6%, signal=43%	TPST1/SULT1A3/SULT1A2/SULT1A4/ABHD14B
GOBP_NEGATIVE_REGULATION_OF_PROTEIN_SERINE_THREONINE_KINASE_ACTIVITY	GOBP_NEGATIVE_REGULATION_OF_PROTEIN_SERINE_THREONINE_KINASE_ACTIVITY	GOBP_NEGATIVE_REGULATION_OF_PROTEIN_SERINE_THREONINE_KINASE_ACTIVITY	46	0.40705451996379	1.50902764587871	0.0207014125669752	0.210889900319145	0.186701184303237	2113	tags=37%, list=20%, signal=30%	SLC8A3/PTPN22/IRAK3/CDKN1C/LATS2/HYAL2/PTEN/SIRT1/PYCARD/DUSP10/GSTP1/CDKN1A/TESK1/STK38/LYN/ABL1/PRKAR1A
GOBP_REGULATION_OF_CELL_SUBSTRATE_JUNCTION_ORGANIZATION	GOBP_REGULATION_OF_CELL_SUBSTRATE_JUNCTION_ORGANIZATION	GOBP_REGULATION_OF_CELL_SUBSTRATE_JUNCTION_ORGANIZATION	35	0.441841484453863	1.53757056302648	0.0207340324118208	0.210889900319145	0.186701184303237	2916	tags=46%, list=27%, signal=33%	THBS1/PTEN/IQSEC1/CORO1C/SLK/ROCK1/MAPRE2/MACF1/LIMS1/VCL/ABL1/RAC1/S100A10/SRC/VEGFA/PTPRJ
GOBP_GENERATION_OF_PRECURSOR_METABOLITES_AND_ENERGY	GOBP_GENERATION_OF_PRECURSOR_METABOLITES_AND_ENERGY	GOBP_GENERATION_OF_PRECURSOR_METABOLITES_AND_ENERGY	258	0.262012104214111	1.29368857278195	0.0208488458674609	0.210913300232479	0.186721900285963	3147	tags=38%, list=29%, signal=27%	H6PD/APP/MTFR1/CEBPA/CBFA2T3/OXCT2/AVP/LIPA/IDE/SOD2/PUM2/GPD2/SUCLA2/IDH1/ETFA/DLAT/IFNG/VPS54/INSR/PTGES3/ACO1/IMMP2L/P2RX7/PHKB/GYG1/COX7C/COX17/OGDH/RBKS/GAA/ISCU/PPP1CA/HK2/BPGM/SLC25A4/UQCRH/PGM2/SLC25A12/GBE1/NDUFA13/COX7B/NDUFB3/EP300/HK1/PPP1R3B/PANK2/IRS2/PGD/RPE/STK40/COMT/LDHA/HIF1A/COX5B/PGLS/SDHC/PGAM4/ACO2/TPI1/TKT/NDUFA11/OXA1L/COX6A1/NCOR1/PIK3CA/PARK7/ATP7A/SDHB/COX8A/IFNAR1/PPP…
GOBP_CELL_FATE_COMMITMENT_INVOLVED_IN_FORMATION_OF_PRIMARY_GERM_LAYER	GOBP_CELL_FATE_COMMITMENT_INVOLVED_IN_FORMATION_OF_PRIMARY_GERM_LAYER	GOBP_CELL_FATE_COMMITMENT_INVOLVED_IN_FORMATION_OF_PRIMARY_GERM_LAYER	13	0.609700567842328	1.62892849899699	0.0209150326797386	0.210913300232479	0.186721900285963	499	tags=38%, list=5%, signal=37%	BMPR1A/LEO1/EOMES/KLF4/ETS2
GOBP_ENDODERM_FORMATION	GOBP_ENDODERM_FORMATION	GOBP_ENDODERM_FORMATION	25	0.499621965980204	1.59486532558814	0.0210280373831776	0.210913300232479	0.186721900285963	1231	tags=32%, list=11%, signal=28%	LEO1/EOMES/ITGAV/DUSP5/ITGB5/SMAD2/MMP2/MYH9
GOBP_REGULATION_OF_WOUND_HEALING	GOBP_REGULATION_OF_WOUND_HEALING	GOBP_REGULATION_OF_WOUND_HEALING	56	0.383594202230595	1.4828884359699	0.0210790464240903	0.210913300232479	0.186721900285963	1453	tags=29%, list=14%, signal=25%	MMRN1/PROS1/SERPINB2/HPSE/TFPI/SERPINE2/CD36/THBS1/ANXA2/ITGB1/F2RL1/PTEN/ANXA1/XBP1/F12/ARFGEF1
GOBP_EXPORT_ACROSS_PLASMA_MEMBRANE	GOBP_EXPORT_ACROSS_PLASMA_MEMBRANE	GOBP_EXPORT_ACROSS_PLASMA_MEMBRANE	29	0.47552010444911	1.5775318052472	0.0211150652431791	0.210913300232479	0.186721900285963	1844	tags=48%, list=17%, signal=40%	SLC24A4/ATP7B/ABCB1/KCNQ1/ABCC4/SLC40A1/SLC30A1/ABCA1/CALM1/ATP1A1/ATP12A/SLC27A1/ATP1B2/KCNE3
GOBP_CELL_PROJECTION_ASSEMBLY	GOBP_CELL_PROJECTION_ASSEMBLY	GOBP_CELL_PROJECTION_ASSEMBLY	257	0.261416721252478	1.29014192671304	0.0211267605633803	0.210913300232479	0.186721900285963	2920	tags=38%, list=27%, signal=28%	ESPN/RAP2B/PTPDC1/TRIM32/DYNC2H1/SDCCAG8/KIF27/NEK1/MYO1A/TACSTD2/KIT/CYFIP1/RAP2A/AIF1/PTPRO/OCRL/TNIK/RP2/RDX/WASF2/EHD3/SYNE2/TRAF3IP1/STAU2/ARHGAP24/PLD1/SPATA13/KCNQ1/ITGB1/TTLL1/AVIL/ABCC4/GOLPH3/WASF3/SH3BP1/F2RL1/CORO1C/MAK/DYNLL1/P2RX7/TBC1D7/TBC1D2/INPPL1/P2RY12/DISC1/KIF3B/WASL/IFT88/SDCBP/EHD4/CEP290/TBC1D8/TBC1D14/ROCK1/TESK1/RFX2/RALA/ATP6V1D/GBF1/RAB1A/RHOQ/MAPRE1/RAB8B/VCL/FSCN1/C…
GOBP_REGULATION_OF_SECRETION	GOBP_REGULATION_OF_SECRETION	GOBP_REGULATION_OF_SECRETION	261	0.258961506026429	1.28002694716431	0.0212686567164179	0.210913300232479	0.186721900285963	2932	tags=39%, list=27%, signal=29%	FRMD4A/PTPRN2/GNA11/TCF7L2/HYAL3/CCR2/ANG/JAK2/RIMS3/AVP/BGLAP/PNKD/DNM1L/ACSL4/ANXA2/KCNQ1/SRI/CD33/GOLPH3/FCGR2B/ATP2A2/SCAMP5/IFNG/NSF/SOX4/F2RL1/ADRA2C/RAB27A/DNAJC1/SLC30A1/DYSF/DYNLL1/P2RX7/ANXA1/VPS4B/CD74/NMB/UNC13D/TMED10/CD84/VPS18/XBP1/CDK5/ATP9A/MYB/STXBP5/RABGEF1/ARFIP1/ATP13A2/SDCBP/PTPN11/TLR2/STK39/LRRK2/RAP1GDS1/PPP3CB/SEC24A/TSG101/RALA/FFAR3/LYN/SERP1/TM7SF3/RAB8B/GLUD1/IRS2/PD…
GOBP_RESPONSE_TO_ABIOTIC_STIMULUS	GOBP_RESPONSE_TO_ABIOTIC_STIMULUS	GOBP_RESPONSE_TO_ABIOTIC_STIMULUS	548	0.22551855029434	1.19508000270317	0.0213004484304933	0.210913300232479	0.186721900285963	2835	tags=32%, list=26%, signal=24%	RAD54B/PLOD2/GNA11/APP/TLR5/ELOVL4/EXT1/RNF8/SLC24A4/TRIM32/HYAL3/SLC8A3/BMF/MAP7/ANG/ZNF516/CBFA2T3/ST8SIA1/SERPINE2/KIT/CYFIP1/LIPA/FBXL3/BGLAP/ADRB2/ATP2B4/THBS1/RAB11B/SOD2/TLR8/RAD21/CACNA2D4/ECT2/TLR7/ABCB1/MEIS2/CCNA2/NLRP3/MME/HSP90B1/KCNQ1/POLD1/ITGB1/USP47/TNFRSF8/STK11/DNAJC7/HYAL2/KCNMB1/AQP10/SOX4/CCND2/PTEN/NIPBL/PKN1/P2RX7/RWDD3/CHORDC1/SIRT1/TMEM109/EGLN1/MMP2/TLK2/TM9SF4/PMAIP1/E…
GOBP_REGULATION_OF_PROTEIN_MODIFICATION_PROCESS	GOBP_REGULATION_OF_PROTEIN_MODIFICATION_PROCESS	GOBP_REGULATION_OF_PROTEIN_MODIFICATION_PROCESS	624	0.220569888954291	1.17901413887953	0.0213544844417328	0.210913300232479	0.186721900285963	2994	tags=34%, list=28%, signal=26%	CRLF1/CAMTA1/PDGFC/RAP2B/EZH2/APP/ARRDC4/SPHK1/SLC8A3/UBE2C/ANG/CENPE/PTPN22/IRAK3/JAK2/CAMK1/KIT/MAPK9/RAP2A/AVP/CD36/DLG4/CDKN1C/PTPRO/ADRB2/ATP2B4/TNIK/THBS1/LATS2/CTDSPL/TRIM44/SPRED1/TLR8/TRAF3IP1/TRAF2/CD86/ECT2/TLR7/ERBB2/MAD2L2/CCNA2/HSP90B1/TLR6/LRP8/MBIP/PRNP/SOCS4/STK11/PELI1/SMAD7/PDGFRB/HYAL2/CSF1R/CX3CR1/DCUN1D5/SASH1/IFNG/RAD50/PELI2/INSR/DBI/SOX4/CCND2/ADRA2C/ANGPT1/PTEN/SAMSN1/TA…
GOBP_REGULATION_OF_NITRIC_OXIDE_METABOLIC_PROCESS	GOBP_REGULATION_OF_NITRIC_OXIDE_METABOLIC_PROCESS	GOBP_REGULATION_OF_NITRIC_OXIDE_METABOLIC_PROCESS	43	0.414852816635825	1.51704426822988	0.0214148219441771	0.210913300232479	0.186721900285963	1149	tags=30%, list=11%, signal=27%	ACP5/JAK2/CD36/KLF4/ATP2B4/SOD2/DDAH2/TLR6/CX3CR1/IFNG/INSR/DYNLL1/TICAM1
GOBP_MITOTIC_CELL_CYCLE	GOBP_MITOTIC_CELL_CYCLE	GOBP_MITOTIC_CELL_CYCLE	477	0.23261353441475	1.21952297078346	0.0214176440591535	0.210913300232479	0.186721900285963	2430	tags=26%, list=23%, signal=21%	EZH2/BCAT1/TUBB6/APP/AURKA/SPHK1/CLTC/UBE2C/UHRF1/CENPE/SASS6/LIPA/TMOD3/KLF4/CDKN1C/AIF1/ANKRD17/STIL/CDC7/LATS2/CTDSPL/RDX/RAD51C/RAD21/SPAST/ECT2/MAD2L2/RCC1/ABCB1/MEIS2/CCNA2/NUSAP1/ITGB1/USP47/KLF11/HECW2/PDGFRB/STAG1/WEE1/REEP4/RAD50/CKS2/GPR132/INSR/NOLC1/RIOK2/CCND2/PTEN/KIF15/SMARCC1/NIPBL/KLHL18/TAOK1/LSM14A/ANXA1/VPS4B/SIRT1/SMARCD2/CDC20/TK1/BANF1/RACGAP1/CHMP4B/CALM1/SLFN11/MYB/KIF3B…
GOBP_ADENYLATE_CYCLASE_INHIBITING_G_PROTEIN_COUPLED_RECEPTOR_SIGNALING_PATHWAY	GOBP_ADENYLATE_CYCLASE_INHIBITING_G_PROTEIN_COUPLED_RECEPTOR_SIGNALING_PATHWAY	GOBP_ADENYLATE_CYCLASE_INHIBITING_G_PROTEIN_COUPLED_RECEPTOR_SIGNALING_PATHWAY	23	-0.539848	-1.60177	0.0214411247803163	0.210913300232479	0.186721900285963	772	tags=26%, list=7%, signal=24%	EDN1/SSTR2/ADCY2/GRM2/INSL3/HTR1E
GOBP_PROTEIN_TARGETING_TO_VACUOLE	GOBP_PROTEIN_TARGETING_TO_VACUOLE	GOBP_PROTEIN_TARGETING_TO_VACUOLE	37	0.433141720569635	1.52698974533406	0.0214716525934861	0.210913300232479	0.186721900285963	2051	tags=41%, list=19%, signal=33%	SORT1/VPS13D/GNPTAB/VPS54/SCARB2/VPS41/LAMP2/SNX16/VPS13A/MON1B/NAGPA/PIK3R4/NCOA4/SORL1/VPS13C
GOBP_POSITIVE_REGULATION_OF_PROTEIN_KINASE_ACTIVITY	GOBP_POSITIVE_REGULATION_OF_PROTEIN_KINASE_ACTIVITY	GOBP_POSITIVE_REGULATION_OF_PROTEIN_KINASE_ACTIVITY	139	0.300222140388294	1.36285982100001	0.0215252152521525	0.210913300232479	0.186721900285963	2089	tags=32%, list=19%, signal=26%	PDGFC/EZH2/ANG/CENPE/JAK2/CAMK1/KIT/DLG4/ADRB2/THBS1/TRAF2/CD86/ECT2/ERBB2/TLR6/STK11/PDGFRB/CSF1R/SASH1/IFNG/INSR/CCND2/ADRA2C/ANGPT1/SIRT1/CALM1/IL6R/TAOK2/MARK2/DDX3X/LRRK2/IQGAP1/CDKN1A/CAB39/PSRC1/RELN/MAP3K11/MAP3K4/PDPK1/TXN/CCNY/JTB/AXIN1/ABL1
GOBP_DITERPENOID_METABOLIC_PROCESS	GOBP_DITERPENOID_METABOLIC_PROCESS	GOBP_DITERPENOID_METABOLIC_PROCESS	29	0.474895724929415	1.57546043425437	0.0215895610913404	0.210991454738609	0.186791090602006	1483	tags=38%, list=14%, signal=33%	ALDH1A1/CYP1B1/CEL/LIPA/RDH10/DHRS4/LRP8/SCPEP1/CYP2S1/SRD5A1/CYP26A1
GOBP_PROTEIN_PROCESSING	GOBP_PROTEIN_PROCESSING	GOBP_PROTEIN_PROCESSING	118	0.310685975735981	1.37718	0.0216691068814056	0.211217362127867	0.186991086794585	2706	tags=37%, list=25%, signal=28%	CTSG/ECE1/DYNC2H1/SERPINE2/CASP6/THBS1/ANXA2/MME/PRNP/CTSH/MAFB/IL1R2/CAST/CPD/IMMP2L/P2RX7/YIPF5/PISD/CASP7/MYH9/F12/PCSK1N/SPCS1/MDM2/LRRK2/CASP3/ATP6AP2/SPCS3/SPCS2/ZMPSTE24/PARP1/RIPK2/PLAUR/S100A10/FURIN/RUNX1/CST7/PARL/SRC/SRGN/P4HB/ATG4D/MIPEP/CASP1
GOBP_REGULATION_OF_PHAGOCYTOSIS	GOBP_REGULATION_OF_PHAGOCYTOSIS	GOBP_REGULATION_OF_PHAGOCYTOSIS	60	0.372226056432584	1.45791791197552	0.0218607015760041	0.212531444153203	0.188154445827097	1717	tags=27%, list=16%, signal=23%	SPHK1/CD36/ITGAV/SIRPB1/SCARB1/FCGR2B/IFNG/F2RL1/RAB27A/DYSF/IL15/FCGR2A/PYCARD/TLR2/FCER1G/PLSCR1
GOBP_PLATELET_AGGREGATION	GOBP_PLATELET_AGGREGATION	GOBP_PLATELET_AGGREGATION	50	0.395453232710399	1.48800565701387	0.0222167366082449	0.214052199329637	0.189500772948718	422	tags=16%, list=4%, signal=15%	MMRN1/RAP2B/CTSG/GP6/MYL9/JAK2/SERPINE2/CSRP1
GOBP_MAINTENANCE_OF_PROTEIN_LOCATION	GOBP_MAINTENANCE_OF_PROTEIN_LOCATION	GOBP_MAINTENANCE_OF_PROTEIN_LOCATION	51	0.394441100931945	1.49116581255914	0.0222551928783383	0.214052199329637	0.189500772948718	2679	tags=53%, list=25%, signal=40%	FBN2/NFKBIE/VPS13D/GOLPH3/FAF1/DBN1/CDK5/INSIG2/VPS13A/HK2/MORC3/KDELR1/SORL1/HK1/HSPA5/TXN/VPS13C/PARK7/BARD1/ANKRD13C/CD4/G3BP2/TMSB10/GPAA1/TSPO/SRGN/PSMD10
GOBP_POSITIVE_REGULATION_OF_OSSIFICATION	GOBP_POSITIVE_REGULATION_OF_OSSIFICATION	GOBP_POSITIVE_REGULATION_OF_OSSIFICATION	24	0.504785685088268	1.59279678267475	0.0222737819025522	0.214052199329637	0.189500772948718	1037	tags=38%, list=10%, signal=34%	FBN2/SLC20A2/FAM20C/BMPR1A/ZBTB16/BMPR2/ADRB2/NIPBL/P2RX7
GOBP_POSITIVE_REGULATION_OF_KINASE_ACTIVITY	GOBP_POSITIVE_REGULATION_OF_KINASE_ACTIVITY	GOBP_POSITIVE_REGULATION_OF_KINASE_ACTIVITY	156	0.28908303956908	1.33690418219558	0.0222919937205651	0.214052199329637	0.189500772948718	2089	tags=31%, list=19%, signal=25%	PDGFC/EZH2/ANG/CENPE/JAK2/CAMK1/KIT/DLG4/ADRB2/THBS1/TRAF2/CD86/ECT2/ERBB2/TLR6/STK11/PDGFRB/EPHB4/CSF1R/SASH1/IFNG/RAD50/INSR/CCND2/ADRA2C/ANGPT1/SIRT1/CD74/CALM1/IL6R/TAOK2/MARK2/DDX3X/LRRK2/IQGAP1/CDKN1A/CAB39/PSRC1/RELN/MAP3K11/MAP3K4/PDPK1/MUSK/TXN/CCNY/JTB/AXIN1/ABL1
GOBP_CEREBRAL_CORTEX_RADIALLY_ORIENTED_CELL_MIGRATION	GOBP_CEREBRAL_CORTEX_RADIALLY_ORIENTED_CELL_MIGRATION	GOBP_CEREBRAL_CORTEX_RADIALLY_ORIENTED_CELL_MIGRATION	14	0.59591508901136	1.62413439711981	0.0223451327433628	0.214052199329637	0.189500772948718	2564	tags=57%, list=24%, signal=44%	SYNE2/LRP8/P2RY12/CDK5/DISC1/RELN/RTN4/SRGAP2
GOBP_CELL_ACTIVATION	GOBP_CELL_ACTIVATION	GOBP_CELL_ACTIVATION	645	0.218479514515434	1.16993355507414	0.022360248447205	0.214052199329637	0.189500772948718	2169	tags=24%, list=20%, signal=20%	BPI/MMRN1/HLA-DRB4/TNFRSF21/RAP2B/CTSG/EZH2/APP/KLRC3/RNF8/SPHK1/ARG1/TNFSF13/CCR2/GP6/MYL9/CEBPA/ACTA2/PTPN22/VNN1/JAK2/SERPINE2/KIT/HLA-DPB1/CTSC/ZBTB16/LIPA/EOMES/KLRF1/AIF1/BATF2/CSRP1/THBS1/HLA-A/LGALS1/SIRPB1/PDE5A/CD86/ERBB2/MAD2L2/NLRP3/TNFSF4/CLEC4E/TOX/ITGB1/TLR6/DOCK8/PRNP/CD33/STK11/PELI1/CLPTM1/SMAD7/KIF13B/RUNX2/HYAL2/MSN/CX3CR1/PTGDS/FCGR2B/IFNG/MAFB/SOX4/PHF14/F2RL1/RORC/ADRA2C/RA…
GOBP_RESPONSE_TO_CADMIUM_ION	GOBP_RESPONSE_TO_CADMIUM_ION	GOBP_RESPONSE_TO_CADMIUM_ION	39	0.425366803564984	1.51694692518557	0.0225365619755454	0.214775286012212	0.190140922807892	2628	tags=36%, list=24%, signal=27%	DTYMK/KIT/MAPK9/SOD2/CHUK/PRNP/NPC1/SLC30A1/SLC39A8/CYBB/PCNA/ATP7A/MTF1/CAT
GOBP_MACROPHAGE_ACTIVATION	GOBP_MACROPHAGE_ACTIVATION	GOBP_MACROPHAGE_ACTIVATION	66	0.362547429912978	1.44983799637923	0.0225505443234837	0.214775286012212	0.190140922807892	2588	tags=45%, list=24%, signal=35%	BPI/APP/SPHK1/CEBPA/JAK2/CTSC/AIF1/THBS1/TLR6/CX3CR1/FCGR2B/IFNG/DYSF/CD74/TICAM1/CD84/TLR2/STK39/LRRK2/GRN/C5AR1/PJA2/HAVCR2/IFNGR1/CCL3/PLA2G4A/NR1H3/CST7/GPR137B/KCNJ8
GOBP_POSITIVE_REGULATION_OF_MONOCYTE_CHEMOTAXIS	GOBP_POSITIVE_REGULATION_OF_MONOCYTE_CHEMOTAXIS	GOBP_POSITIVE_REGULATION_OF_MONOCYTE_CHEMOTAXIS	10	0.662299619683432	1.63893018614982	0.0226689478186484	0.215114942528736	0.190441621294616	2044	tags=60%, list=19%, signal=49%	CCR2/AIF1/CCR1/CX3CR1/CXCL10/MOSPD2
GOBP_CARBOHYDRATE_HOMEOSTASIS	GOBP_CARBOHYDRATE_HOMEOSTASIS	GOBP_CARBOHYDRATE_HOMEOSTASIS	102	0.32341681461829	1.39704426676488	0.0227011494252874	0.215114942528736	0.190441621294616	2994	tags=40%, list=28%, signal=29%	PTPRN2/TCF7L2/FABP5/CEBPA/PDK4/BGLAP/RAB11B/SRI/STK11/SMAD2/INSR/SOX4/DYNLL1/SIRT1/XBP1/LRRC8D/CRTC2/NUCKS1/RMI1/RAB11FIP2/PTPN11/HK2/PPP3CB/HK1/IRS2/HIF1A/ADIPOR2/GHRL/PIK3CA/PARK7/PCK2/NCOA5/ENY2/SMAD4/UCP2/ERN1/MBD5/PRCP/PTPRJ/STAT3/OGT
GOBP_RESPONSE_TO_INTERLEUKIN_15	GOBP_RESPONSE_TO_INTERLEUKIN_15	GOBP_RESPONSE_TO_INTERLEUKIN_15	10	0.66083757231602	1.63531219590369	0.0228828058169376	0.216288742860599	0.191480788707388	3246	tags=70%, list=30%, signal=49%	STAT5A/IL15/PLCB1/CD4/JAK1/STAT3/STAT5B
GOBP_GLIAL_CELL_DIFFERENTIATION	GOBP_GLIAL_CELL_DIFFERENTIATION	GOBP_GLIAL_CELL_DIFFERENTIATION	112	0.315015630113545	1.38665479640306	0.0231013572047358	0.217804483670846	0.19282267660217	2244	tags=33%, list=21%, signal=26%	TNFRSF21/EGR2/APP/SLC8A3/ZNF365/SERPINE2/EOMES/ERBB2/WASF3/MED12/IFNG/OLIG1/VPS54/SOX4/PTEN/VIM/CDK5/DUSP10/CDH2/PTPN11/PPP3R1/TLR2/GRN/C5AR1/KRAS/DAG1/QKI/CDKN2C/PHGDH/RELN/LYN/ABL1/IFNGR1/SOX13/PRDM8/ADORA2A/B4GALT5
GOBP_DENDRITE_DEVELOPMENT	GOBP_DENDRITE_DEVELOPMENT	GOBP_DENDRITE_DEVELOPMENT	103	0.320497865935957	1.38987618878073	0.0233485193621868	0.219581678323279	0.194396030024237	2868	tags=45%, list=27%, signal=33%	EZH2/APP/ZNF365/CAMK1/CYFIP1/RAP2A/DLG4/TNIK/STAU2/ITGB1/LRP8/STK11/HECW2/MEF2A/YWHAH/MAPK6/DBN1/SLC30A1/PTEN/KIDINS220/IQSEC1/EIF4G2/CDK5/DISC1/WASL/TAOK2/LRRK2/RELN/MAP1B/TMEM106B/CRK/RAB21/ABL1/GHRL/UBE3A/PAK2/CRKL/CPEB3/SRGAP2/SEMA4D/DHX36/RERE/PICALM/MAPKAPK5/DTNBP1/TRAK1
GOBP_NON_PROTEINOGENIC_AMINO_ACID_BIOSYNTHETIC_PROCESS	GOBP_NON_PROTEINOGENIC_AMINO_ACID_BIOSYNTHETIC_PROCESS	GOBP_NON_PROTEINOGENIC_AMINO_ACID_BIOSYNTHETIC_PROCESS	10	0.659584769696943	1.6322120038325	0.023524379811805	0.220068593826556	0.194827097140205	572	tags=40%, list=5%, signal=38%	ALDH1A1/PLOD2/ATP2B4/DPYD
GOBP_NEGATIVE_REGULATION_OF_LOCOMOTION	GOBP_NEGATIVE_REGULATION_OF_LOCOMOTION	GOBP_NEGATIVE_REGULATION_OF_LOCOMOTION	152	0.291433414901477	1.34025080835152	0.0236146095717884	0.220068593826556	0.194827097140205	2201	tags=29%, list=20%, signal=23%	RAP2B/BMPR1A/RIN3/CYP1B1/MIA3/TACSTD2/RAP2A/KLF4/AIF1/PTPRO/CTNNA1/ATP2B4/THBS1/SPRED1/CLIC4/SMAD7/HYAL2/CX3CR1/PTEN/TRIB1/CORO1C/CD74/CORO1B/ADAM15/TGFBR3/RABGEF1/DUSP10/WASL/CSNK2B/C5/DAG1/RNF20/SIN3B/ABHD2/ATP1B2/VASH1/GNA13/JUP/CRK/VCL/ABHD6/RAC1/CLDN5/GHRL
GOBP_REGULATION_OF_OLIGODENDROCYTE_DIFFERENTIATION	GOBP_REGULATION_OF_OLIGODENDROCYTE_DIFFERENTIATION	GOBP_REGULATION_OF_OLIGODENDROCYTE_DIFFERENTIATION	18	0.556899728722436	1.62683138850542	0.0236220472440945	0.220068593826556	0.194827097140205	1680	tags=33%, list=16%, signal=28%	TNFRSF21/ZNF365/DUSP10/TLR2/DAG1/QKI
GOBP_LIPID_BIOSYNTHETIC_PROCESS	GOBP_LIPID_BIOSYNTHETIC_PROCESS	GOBP_LIPID_BIOSYNTHETIC_PROCESS	347	0.245360460511652	1.24775043482355	0.0236762806715454	0.220068593826556	0.194827097140205	1717	tags=22%, list=16%, signal=19%	PLA2G4C/AGPAT3/CERKL/H6PD/ELOVL4/PAM/SPHK1/FABP5/ABHD4/ANG/CYP27A1/PDK4/ST8SIA1/B3GNT5/AVP/LIPA/GPX4/AMACR/ELOVL6/BGLAP/OCRL/RDH10/SCCPDH/SCD/SLC25A1/PLD1/ACSL4/CHAT/ACSBG1/AGPS/IDH1/PTGS1/HEXB/SOCS4/AVIL/FADS1/SERAC1/MGLL/SCARB1/PTGDS/INPP4A/IFNG/PTGES3/SPTLC2/PRKD3/PTEN/TM9SF2/P2RX7/MTMR6/SIRT1/CD74/PISD/IGFBP7/PIGS/COQ2/INPPL1/XBP1/ACBD3/INSIG2/PIGF/GSTP1/OSBPL1A/PTDSS1/ACACA/SRD5A1/ATP1A1/SLC…
GOBP_HINDBRAIN_DEVELOPMENT	GOBP_HINDBRAIN_DEVELOPMENT	GOBP_HINDBRAIN_DEVELOPMENT	62	0.365859965604044	1.44424323556566	0.0236942675159236	0.220068593826556	0.194827097140205	2459	tags=44%, list=23%, signal=34%	EGR2/EZH2/ZNF365/ATRN/SERPINE2/ITGB1/TTLL1/FCGR2B/MAFB/NCOR2/GART/AGTPBP1/HERC1/OGDH/CDK5/PTPN11/CEP290/ATP1B2/CRK/HSPA5/COMT/ABL1/ARCN1/MTPN/GNPAT/ATP7A/CRKL
GOBP_RESPONSE_TO_INORGANIC_SUBSTANCE	GOBP_RESPONSE_TO_INORGANIC_SUBSTANCE	GOBP_RESPONSE_TO_INORGANIC_SUBSTANCE	259	0.258765239560261	1.27791776087359	0.0238006693938267	0.220509667180924	0.195217580124457	2430	tags=31%, list=23%, signal=24%	EZH2/PAM/SPHK1/CYBRD1/CEBPA/DTYMK/CYP1B1/KIT/ATP7B/MAPK9/CD36/DLG4/KLF4/BGLAP/HP/ATP2B4/THBS1/SOD2/TRAF2/ECT2/CLIC4/CCNA2/TNFSF4/HSP90B1/CHUK/GCH1/PRNP/RUNX2/MEF2A/KCNMB1/LTA4H/VPS54/NPC1/SLC30A1/ACO1/P2RX7/GART/PRDX1/SIRT1/EGLN1/MMP2/CD14/NT5E/CALM1/MYB/IFT88/ATP13A2/COL18A1/PRDX3/PPP1CA/MDM2/STK39/LRRK2/CASP3/IQGAP1/SLC25A12/PLSCR1/SLC39A8/MAP1B/ALOX5AP/AHCYL1/CRK/CYBB/RIPK1/TXN/COMT/HIF1A/ABL1…
GOBP_NEGATIVE_REGULATION_OF_WOUND_HEALING	GOBP_NEGATIVE_REGULATION_OF_WOUND_HEALING	GOBP_NEGATIVE_REGULATION_OF_WOUND_HEALING	31	0.455800236844327	1.54024235222593	0.0238657844990548	0.220566991061635	0.195268329052695	954	tags=26%, list=9%, signal=24%	MMRN1/PROS1/SERPINB2/TFPI/SERPINE2/THBS1/ANXA2/PTEN
GOBP_RESPONSE_TO_FIBROBLAST_GROWTH_FACTOR	GOBP_RESPONSE_TO_FIBROBLAST_GROWTH_FACTOR	GOBP_RESPONSE_TO_FIBROBLAST_GROWTH_FACTOR	41	0.417142012380739	1.50610705414246	0.0240963855421687	0.222105016948996	0.196629945963817	2108	tags=37%, list=20%, signal=30%	FAM20C/NDST1/EXT1/CHURC1/THBS1/ITGB1/RUNX2/HYAL2/SULF2/PTPN11/NPTN/IQGAP1/CD44/FRS3/SHOC2
GOBP_KILLING_BY_HOST_OF_SYMBIONT_CELLS	GOBP_KILLING_BY_HOST_OF_SYMBIONT_CELLS	GOBP_KILLING_BY_HOST_OF_SYMBIONT_CELLS	10	0.657979420041249	1.62823939697626	0.0241659538066724	0.222105016948996	0.196629945963817	1038	tags=50%, list=10%, signal=45%	DEFA1/CTSG/ARG1/F2RL1/CAMP
GOBP_HEART_DEVELOPMENT	GOBP_HEART_DEVELOPMENT	GOBP_HEART_DEVELOPMENT	240	0.26350593027927	1.28830220885969	0.0242665700833032	0.222105016948996	0.196629945963817	1637	tags=23%, list=15%, signal=20%	OLFM1/FZD2/GNA11/NDST1/EXT1/ECE1/DYNC2H1/BMPR1A/EOMES/BMPR2/STIL/SPRED1/SOD2/ERBB2/COL14A1/KCNQ1/ITGB1/SRI/MAML1/SMAD7/PDGFRB/MEF2A/EPHB4/MED12/SMAD2/INSR/SOX4/PTEN/NIPBL/BCOR/AP2B1/EGLN1/MMP2/FKBP1A/AKAP13/PRMT1/CASP7/EIF4G2/LUZP1/MIB1/ADAM15/SHC1/TGFBR3/GAA/HECTD1/TWIST1/PTPN11/MAP2K4/PPP3R1/MDM2/PPP3CB/CASP3/ROCK1/CDKN1A/DAG1
GOBP_ANTIGEN_PROCESSING_AND_PRESENTATION_OF_PEPTIDE_OR_POLYSACCHARIDE_ANTIGEN_VIA_MHC_CLASS_II	GOBP_ANTIGEN_PROCESSING_AND_PRESENTATION_OF_PEPTIDE_OR_POLYSACCHARIDE_ANTIGEN_VIA_MHC_CLASS_II	GOBP_ANTIGEN_PROCESSING_AND_PRESENTATION_OF_PEPTIDE_OR_POLYSACCHARIDE_ANTIGEN_VIA_MHC_CLASS_II	26	0.485605738339465	1.55742448903487	0.0242695570216777	0.222105016948996	0.196629945963817	1622	tags=38%, list=15%, signal=33%	HLA-DRB4/HLA-DPB1/THBS1/IFI30/FCGR2B/CD74/ARL8B/HLA-DPA1/PYCARD/FCER1G
GOBP_PRIMARY_ALCOHOL_METABOLIC_PROCESS	GOBP_PRIMARY_ALCOHOL_METABOLIC_PROCESS	GOBP_PRIMARY_ALCOHOL_METABOLIC_PROCESS	41	0.415760246665849	1.50111813663092	0.0243373493975904	0.222182192183368	0.19669826932892	571	tags=24%, list=5%, signal=23%	ALDH1A1/H6PD/ALDH2/SULT1A3/CYP1B1/SULT1A2/CEL/SULT1A4/RDH10/DHRS4
GOBP_ACTIN_FILAMENT_ORGANIZATION	GOBP_ACTIN_FILAMENT_ORGANIZATION	GOBP_ACTIN_FILAMENT_ORGANIZATION	221	0.268130744675403	1.30137864111125	0.0247214484679666	0.224941517950043	0.199141105082254	2612	tags=36%, list=24%, signal=28%	ESPN/MYO1C/ANG/MYO1A/JAK2/TACSTD2/CYFIP1/CALD1/TMOD3/AIF1/PLS1/RDX/WASF2/SSH1/MAD2L2/HSP90B1/ITGB1/GMFB/AVIL/WASF3/ITGB5/SH3BP1/GAS7/ELMO1/F2RL1/DBN1/CORO1C/SVIL/FHOD1/CORO1B/RNH1/INPPL1/PYCARD/ARFIP1/LIMA1/WASL/FLII/DIAPH1/ARFGEF1/SPIRE1/CAP1/MYO1F/ROCK1/IQGAP1/C9orf72/MARCKS/TESK1/TPM4/CAPZA2/ARRB1/RHOQ/STMN1/SH3KBP1/PPARGC1B/FSCN1/CAPZB/ABL1/RASA1/RAC1/GHRL/MTPN/DIAPH2/MTSS1/ARPC1A/S100A10/ACT…
GOBP_V_D_J_RECOMBINATION	GOBP_V_D_J_RECOMBINATION	GOBP_V_D_J_RECOMBINATION	13	-0.637026	-1.62416	0.024759793052476	0.224941517950043	0.199141105082254	2686	tags=54%, list=25%, signal=40%	HMGB1/LIG1/ATM/POLB/LEF1/DCLRE1C/LIG4
GOBP_NEGATIVE_REGULATION_OF_EXOCYTOSIS	GOBP_NEGATIVE_REGULATION_OF_EXOCYTOSIS	GOBP_NEGATIVE_REGULATION_OF_EXOCYTOSIS	22	0.520390546365808	1.60091722773326	0.0248905277713759	0.225581708107167	0.199707866507688	1328	tags=32%, list=12%, signal=28%	CCR2/FCGR2B/ANXA1/VPS4B/CD84/ATP9A/RABGEF1
GOBP_POSITIVE_REGULATION_OF_PRODUCTION_OF_MOLECULAR_MEDIATOR_OF_IMMUNE_RESPONSE	GOBP_POSITIVE_REGULATION_OF_PRODUCTION_OF_MOLECULAR_MEDIATOR_OF_IMMUNE_RESPONSE	GOBP_POSITIVE_REGULATION_OF_PRODUCTION_OF_MOLECULAR_MEDIATOR_OF_IMMUNE_RESPONSE	82	0.340404448096893	1.41511468313413	0.0250067953248165	0.225874070193819	0.19996669515591	1875	tags=30%, list=17%, signal=25%	IRF5/TNFSF13/KIT/CD36/HLA-A/TRAF2/CD86/TLR7/MAD2L2/NLRP3/TNFSF4/DDX21/F2RL1/HLA-G/P2RX7/SIRT1/CD74/TICAM1/XBP1/PYCARD/CARD9/FFAR3/EXOSC6/HK1/DDX1
GOBP_REGULATION_OF_APOPTOTIC_SIGNALING_PATHWAY	GOBP_REGULATION_OF_APOPTOTIC_SIGNALING_PATHWAY	GOBP_REGULATION_OF_APOPTOTIC_SIGNALING_PATHWAY	220	0.266762096335234	1.29369198710155	0.0250434782608696	0.225874070193819	0.19996669515591	2728	tags=33%, list=25%, signal=25%	TCF7L2/TRIM32/VNN1/JAK2/MAPK9/CTSC/AVP/ITGAV/CTNNA1/DAPK2/THBS1/SFPQ/SOD2/PLAGL2/DNM1L/TRAF2/USP47/TLR6/HYAL2/CX3CR1/FAF1/FCGR2B/RFFL/CTSH/GRINA/SIRT1/CD74/MMP2/PMAIP1/FEM1B/XBP1/PYCARD/LTBR/BCL2L2/GSTP1/SLC25A5/PLEKHF1/PPP1CA/DDX3X/MDM2/LRRK2/TNFSF10/SLC25A4/NDUFA13/USP15/BCAP31/CD44/RIPK1/RRM2B/HIF1A/ARMC10/ADORA2A/ITM2C/PARP1/ZMYND11/APAF1/PLAUR/UBQLN1/PARK7/SGK3/PAK2/DNAJA1/BCLAF1/PARL/SRC/P4…
GOBP_NEGATIVE_REGULATION_OF_INTRACELLULAR_TRANSPORT	GOBP_NEGATIVE_REGULATION_OF_INTRACELLULAR_TRANSPORT	GOBP_NEGATIVE_REGULATION_OF_INTRACELLULAR_TRANSPORT	29	0.468489282086658	1.55420714286167	0.0251482799525504	0.226274066976914	0.20032081298236	2470	tags=48%, list=23%, signal=37%	DERL2/CD36/UBE2J1/YOD1/ANGPT1/NUP153/CDK5/ARFIP1/LRRK2/MAP1B/TXN/PARK7/BARD1/MDFIC
GOBP_PROTEIN_AUTOPHOSPHORYLATION	GOBP_PROTEIN_AUTOPHOSPHORYLATION	GOBP_PROTEIN_AUTOPHOSPHORYLATION	115	0.311134521163196	1.37541785474378	0.0252466627974463	0.226614529618325	0.200622225132806	2002	tags=32%, list=19%, signal=26%	PDGFC/RAP2B/AURKA/ULK2/JAK2/KIT/DAPK1/RAP2A/TNIK/DAPK2/MAP3K3/STK11/PDGFRB/EPHB4/CSF1R/RAD50/INSR/RIOK2/TAOK1/MKNK1/MAK/SLK/CALM1/TAOK2/ATP13A2/MARK2/DDX3X/STK39/LRRK2/NEK6/TESK1/MAPKAPK3/LYN/MAP3K11/PDPK1/MUSK/RIPK1
GOBP_ANTIGEN_PROCESSING_AND_PRESENTATION	GOBP_ANTIGEN_PROCESSING_AND_PRESENTATION	GOBP_ANTIGEN_PROCESSING_AND_PRESENTATION	80	0.343972842689948	1.42530661795668	0.0255239118753358	0.228555029065507	0.202340152564989	3268	tags=50%, list=30%, signal=35%	HLA-DRB4/EXT1/HLA-DPB1/IDE/THBS1/HLA-A/IFI30/RAB32/FCGR2B/MPEG1/CTSH/RAB27A/CD68/HLA-G/CD74/ARL8B/HLA-DPA1/PYCARD/CD1C/RAB6A/FGL2/FCER1G/CLEC4A/CD1D/ABCB9/RAB8B/RAB33A/HLA-H/CTSD/TAPBP/SAR1B/HLA-DOA/RAB4A/HLA-DMB/CD8A/LILRB2/LNPEP/RAB10/AP3B1/RELB
GOBP_MITOTIC_SPINDLE_ORGANIZATION	GOBP_MITOTIC_SPINDLE_ORGANIZATION	GOBP_MITOTIC_SPINDLE_ORGANIZATION	75	0.348017872565189	1.42334435589177	0.0256547300908605	0.229178173580169	0.202891823454412	1978	tags=29%, list=18%, signal=24%	AURKA/CLTC/UHRF1/CENPE/SASS6/STIL/SPAST/RCC1/STAG1/KIF15/LSM14A/VPS4B/CDC20/RACGAP1/CHMP4B/KIF3B/NEK6/BCCIP/PSRC1/DCTN6/STMN1/GPSM2
GOBP_AMINO_SUGAR_METABOLIC_PROCESS	GOBP_AMINO_SUGAR_METABOLIC_PROCESS	GOBP_AMINO_SUGAR_METABOLIC_PROCESS	24	0.498102997232271	1.57171028194566	0.025754060324826	0.229517732847199	0.203192435845996	2577	tags=38%, list=24%, signal=29%	UAP1L1/ALDH1A1/EXTL2/CHI3L2/UAP1/MGAT1/CMAS/PGM3/DPAGT1
GOBP_POSITIVE_REGULATION_OF_PROTEIN_SECRETION	GOBP_POSITIVE_REGULATION_OF_PROTEIN_SECRETION	GOBP_POSITIVE_REGULATION_OF_PROTEIN_SECRETION	66	0.358638499926781	1.43420606866004	0.0259201658890617	0.230449012603249	0.204016899384121	2448	tags=45%, list=23%, signal=35%	FRMD4A/GNA11/TCF7L2/ANG/JAK2/DNM1L/ACSL4/SRI/CD33/GOLPH3/SOX4/F2RL1/DYNLL1/P2RX7/TMED10/ATP13A2/TLR2/PPP3CB/SEC24A/SERP1/TM7SF3/GLUD1/IRS2/HIF1A/PRKAR1A/ADORA2A/GHRL/PLCB1/PCK2/TGFB3
GOBP_REGULATION_OF_LEUKOCYTE_MIGRATION	GOBP_REGULATION_OF_LEUKOCYTE_MIGRATION	GOBP_REGULATION_OF_LEUKOCYTE_MIGRATION	126	0.302240407514112	1.35453762736896	0.0259816947150871	0.230449012603249	0.204016899384121	2162	tags=31%, list=20%, signal=25%	CCL8/APP/JAM3/CCR2/RIN3/MIA3/AIF1/DAPK2/THBS1/DNM1L/CCR1/DOCK8/CSF1R/MSN/CX3CR1/C3AR1/F2RL1/ANXA1/CD74/PYCARD/P2RY12/ITGA2B/RABGEF1/WASL/IL6R/CXCL10/C5/STK39/C5AR1/GCNT1/LYN/FUT4/CRK/CD99L2/MOSPD2/ABL1/CCL3/FUT7/RAC1
GOBP_LEUKOCYTE_ACTIVATION_INVOLVED_IN_INFLAMMATORY_RESPONSE	GOBP_LEUKOCYTE_ACTIVATION_INVOLVED_IN_INFLAMMATORY_RESPONSE	GOBP_LEUKOCYTE_ACTIVATION_INVOLVED_IN_INFLAMMATORY_RESPONSE	31	0.452343142641231	1.52856012287013	0.0262287334593573	0.232090187561169	0.205469834341313	2712	tags=55%, list=25%, signal=41%	APP/SPHK1/JAK2/CTSC/AIF1/TLR6/CX3CR1/IFNG/TLR2/LRRK2/GRN/C5AR1/IFNGR1/CCL3/CST7/KCNJ8/MYD88
GOBP_PROSTANOID_BIOSYNTHETIC_PROCESS	GOBP_PROSTANOID_BIOSYNTHETIC_PROCESS	GOBP_PROSTANOID_BIOSYNTHETIC_PROCESS	17	0.558008476375348	1.60184609773391	0.026887743670177	0.237341334994055	0.210118684016842	1698	tags=53%, list=16%, signal=45%	FABP5/AVP/PTGS1/PTGDS/PTGES3/SIRT1/CD74/PNPLA8/TBXAS1
GOBP_NEGATIVE_REGULATION_OF_PROTEIN_METABOLIC_PROCESS	GOBP_NEGATIVE_REGULATION_OF_PROTEIN_METABOLIC_PROCESS	GOBP_NEGATIVE_REGULATION_OF_PROTEIN_METABOLIC_PROCESS	438	0.233071249426365	1.21208917659188	0.026948989412897	0.237341334994055	0.210118684016842	2995	tags=34%, list=28%, signal=26%	SERPINB2/RTN1/SLC8A3/ANG/PTPN22/IRAK3/LAPTM4B/SERPINE2/DAPK1/CYFIP1/AVP/KLF4/CDKN1C/ITGAV/PTPRO/EIF4EBP2/ATP2B4/TYMS/THBS1/LATS2/CTDSPL/TRIM44/RTN3/SPRED1/TRAF3IP1/SERPINI1/MAD2L2/ANXA2/RPS6KA3/CSTA/USP47/PRNP/SOCS4/SMAD7/CST3/TIMP2/HYAL2/RFFL/IFNG/IL1R2/DBI/CAST/SOX4/DNAJC1/ANGPT1/PTEN/SMARCC1/SAMSN1/PKN1/TRIB1/CORO1C/NCOA7/LSM14A/DDX6/SIRT1/EIF4E2/TLK2/CD84/CNOT10/PYCARD/CALM1/CDK5/RABGEF1/DUSP…
GOBP_PROTEIN_LOCALIZATION_TO_ENDOPLASMIC_RETICULUM	GOBP_PROTEIN_LOCALIZATION_TO_ENDOPLASMIC_RETICULUM	GOBP_PROTEIN_LOCALIZATION_TO_ENDOPLASMIC_RETICULUM	51	0.387446348336919	1.46472248321956	0.0272007912957468	0.238996623990564	0.211584114156192	3515	tags=59%, list=33%, signal=40%	MAN1A1/MIA3/TRAM2/SSR3/VPS54/CHMP4B/INSIG2/SPCS1/BCAP29/LRRK2/KDELR1/SPCS3/GBF1/BCAP31/HSPA5/SPCS2/RTN4/SEC61G/SRP54/BTF3/ANKRD13C/GPAA1/SRP68/SEC61A1/GABARAPL2/INSIG1/RAB10/OS9/HERPUD1/TRAM1
GOBP_ESTABLISHMENT_OR_MAINTENANCE_OF_MONOPOLAR_CELL_POLARITY	GOBP_ESTABLISHMENT_OR_MAINTENANCE_OF_MONOPOLAR_CELL_POLARITY	GOBP_ESTABLISHMENT_OR_MAINTENANCE_OF_MONOPOLAR_CELL_POLARITY	11	0.63703665950656	1.61995603644222	0.0274089935760171	0.239231010742078	0.211791617142473	2455	tags=64%, list=23%, signal=49%	RAP2A/MSN/SH3BP1/GBF1/MAP1B/FSCN1/MYO9A
GOBP_POSITIVE_REGULATION_OF_DNA_REPLICATION	GOBP_POSITIVE_REGULATION_OF_DNA_REPLICATION	GOBP_POSITIVE_REGULATION_OF_DNA_REPLICATION	18	0.550230591157862	1.60734931343025	0.0274465691788526	0.239231010742078	0.211791617142473	2776	tags=56%, list=26%, signal=41%	DHX9/CDC7/WEE1/FAF1/MAP2K4/BAZ1A/CDKN1A/PCNA/TNFAIP1/SMARCA5
GOBP_OLEFINIC_COMPOUND_METABOLIC_PROCESS	GOBP_OLEFINIC_COMPOUND_METABOLIC_PROCESS	GOBP_OLEFINIC_COMPOUND_METABOLIC_PROCESS	66	0.357352071456235	1.42906160279893	0.0274753758424054	0.239231010742078	0.211791617142473	1889	tags=33%, list=18%, signal=28%	PLA2G4C/ALDH1A1/H6PD/CYP1B1/CEL/GPX4/CYP4F12/BGLAP/RDH10/DHRS4/PTGS1/FADS1/MGLL/PTGDS/PTGES3/CYP2S1/GSTP1/SRD5A1/PNPLA8/TBXAS1/MGST3/ACOT8
GOBP_REGULATION_OF_MYELOID_LEUKOCYTE_MEDIATED_IMMUNITY	GOBP_REGULATION_OF_MYELOID_LEUKOCYTE_MEDIATED_IMMUNITY	GOBP_REGULATION_OF_MYELOID_LEUKOCYTE_MEDIATED_IMMUNITY	42	0.408236800884799	1.48238955575066	0.0274831243972999	0.239231010742078	0.211791617142473	3458	tags=52%, list=32%, signal=36%	ARG1/CCR2/DDX21/CX3CR1/FCGR2B/F2RL1/UNC13D/TICAM1/CD84/RABGEF1/LYN/DDX1/PDPK1/DNASE1L3/DHX36/SYK/C12orf4/ITGB2/STXBP2/GAB2/PRAM1/SNX4
GOBP_REGULATION_OF_DEVELOPMENTAL_GROWTH	GOBP_REGULATION_OF_DEVELOPMENTAL_GROWTH	GOBP_REGULATION_OF_DEVELOPMENTAL_GROWTH	131	0.300280781607518	1.35324741381774	0.0278860569715142	0.240828882631742	0.213206215820331	2997	tags=40%, list=28%, signal=29%	OLFM1/APP/ULK2/BMPR1A/ATRN/CYFIP1/BMPR2/ADRB2/PLS1/LATS2/PUM2/COL14A1/SMAD7/INSR/PTEN/FTO/STAT5A/NIPBL/EIF4G2/CDK5/DISC1/TGFBR3/DUSP10/SGPL1/CDKN1A/SERP1/MACF1/MAP1B/MUSK/RAB21/GPAM/ABL1/RTN4/GHRL/SPAG9/ZMPSTE24/FOXC2/PIK3CA/PLCB1/RUFY3/MTM1/RUNX1/SEMA4D/CITED2/VEGFA/MYCBP2/CHD7/MBD5/SLC23A2/STAT3/BASP1/TTL
GOBP_SMALL_MOLECULE_BIOSYNTHETIC_PROCESS	GOBP_SMALL_MOLECULE_BIOSYNTHETIC_PROCESS	GOBP_SMALL_MOLECULE_BIOSYNTHETIC_PROCESS	292	0.248308607758847	1.24380370951276	0.0278868813825609	0.240828882631742	0.213206215820331	3267	tags=39%, list=30%, signal=28%	ALDH1A1/PLOD2/H6PD/BCAT1/ELOVL4/TCF7L2/SPHK1/FABP5/CYP27A1/DTYMK/MGST2/PDK4/AVP/LIPA/GPX4/AMACR/ELOVL6/BGLAP/ATP2B4/RDH10/DPYD/SCD/SLC35B4/SLC25A1/MTRR/ACSBG1/SUCLA2/GCH1/PTGS1/STK11/FADS1/MGLL/PTGDS/LTA4H/KYNU/IFNG/PTGES3/ADI1/SPTLC2/SIRT1/CD74/TK1/COQ2/XBP1/NT5E/TK2/PYCARD/CRTC2/INSIG2/GSTP1/OSBPL1A/TPK1/ACACA/PNPLA8/PGM2/QKI/SLC25A12/ABHD2/TBXAS1/PHGDH/MGST3/DHDDS/EP300/ACOT8/ALOX5AP/GLUD1/PGD…
GOBP_LEARNING	GOBP_LEARNING	GOBP_LEARNING	60	0.366006377925421	1.43355696102752	0.0279613624809354	0.240828882631742	0.213206215820331	2835	tags=42%, list=26%, signal=31%	APP/SLC8A3/KIT/DLG4/MEIS2/ITGB1/VDAC1/INSR/CDK5/TLR2/BRSK1/PPP3CB/KRAS/RELN/COMT/HIF1A/ABL1/BTG2/CLDN5/PPT1/PLCB1/UBE3A/BRAF/OPRL1/CLN3
GOBP_IMMUNE_EFFECTOR_PROCESS	GOBP_IMMUNE_EFFECTOR_PROCESS	GOBP_IMMUNE_EFFECTOR_PROCESS	375	0.238578940610562	1.22367566510606	0.0279751332149201	0.240828882631742	0.213206215820331	1875	tags=23%, list=17%, signal=20%	ACP5/CTSG/APP/IGLL1/KLRC3/RNF8/IRF5/ARG1/TNFSF13/CCR2/CFH/KLRB1/IRAK3/KIT/CTSC/LIPA/EOMES/CD36/ANKRD17/UBE2J1/HLA-A/LGALS1/TLR8/TRAF2/CD86/TLR7/MAD2L2/NLRP3/TNFSF4/CLEC4E/KIR3DL1/DDX21/SMAD7/CX3CR1/PTGDS/FCGR2B/IFNG/CTSH/PHF14/F2RL1/RORC/RAB27A/ANGPT1/DYSF/PKN1/HLA-G/P2RX7/PRDX1/CEBPG/ANXA1/SIRT1/CD74/ARL8B/SH2D1B/NDFIP1/UNC13D/TICAM1/FCGR2A/CD84/XBP1/PYCARD/MYB/RABGEF1/DUSP10/IL6R/C5/TWIST1/CD1C…
GOBP_HEART_TRABECULA_MORPHOGENESIS	GOBP_HEART_TRABECULA_MORPHOGENESIS	GOBP_HEART_TRABECULA_MORPHOGENESIS	10	0.648728883993196	1.60534797092581	0.0280153977758768	0.240828882631742	0.213206215820331	1307	tags=40%, list=12%, signal=35%	BMPR1A/EGLN1/FKBP1A/TGFBR3
GOBP_NEGATIVE_REGULATION_OF_IMMUNE_EFFECTOR_PROCESS	GOBP_NEGATIVE_REGULATION_OF_IMMUNE_EFFECTOR_PROCESS	GOBP_NEGATIVE_REGULATION_OF_IMMUNE_EFFECTOR_PROCESS	67	0.356434295782052	1.42797640912696	0.0280811232449298	0.240828882631742	0.213206215820331	2043	tags=36%, list=19%, signal=29%	ACP5/ARG1/CCR2/IRAK3/HLA-A/TNFSF4/SMAD7/CX3CR1/FCGR2B/ANGPT1/HLA-G/ANXA1/NDFIP1/CD84/RABGEF1/DUSP10/TWIST1/KLRD1/GRN/PPP3CB/FGL2/LOXL3/CRK/HAVCR2
GOBP_NADP_METABOLIC_PROCESS	GOBP_NADP_METABOLIC_PROCESS	GOBP_NADP_METABOLIC_PROCESS	22	0.514168388594381	1.58177552802423	0.0281170776676654	0.240828882631742	0.213206215820331	2856	tags=59%, list=27%, signal=43%	TP53I3/H6PD/FMO5/IDH1/RBKS/PGD/RPE/ME2/PGLS/TKT/MDH1/DERA/IDH2
GOBP_REGULATION_OF_LAMELLIPODIUM_ORGANIZATION	GOBP_REGULATION_OF_LAMELLIPODIUM_ORGANIZATION	GOBP_REGULATION_OF_LAMELLIPODIUM_ORGANIZATION	26	0.480581558533609	1.54131104545467	0.0282752120640905	0.241367353507333	0.213682924994329	2653	tags=54%, list=25%, signal=41%	CYFIP1/WASF2/AVIL/CORO1C/CORO1B/CD44/FSCN1/CAPZB/RAC1/PIK3CA/ATP7A/SRC/ACTR2/HSP90AA1
GOBP_LONG_CHAIN_FATTY_ACID_METABOLIC_PROCESS	GOBP_LONG_CHAIN_FATTY_ACID_METABOLIC_PROCESS	GOBP_LONG_CHAIN_FATTY_ACID_METABOLIC_PROCESS	53	0.380133317388548	1.45259007721763	0.0283089148249317	0.241367353507333	0.213682924994329	2210	tags=43%, list=21%, signal=35%	PLA2G4C/CYP1B1/GPX4/CYP4F12/ELOVL6/ACSL4/ACSBG1/PTGS1/FADS1/MGLL/PTGDS/PTGES3/CYP2S1/GSTP1/SLC27A1/PNPLA8/QKI/TBXAS1/MGST3/ACOT8/ACSL3/ABHD6/PLA2G4A
GOBP_CAMP_METABOLIC_PROCESS	GOBP_CAMP_METABOLIC_PROCESS	GOBP_CAMP_METABOLIC_PROCESS	10	-0.675136	-1.5996	0.0285392414570034	0.242778138121736	0.214931894991978	2405	tags=70%, list=22%, signal=54%	PDE4D/ADCY4/PDE7B/PDE7A/PDE8A/PDE4C/ADCY2
GOBP_POSITIVE_REGULATION_OF_MAP_KINASE_ACTIVITY	GOBP_POSITIVE_REGULATION_OF_MAP_KINASE_ACTIVITY	GOBP_POSITIVE_REGULATION_OF_MAP_KINASE_ACTIVITY	41	0.408276733824925	1.47409862973648	0.0289156626506024	0.243911382667411	0.215935158298862	899	tags=24%, list=8%, signal=22%	PDGFC/EZH2/KIT/THBS1/TRAF2/ERBB2/TLR6/PDGFRB/SASH1/INSR
GOBP_PROTEIN_TARGETING_TO_LYSOSOME	GOBP_PROTEIN_TARGETING_TO_LYSOSOME	GOBP_PROTEIN_TARGETING_TO_LYSOSOME	24	0.493687651066685	1.55777813336321	0.0290023201856148	0.243911382667411	0.215935158298862	2579	tags=50%, list=24%, signal=38%	SORT1/GNPTAB/VPS54/SCARB2/LAMP2/SNX16/NAGPA/PIK3R4/NCOA4/SORL1/AP3M1/PXK
GOBP_VISUAL_BEHAVIOR	GOBP_VISUAL_BEHAVIOR	GOBP_VISUAL_BEHAVIOR	24	0.491780612917391	1.5517606801779	0.0290023201856148	0.243911382667411	0.215935158298862	2142	tags=42%, list=20%, signal=33%	APP/KIT/MEIS2/ITGB1/CDK5/KRAS/COMT/HIF1A/GNAT1/DYNLRB1
GOBP_AORTA_DEVELOPMENT	GOBP_AORTA_DEVELOPMENT	GOBP_AORTA_DEVELOPMENT	24	0.491336184774829	1.55035833511045	0.0290023201856148	0.243911382667411	0.215935158298862	1349	tags=33%, list=13%, signal=29%	EGR2/NDST1/BMPR1A/PDGFRB/SOX4/AP2B1/GAA/HECTD1
GOBP_PHOSPHATIDYLCHOLINE_METABOLIC_PROCESS	GOBP_PHOSPHATIDYLCHOLINE_METABOLIC_PROCESS	GOBP_PHOSPHATIDYLCHOLINE_METABOLIC_PROCESS	33	0.438377032237722	1.50110265726676	0.0290545367944749	0.243911382667411	0.215935158298862	2438	tags=42%, list=23%, signal=33%	PLA2G4C/FABP5/ABHD4/CHAT/SCARB1/DBI/SLC27A1/PNPLA8/MBOAT2/ACSL3/CEPT1/PLA2G4A/NR1H3/CHKA
GOBP_POSITIVE_REGULATION_OF_MACROPHAGE_CYTOKINE_PRODUCTION	GOBP_POSITIVE_REGULATION_OF_MACROPHAGE_CYTOKINE_PRODUCTION	GOBP_POSITIVE_REGULATION_OF_MACROPHAGE_CYTOKINE_PRODUCTION	17	0.55246213452966	1.58592450080778	0.0291283889760251	0.243911382667411	0.215935158298862	1677	tags=53%, list=16%, signal=45%	CD36/TLR7/HLA-G/P2RX7/SIRT1/CD74/TICAM1/PYCARD/CARD9
GOBP_REACTIVE_NITROGEN_SPECIES_METABOLIC_PROCESS	GOBP_REACTIVE_NITROGEN_SPECIES_METABOLIC_PROCESS	GOBP_REACTIVE_NITROGEN_SPECIES_METABOLIC_PROCESS	50	0.385308361965711	1.44983268532185	0.0291286102196988	0.243911382667411	0.215935158298862	1149	tags=30%, list=11%, signal=27%	ACP5/CYP1B1/JAK2/CD36/KLF4/ATP2B4/SOD2/DDAH2/TLR6/GCH1/CX3CR1/IFNG/INSR/DYNLL1/TICAM1
GOBP_MEMBRANE_LIPID_METABOLIC_PROCESS	GOBP_MEMBRANE_LIPID_METABOLIC_PROCESS	GOBP_MEMBRANE_LIPID_METABOLIC_PROCESS	103	0.314448358540698	1.36364179792771	0.0293280182232346	0.24503297368207	0.216928104715091	1634	tags=27%, list=15%, signal=23%	CERKL/ELOVL4/SPHK1/MGST2/CYP1B1/ST8SIA1/KIT/CEL/B3GNT5/SMPDL3A/NEU1/ELOVL6/SCCPDH/HEXB/VPS54/SCARB2/SPTLC2/PRKD3/NAGA/TM9SF2/P2RX7/TEX2/PIGS/PIGF/FUCA1/SGPL1/ST8SIA4/ST3GAL6
GOBP_POSITIVE_REGULATION_OF_MITOTIC_NUCLEAR_DIVISION	GOBP_POSITIVE_REGULATION_OF_MITOTIC_NUCLEAR_DIVISION	GOBP_POSITIVE_REGULATION_OF_MITOTIC_NUCLEAR_DIVISION	23	0.500635877698791	1.55781855812765	0.0294526901669759	0.24552654631401	0.217365065398289	1105	tags=30%, list=10%, signal=27%	AURKA/SPHK1/UBE2C/NUSAP1/PDGFRB/INSR/CDC20
GOBP_MULTICELLULAR_ORGANISMAL_LEVEL_HOMEOSTASIS	GOBP_MULTICELLULAR_ORGANISMAL_LEVEL_HOMEOSTASIS	GOBP_MULTICELLULAR_ORGANISMAL_LEVEL_HOMEOSTASIS	417	0.233160177367908	1.20722240410145	0.0296470588235294	0.246185506167777	0.217948443667805	2201	tags=25%, list=20%, signal=21%	PDGFC/ACP5/ALDH1A1/EZH2/EXT1/TRIM32/FABP5/CYBRD1/JAM3/CCR2/CEBPA/ZNF516/PDK4/JAK2/KIT/AVP/LIPA/CD36/TMOD3/CYP4F12/ELOVL6/BGLAP/ADRB2/TNFRSF17/LGALS2/SOD2/SCD/COL14A1/KCNQ1/ITGB1/BBS12/STK11/SMAP1/HYAL2/CSF1R/CX3CR1/SLC40A1/VPS54/CTSH/MAFB/SOX4/ANGPT1/FTO/PKN1/MAK/P2RX7/PRDX1/CEBPG/ANXA1/SIRT1/CD74/IL15/TPP1/PMAIP1/RACGAP1/PRMT1/NAPSA/CDH23/CHMP4B/NT5E/PCSK1N/TGFBR3/MYB/RMI1/CDH2/SLC25A5/TWIST1/AC…
GOBP_SMOOTH_MUSCLE_CELL_PROLIFERATION	GOBP_SMOOTH_MUSCLE_CELL_PROLIFERATION	GOBP_SMOOTH_MUSCLE_CELL_PROLIFERATION	75	0.341334649277978	1.39601090869005	0.0296632816675575	0.246185506167777	0.217948443667805	1832	tags=28%, list=17%, signal=23%	TCF7L2/BMPR1A/ANG/JAK2/HPGD/BMPR2/KLF4/AIF1/THBS1/SOD2/PDGFRB/IFNG/PTEN/TRIB1/MMP2/MYB/IL6R/MDM2/CDKN1A/IRAK4/GNA13
GOBP_NEGATIVE_REGULATION_OF_NUCLEOCYTOPLASMIC_TRANSPORT	GOBP_NEGATIVE_REGULATION_OF_NUCLEOCYTOPLASMIC_TRANSPORT	GOBP_NEGATIVE_REGULATION_OF_NUCLEOCYTOPLASMIC_TRANSPORT	15	0.569218675145718	1.58116634873882	0.0299040392769471	0.247634555339852	0.219231289342873	2470	tags=53%, list=23%, signal=41%	CD36/ANGPT1/NUP153/CDK5/TXN/PARK7/BARD1/MDFIC
GOBP_POSITIVE_REGULATION_OF_PEPTIDYL_THREONINE_PHOSPHORYLATION	GOBP_POSITIVE_REGULATION_OF_PEPTIDYL_THREONINE_PHOSPHORYLATION	GOBP_POSITIVE_REGULATION_OF_PEPTIDYL_THREONINE_PHOSPHORYLATION	12	0.609969726157785	1.59156312949734	0.0300996102208748	0.247912718709179	0.219477547842709	2272	tags=50%, list=21%, signal=39%	APP/SPHK1/CALM1/CAB39/AXIN1/RIPK2
GOBP_AMINOGLYCAN_CATABOLIC_PROCESS	GOBP_AMINOGLYCAN_CATABOLIC_PROCESS	GOBP_AMINOGLYCAN_CATABOLIC_PROCESS	15	0.568430174374323	1.57897606416081	0.0301272037491631	0.247912718709179	0.219477547842709	2680	tags=60%, list=25%, signal=45%	HYAL3/HEXB/HYAL2/CHI3L2/GNS/FUCA1/CD44/GLB1/SGSH
GOBP_REGULATION_OF_LEUKOCYTE_DEGRANULATION	GOBP_REGULATION_OF_LEUKOCYTE_DEGRANULATION	GOBP_REGULATION_OF_LEUKOCYTE_DEGRANULATION	34	0.43354771274803	1.49577	0.0301363310212868	0.247912718709179	0.219477547842709	3855	tags=59%, list=36%, signal=38%	CCR2/FCGR2B/F2RL1/UNC13D/CD84/RABGEF1/LYN/PDPK1/AP1G1/SYK/C12orf4/ITGB2/STXBP2/GAB2/PRAM1/SNX4/SPI1/LAMP1/HLA-F/LGALS9
GOBP_CELLULAR_RESPONSE_TO_TOXIC_SUBSTANCE	GOBP_CELLULAR_RESPONSE_TO_TOXIC_SUBSTANCE	GOBP_CELLULAR_RESPONSE_TO_TOXIC_SUBSTANCE	67	0.353768028876185	1.41729459122372	0.03068122724909	0.25145878920496	0.222616890031136	2020	tags=33%, list=19%, signal=27%	ALDH1A1/PRDX6/MGST1/MGST2/CYP1B1/TXNRD1/CD36/GPX4/HP/SOD2/GCH1/PTGS1/GSR/PRDX1/GSTP1/PRDX3/ESD/SLC39A8/HBG2/MGST3/ALOX5AP/TXN
GOBP_POSITIVE_REGULATION_OF_CHEMOKINE_PRODUCTION	GOBP_POSITIVE_REGULATION_OF_CHEMOKINE_PRODUCTION	GOBP_POSITIVE_REGULATION_OF_CHEMOKINE_PRODUCTION	48	0.386749450882915	1.44696983102944	0.0307017543859649	0.25145878920496	0.222616890031136	2055	tags=48%, list=19%, signal=39%	APP/TRIM32/OAS3/AIF1/TLR7/TNFSF4/CSF1R/IFNG/F2RL1/CD74/TICAM1/CD84/PYCARD/IL6R/C5/TWIST1/DDX3X/TLR2/MBP/CARD9/FFAR3/HAVCR2/HIF1A
GOBP_DEFENSE_RESPONSE_TO_BACTERIUM	GOBP_DEFENSE_RESPONSE_TO_BACTERIUM	GOBP_DEFENSE_RESPONSE_TO_BACTERIUM	133	0.297409461799065	1.34381145123497	0.0307785153892577	0.251537081008715	0.222686201896997	1695	tags=26%, list=16%, signal=22%	BPI/DEFA1/DEFA4/DEFA3/ACP5/CTSG/SLPI/RNASE4/ANG/CD36/OAS3/ANKRD17/HP/HLA-A/CLEC4E/TLR6/RNASE6/RNASE10/MPEG1/F2RL1/SLC30A1/P2RX7/CAMP/CASP7/PYCARD/SHC1/IL6R/TBK1/TLR2/GRN/C5AR1/FCER1G/TNFSF8/CARD9/CEBPB
GOBP_NON_MEMBRANE_BOUNDED_ORGANELLE_ASSEMBLY	GOBP_NON_MEMBRANE_BOUNDED_ORGANELLE_ASSEMBLY	GOBP_NON_MEMBRANE_BOUNDED_ORGANELLE_ASSEMBLY	219	0.264578707783527	1.28235766872984	0.0308920513710517	0.251578914810572	0.22272323743231	3526	tags=43%, list=33%, signal=30%	MYOM2/PLA2G4C/PGM5/AURKA/UHRF1/SAC3D1/MYL9/CENPE/SASS6/MAPK9/TMOD3/CSRP1/PLS1/TRIM37/STIL/PUM2/RCC1/ITGB1/PDGFRB/STAG1/MEF2A/MSN/DHX29/PTEN/KIF15/LSM14A/DDX6/VPS4B/PISD/CDC20/AKAP13/RACGAP1/CHMP4B/SENP6/KIF3B/TUBB1/FLII/DDX3X/PPAN/NEK6/BCCIP/C9orf72/MAPRE2/MAPRE1/SQLE/GPSM2/FSCN1/MOSPD2/PRKAR1A/YTHDF2/MYBPH/UBAP2L/NCOR1/CEP63/CNOT6/HCK/G3BP2/DHX30/CNOT1/SRC/DYNC1H1/EIF5B/G3BP1/SUGT1/FBXO5/SMAD4/C…
GOBP_CELL_MIGRATION_INVOLVED_IN_SPROUTING_ANGIOGENESIS	GOBP_CELL_MIGRATION_INVOLVED_IN_SPROUTING_ANGIOGENESIS	GOBP_CELL_MIGRATION_INVOLVED_IN_SPROUTING_ANGIOGENESIS	27	0.472039068662496	1.53452623956461	0.031015037593985	0.251578914810572	0.22272323743231	1307	tags=33%, list=12%, signal=29%	MIA3/KLF4/THBS1/SPRED1/ITGB1/MAP3K3/EPHB4/ANXA1/TGFBR3
GOBP_ENSHEATHMENT_OF_NEURONS	GOBP_ENSHEATHMENT_OF_NEURONS	GOBP_ENSHEATHMENT_OF_NEURONS	73	0.343601833331855	1.39732634703862	0.031040941932031	0.251578914810572	0.22272323743231	1680	tags=27%, list=16%, signal=23%	TNFRSF21/EGR2/ZNF24/SLC8A3/JAM3/EPB41L3/ATRN/CYFIP1/CTSC/ERBB2/ACSBG1/HEXB/WASF3/PTEN/XK/PPP3R1/TLR2/DAG1/MBP/QKI
GOBP_CELLULAR_RESPONSE_TO_XENOBIOTIC_STIMULUS	GOBP_CELLULAR_RESPONSE_TO_XENOBIOTIC_STIMULUS	GOBP_CELLULAR_RESPONSE_TO_XENOBIOTIC_STIMULUS	84	0.335128003153718	1.39848038408362	0.0310524869469635	0.251578914810572	0.22272323743231	1483	tags=25%, list=14%, signal=22%	UGT2B11/FMO5/SULT1A3/CYP1B1/SULT1A2/RAP2A/ABCC3/CYP4F12/SULT1A4/ABCB1/KCNQ1/PRNP/ABCC4/RORC/ABCA1/EFTUD2/CYP2S1/GSTP1/CBR3/BPHL/CYP26A1
GOBP_DIGESTIVE_TRACT_MORPHOGENESIS	GOBP_DIGESTIVE_TRACT_MORPHOGENESIS	GOBP_DIGESTIVE_TRACT_MORPHOGENESIS	15	-0.5939	-1.57715	0.031334903097265	0.253318665859747	0.224263441969285	43	tags=20%, list=0%, signal=20%	SHOX2/EPHB3/AHI1
GOBP_MUSCLE_CONTRACTION	GOBP_MUSCLE_CONTRACTION	GOBP_MUSCLE_CONTRACTION	131	0.297330698317375	1.33995254838692	0.0314842578710645	0.253977537093522	0.224846741783373	1857	tags=27%, list=17%, signal=23%	MYOM2/SPHK1/SLC8A3/DSC2/MYL9/ACTA2/KIT/CALD1/TMOD3/ADRB2/LTB4R/ATP2B4/EHD3/SMTN/PDE5A/CHUK/KCNQ1/SRI/SMAD7/TNNI2/ATP2A2/VPS54/ADRA2C/FKBP1A/SULF2/CHRNB1/CALM1/GAA/ATP1A1/PROK2/RAP1GDS1/ROCK1/TPM4/SNTB1/KCNE3/JUP
GOBP_ANTIGEN_PROCESSING_AND_PRESENTATION_OF_ENDOGENOUS_ANTIGEN	GOBP_ANTIGEN_PROCESSING_AND_PRESENTATION_OF_ENDOGENOUS_ANTIGEN	GOBP_ANTIGEN_PROCESSING_AND_PRESENTATION_OF_ENDOGENOUS_ANTIGEN	19	0.531228749170122	1.57879665093149	0.0316312697695436	0.254581086572464	0.225381065154637	3719	tags=63%, list=35%, signal=41%	IDE/HLA-A/HLA-G/CD74/CD1C/CD1D/HLA-H/TAPBP/TAP2/ATG5/HLA-B/HLA-F
GOBP_ENDOPLASMIC_RETICULUM_ORGANIZATION	GOBP_ENDOPLASMIC_RETICULUM_ORGANIZATION	GOBP_ENDOPLASMIC_RETICULUM_ORGANIZATION	35	0.426026173910989	1.48253463545643	0.0316968541468065	0.254581086572464	0.225381065154637	1508	tags=34%, list=14%, signal=30%	RTN1/MIA3/TRAM2/RTN3/DNM1L/TOR1AIP2/REEP4/REEP5/RAB18/ARL6IP1/NOMO2/LRRK2
GOBP_REGULATION_OF_NUCLEOCYTOPLASMIC_TRANSPORT	GOBP_REGULATION_OF_NUCLEOCYTOPLASMIC_TRANSPORT	GOBP_REGULATION_OF_NUCLEOCYTOPLASMIC_TRANSPORT	79	0.339255947239606	1.40121777134652	0.0317631224764468	0.254581086572464	0.225381065154637	2672	tags=37%, list=25%, signal=28%	DHX9/JAK2/CAMK1/CD36/ECT2/NUP214/HYAL2/IFNG/RIOK2/ANGPT1/NUP153/CPSF6/CDK5/PTPN11/MDM2/TRIM28/XPO1/EP300/JUP/TXN/IFI27/FRAT1/PARK7/BARD1/MDFIC/NCBP2/PPP1CC/HSP90AA1/MX2
GOBP_MUSCLE_CELL_DEVELOPMENT	GOBP_MUSCLE_CELL_DEVELOPMENT	GOBP_MUSCLE_CELL_DEVELOPMENT	75	0.339772110426526	1.38962034363463	0.0323356493853554	0.258616101814926	0.228953270951639	1565	tags=25%, list=15%, signal=22%	MYOM2/PGM5/BMPR1A/MYL9/FBXO22/TMOD3/CSRP1/COL14A1/ITGB1/MAML1/PDGFRB/MEF2A/ATP2A2/AKAP13/CHRNB1/XK/FLII/MAP2K4/PPP3CB
GOBP_HEPATICOBILIARY_SYSTEM_DEVELOPMENT	GOBP_HEPATICOBILIARY_SYSTEM_DEVELOPMENT	GOBP_HEPATICOBILIARY_SYSTEM_DEVELOPMENT	69	0.350685631951507	1.4128419351718	0.0325459317585302	0.259742905271169	0.229950831951191	3230	tags=42%, list=30%, signal=30%	EZH2/AURKA/MPST/CEBPA/LIPA/TYMS/SOD2/NPC1/NIPBL/CEBPG/SULF2/XBP1/TGFBR3/SRD5A1/CEBPB/ACO2/ZMPSTE24/PCNA/PIK3CA/ATP7A/PCK2/PHF2/CITED2/SP3/UCP2/ACADM/NOTCH2/CDKN2B/UPF2
GOBP_POSITIVE_REGULATION_OF_NEURAL_PRECURSOR_CELL_PROLIFERATION	GOBP_POSITIVE_REGULATION_OF_NEURAL_PRECURSOR_CELL_PROLIFERATION	GOBP_POSITIVE_REGULATION_OF_NEURAL_PRECURSOR_CELL_PROLIFERATION	16	0.556395636640952	1.57173587221965	0.0328237410071942	0.260960088888693	0.2310284066599	2833	tags=50%, list=26%, signal=37%	TOX/ITGB1/CX3CR1/DISC1/LYN/HIF1A/NAP1L1/VEGFA
GOBP_RENAL_TUBULE_DEVELOPMENT	GOBP_RENAL_TUBULE_DEVELOPMENT	GOBP_RENAL_TUBULE_DEVELOPMENT	32	-0.473578	-1.51344	0.0328378845489112	0.260960088888693	0.2310284066599	1879	tags=28%, list=17%, signal=23%	GATA3/DLL1/WNT2B/KLHL3/STAT1/SOX8/LZTS2/LAMA5/AHI1
GOBP_MACROPHAGE_ACTIVATION_INVOLVED_IN_IMMUNE_RESPONSE	GOBP_MACROPHAGE_ACTIVATION_INVOLVED_IN_IMMUNE_RESPONSE	GOBP_MACROPHAGE_ACTIVATION_INVOLVED_IN_IMMUNE_RESPONSE	14	0.573669655081149	1.56350566814292	0.0329646017699115	0.261412085645718	0.23142856015094	2691	tags=50%, list=25%, signal=38%	CX3CR1/IFNG/DYSF/TICAM1/GRN/HAVCR2/SYK
GOBP_POSITIVE_REGULATION_OF_CELL_DEVELOPMENT	GOBP_POSITIVE_REGULATION_OF_CELL_DEVELOPMENT	GOBP_POSITIVE_REGULATION_OF_CELL_DEVELOPMENT	228	0.261090506831683	1.27108576907438	0.0330985915492958	0.261803175491362	0.231774792650648	2878	tags=36%, list=27%, signal=27%	EGR2/AURKA/TRIM32/TIAM2/ZNF365/VNN1/SERPINE2/KIT/CYFIP1/ZBTB16/BMPR2/LGALS1/NIN/PDE5A/CD86/STAU2/CCR1/NLRP3/TNFSF4/TOX/MME/ITGB1/LRP8/STK11/SMAD7/CX3CR1/IFNG/SOX4/DBN1/SLC30A1/SMARCC1/PLXNB2/HLA-G/TRIB1/ANXA1/SMARCD2/CD74/IL15/EIF4G2/XBP1/DISC1/MYB/DUSP10/FXR2/TLR2/NUMB/NPTN/KRAS/DAG1/QKI/RELN/LYN/EP300/MACF1/MAP1B/PPARGC1B/RIPK1/PLXNC1/HIF1A/RAB21/SOX13/CLDN5/RIPK2/NAP1L1/XRCC6/RUFY3/ACIN1/CD4/R…
GOBP_ARACHIDONIC_ACID_METABOLIC_PROCESS	GOBP_ARACHIDONIC_ACID_METABOLIC_PROCESS	GOBP_ARACHIDONIC_ACID_METABOLIC_PROCESS	26	0.472286771017338	1.51470817775925	0.0332233741753063	0.261803175491362	0.231774792650648	2210	tags=54%, list=21%, signal=43%	PLA2G4C/CYP1B1/GPX4/CYP4F12/PTGS1/MGLL/PTGDS/PTGES3/CYP2S1/PNPLA8/TBXAS1/MGST3/ABHD6/PLA2G4A
GOBP_REGULATION_OF_ENDOCYTOSIS	GOBP_REGULATION_OF_ENDOCYTOSIS	GOBP_REGULATION_OF_ENDOCYTOSIS	164	0.276995443275213	1.29181187482837	0.0332579916047788	0.261803175491362	0.231774792650648	2919	tags=38%, list=27%, signal=28%	SPHK1/RIN3/CD36/DLG4/ITGAV/SIRPB1/ANXA2/SMAP1/SCARB1/FCGR2B/SCAMP5/IFNG/INSR/F2RL1/RAB27A/ANGPT1/DYSF/BMP2K/IL15/FCGR2A/MIB1/CD14/PYCARD/RABGEF1/WASL/SDCBP/EHD4/PPP3R1/TLR2/LRRK2/NUMB/PPP3CB/ROCK1/TSG101/LRPAP1/FCER1G/PLSCR1/RALA/ARRB1/RAB21/ABL1/CYBA/RAC1/SFTPD/PPT1/PACSIN2/NR1H3/ARF1/HCK/RUFY1/DAB2/CBL/SRC/SYK/PICALM/ACTB/DTNBP1/VEGFA/CLN3/RAB4A/FCN1/PTPRJ/ATXN2
GOBP_REGULATION_OF_PROTEIN_TYROSINE_KINASE_ACTIVITY	GOBP_REGULATION_OF_PROTEIN_TYROSINE_KINASE_ACTIVITY	GOBP_REGULATION_OF_PROTEIN_TYROSINE_KINASE_ACTIVITY	30	0.448742743927872	1.50322679606744	0.0332936979785969	0.261803175491362	0.231774792650648	775	tags=20%, list=7%, signal=19%	RAP2B/APP/DLG4/SOCS4/HYAL2/CSF1R
GOBP_NEGATIVE_REGULATION_OF_TRANSPORT	GOBP_NEGATIVE_REGULATION_OF_TRANSPORT	GOBP_NEGATIVE_REGULATION_OF_TRANSPORT	212	0.264658234792352	1.27648757775494	0.0334367459496725	0.262376813605082	0.232282635439852	2372	tags=31%, list=22%, signal=24%	FRMD4A/DERL2/FABP5/CCR2/RIN3/SERPINE2/CYFIP1/CD36/DLG4/ITGAV/UBE2J1/YOD1/THBS1/PNKD/ANXA2/SRI/HECW2/FCGR2B/VDAC1/SCAMP5/F2RL1/ADRA2C/ANGPT1/SLC30A1/PTEN/SESTD1/DYSF/NUP153/ANXA1/VPS4B/CD74/NMB/NDFIP1/CD84/CALM1/CDK5/ATP9A/RABGEF1/ARFIP1/SDCBP/PTPN11/ISCU/PPP3R1/TLR2/STK39/LRRK2/PPP3CB/LRPAP1/CAB39/PLSCR1/KCNE3/MAP1B/GRB10/IRS2/TXN/RAC1/GHRL/PACSIN2/YWHAQ/RAP1B/NR1H3/UBQLN1/PARK7/BARD1/ATP7A
GOBP_NEGATIVE_REGULATION_OF_LEUKOCYTE_MEDIATED_IMMUNITY	GOBP_NEGATIVE_REGULATION_OF_LEUKOCYTE_MEDIATED_IMMUNITY	GOBP_NEGATIVE_REGULATION_OF_LEUKOCYTE_MEDIATED_IMMUNITY	42	0.399942495464803	1.45227127219523	0.0335101253616201	0.262402508846326	0.232305383480247	2043	tags=33%, list=19%, signal=27%	ARG1/CCR2/HLA-A/SMAD7/CX3CR1/FCGR2B/HLA-G/NDFIP1/CD84/RABGEF1/KLRD1/PPP3CB/CRK/HAVCR2
GOBP_REGULATION_OF_OSTEOBLAST_DIFFERENTIATION	GOBP_REGULATION_OF_OSTEOBLAST_DIFFERENTIATION	GOBP_REGULATION_OF_OSTEOBLAST_DIFFERENTIATION	51	0.378598898981968	1.43127512193981	0.0336300692383778	0.262791960666489	0.232650165833235	751	tags=16%, list=7%, signal=15%	FBN2/FAM20C/BMPR1A/CEBPA/BMPR2/ZHX3/LRP3/RUNX2
GOBP_REGULATION_OF_CELL_CYCLE_PHASE_TRANSITION	GOBP_REGULATION_OF_CELL_CYCLE_PHASE_TRANSITION	GOBP_REGULATION_OF_CELL_CYCLE_PHASE_TRANSITION	227	0.261246394948555	1.2699575726662	0.0337671473795287	0.263313401336616	0.233111798137623	1744	tags=23%, list=16%, signal=20%	EZH2/APP/AURKA/UBE2C/CENPE/SASS6/TMOD3/KLF4/AIF1/ANKRD17/ATP2B4/STIL/CDC7/CTDSPL/RDX/RAD51C/RAD21/MAD2L2/USP47/KLF11/HECW2/WEE1/RAD50/GPR132/RIOK2/CCND2/PTEN/SMARCC1/KLHL18/TAOK1/ANXA1/VPS4B/SMARCD2/CDC20/FEM1B/CDC5L/SLFN11/TAOK2/UBE2E2/PTPN11/DDX3X/MDM2/RBBP8/EIF4G1/BRSK1/NEK6/CDCA5/CDKN1A/CDKN2C/BCL7C/SETMAR/STK38
GOBP_INTERLEUKIN_1_PRODUCTION	GOBP_INTERLEUKIN_1_PRODUCTION	GOBP_INTERLEUKIN_1_PRODUCTION	69	0.349774455302375	1.40917098756817	0.0338582677165354	0.263414412015118	0.233201223061601	1351	tags=30%, list=13%, signal=27%	ACP5/APP/ORM1/SPHK1/JAK2/CD36/TLR8/RAD21/NLRP3/TLR6/CD33/CX3CR1/IFNG/IL1R2/F2RL1/IL16/P2RX7/ANXA1/TMED10/PYCARD/GSTP1
GOBP_EXOCYTOSIS	GOBP_EXOCYTOSIS	GOBP_EXOCYTOSIS	188	0.271028682206256	1.28663669133304	0.0339208513468573	0.263414412015118	0.233201223061601	3719	tags=49%, list=35%, signal=33%	CCL8/HYAL3/CCR2/ITSN1/MIA3/SCRN1/RIMS3/KIT/RAB11B/CCR1/ANXA2/ABCC4/PTGDS/FCGR2B/ATP2A2/SCAMP5/IFNG/NSF/F2RL1/RAB27A/LIN7A/P2RX7/ANXA1/VPS4B/ARL8B/UNC13D/TMED10/CD84/VPS18/MYH9/CDK5/SNX19/ATP9A/STXBP5/RABGEF1/ATP13A2/RAB11FIP2/SDCBP/ARFGEF1/COPS5/LRRK2/PPP3CB/TSG101/NKG7/STX11/RALA/LYN/RAB8B/PDPK1/LAT2/RAB21/CCL3/RAB5A/RAP1B/S100A10/EXOC2/SCAMP1/AP1G1/HCK/CBL/LLGL1/SYK/C12orf4/FCGR3A/DTNBP1/BRAF/C…
GOBP_CELL_KILLING	GOBP_CELL_KILLING	GOBP_CELL_KILLING	127	0.294882511428258	1.3227529663089	0.0340136054421769	0.263587836791031	0.233354756308102	1640	tags=24%, list=15%, signal=21%	DEFA1/DEFA4/DEFA3/CTSG/KLRC3/ARG1/CFH/KLRB1/CTSC/HLA-A/KIR3DL1/CX3CR1/FCGR2B/IFNG/CTSH/F2RL1/RAB27A/HLA-G/P2RX7/CAMP/PRDX1/CEBPG/ARL8B/UNC13D/FCGR2A/C5/CD1C/KLRD1/PPP3CB/NKG7/PRF1
GOBP_REGULATION_OF_TRANSMEMBRANE_RECEPTOR_PROTEIN_SERINE_THREONINE_KINASE_SIGNALING_PATHWAY	GOBP_REGULATION_OF_TRANSMEMBRANE_RECEPTOR_PROTEIN_SERINE_THREONINE_KINASE_SIGNALING_PATHWAY	GOBP_REGULATION_OF_TRANSMEMBRANE_RECEPTOR_PROTEIN_SERINE_THREONINE_KINASE_SIGNALING_PATHWAY	107	0.309281700983695	1.34862823882369	0.0344530577088717	0.265758374224901	0.235276336757734	2766	tags=38%, list=26%, signal=29%	FBN2/SNX25/BMPR1A/JAK2/BMPR2/CDKN1C/THBS1/LATS2/SPRED1/STK11/SMAD7/SMAD2/NUP93/SIRT1/FKBP1A/PRMT1/TGFBR3/CSNK2B/SDCBP/GLCE/USP15/NOMO1/EP300/SORL1/PDPK1/HSPA5/LEMD3/AXIN1/ABL1/FAM89B/PARP1/ING1/TGFB3/HSP90AB1/DAB2/CITED2/ING2/SAP30/SMAD4/HSPA1A/CREBBP
GOBP_SPHINGOLIPID_METABOLIC_PROCESS	GOBP_SPHINGOLIPID_METABOLIC_PROCESS	GOBP_SPHINGOLIPID_METABOLIC_PROCESS	71	0.345270463439477	1.3988502076938	0.0345010615711253	0.265758374224901	0.235276336757734	1093	tags=25%, list=10%, signal=23%	CERKL/ELOVL4/SPHK1/ST8SIA1/KIT/CEL/B3GNT5/SMPDL3A/NEU1/ELOVL6/HEXB/VPS54/SCARB2/SPTLC2/PRKD3/TM9SF2/P2RX7/TEX2
GOBP_MYELOID_CELL_ACTIVATION_INVOLVED_IN_IMMUNE_RESPONSE	GOBP_MYELOID_CELL_ACTIVATION_INVOLVED_IN_IMMUNE_RESPONSE	GOBP_MYELOID_CELL_ACTIVATION_INVOLVED_IN_IMMUNE_RESPONSE	69	0.348683080750949	1.40477405882987	0.0346456692913386	0.265758374224901	0.235276336757734	3640	tags=48%, list=34%, signal=32%	CCR2/KIT/CX3CR1/PTGDS/IFNG/F2RL1/DYSF/UNC13D/TICAM1/CD84/PYCARD/RABGEF1/GRN/FCER1G/LYN/PDPK1/LAT2/HAVCR2/DNASE1L3/CCL3/CBL/SYK/MYD88/C12orf4/ITGB2/STXBP2/GAB2/PRAM1/VAMP3/SNX4/DOCK2/SPI1/PTPN6
GOBP_POSITIVE_REGULATION_OF_TYPE_I_INTERFERON_PRODUCTION	GOBP_POSITIVE_REGULATION_OF_TYPE_I_INTERFERON_PRODUCTION	GOBP_POSITIVE_REGULATION_OF_TYPE_I_INTERFERON_PRODUCTION	58	0.363107199225221	1.41390701938712	0.0346484572584724	0.265758374224901	0.235276336757734	2712	tags=48%, list=25%, signal=36%	ARRDC4/IRF5/DHX9/PTPN22/OAS3/TLR8/TLR7/CHUK/TICAM2/NMB/TICAM1/UAP1/CD14/POLR3B/PTPN11/TBK1/DDX3X/TLR2/ZCCHC3/POLR3F/OAS2/RIPK2/TRAF3/DHX36/G3BP1/HSP90AA1/SYK/MYD88
GOBP_REGULATION_OF_TUMOR_NECROSIS_FACTOR_MEDIATED_SIGNALING_PATHWAY	GOBP_REGULATION_OF_TUMOR_NECROSIS_FACTOR_MEDIATED_SIGNALING_PATHWAY	GOBP_REGULATION_OF_TUMOR_NECROSIS_FACTOR_MEDIATED_SIGNALING_PATHWAY	40	0.405681732206471	1.45428156093689	0.0346487006737247	0.265758374224901	0.235276336757734	3311	tags=50%, list=31%, signal=35%	EXT1/SPHK1/TRIM32/TRAF2/RFFL/MIB2/F2RL1/PYCARD/GSTP1/SPPL2A/RIPK1/HSPA1B/SYK/CASP1/HSPA1A/DICER1/SPATA2/MAPKAPK2/PIAS3/PPP2CB
GOBP_NEGATIVE_REGULATION_OF_CELLULAR_SENESCENCE	GOBP_NEGATIVE_REGULATION_OF_CELLULAR_SENESCENCE	GOBP_NEGATIVE_REGULATION_OF_CELLULAR_SENESCENCE	12	0.602798213151449	1.57285086363541	0.0348635773061932	0.26685965205947	0.236251299881382	3208	tags=75%, list=30%, signal=53%	MAP3K3/GCH1/PTEN/SIRT1/TWIST1/ABL1/TERF2/FBXO5/BCL6
GOBP_SYNAPTIC_VESICLE_PRIMING	GOBP_SYNAPTIC_VESICLE_PRIMING	GOBP_SYNAPTIC_VESICLE_PRIMING	11	-0.642583	-1.56982	0.0350712678169542	0.267901541711959	0.237173686547308	536	tags=36%, list=5%, signal=35%	SNAP23/SNAP25/UNC13A/NAPA
GOBP_ESTABLISHMENT_OR_MAINTENANCE_OF_CELL_POLARITY	GOBP_ESTABLISHMENT_OR_MAINTENANCE_OF_CELL_POLARITY	GOBP_ESTABLISHMENT_OR_MAINTENANCE_OF_CELL_POLARITY	118	0.30213803008869	1.33928510637867	0.0354319180087848	0.270105232396907	0.239124617626015	2920	tags=43%, list=27%, signal=32%	FRMD4A/SDCCAG8/JAM3/MAP7/RAP2A/DLG4/CTNNA1/CLIC4/ITGB1/DOCK8/STK11/WEE1/GOLPH3/MSN/SLC9A6/SH3BP1/LIN7A/MYH9/MARK2/RAB11FIP2/ARFGEF1/CAP1/BRSK1/ROCK1/GBF1/MAP1B/RHOQ/MAPRE1/CRK/GPSM2/FSCN1/ABL1/FAM89B/UST/RAC1/CKAP5/DOCK7/RAP1B/RUFY3/MYO9A/CRKL/ARHGEF11/KCNJ8/ACTR2/LLGL1/PDZD11/AMOT/ACTB/PARVB/RHOG/PARVG
GOBP_REGULATION_OF_CELLULAR_CATABOLIC_PROCESS	GOBP_REGULATION_OF_CELLULAR_CATABOLIC_PROCESS	GOBP_REGULATION_OF_CELLULAR_CATABOLIC_PROCESS	274	0.248101815092591	1.23224813944531	0.0355624275222265	0.270549118324581	0.239517590586155	3031	tags=37%, list=28%, signal=27%	APP/TRIM32/BMF/ULK2/PTPN22/SNX30/DAPK1/DHRSX/ADRB2/HP/ATP2B4/DAPK2/DNM1L/VPS13D/ANXA2/DEPDC5/SH3GLB1/IDH1/STK11/TIMP2/EIF4G3/SCARB1/VDAC1/FEZ2/IFNG/NPC1/SCARB2/INSR/SPTLC2/ATP6V1E2/P2RX7/SIRT1/TLK2/TICAM1/HERC1/EIF4G2/CHMP4B/BNIP3L/PYCARD/CDK5/TRIM5/ATP6V1C1/ATP13A2/SLC25A5/TWIST1/PLEKHF1/TBK1/TBC1D14/LRRK2/EIF4G1/UBE2A/SLC25A4/CASP3/ROCK1/PIK3R4/VPS26B/C9orf72/LARP1/CAPNS1/ATP6V1D/EP300/SORL1/SC…
GOBP_RESPONSE_TO_TRANSFORMING_GROWTH_FACTOR_BETA	GOBP_RESPONSE_TO_TRANSFORMING_GROWTH_FACTOR_BETA	GOBP_RESPONSE_TO_TRANSFORMING_GROWTH_FACTOR_BETA	127	0.293767403897652	1.31775093418866	0.0357882283348122	0.271714682874649	0.240549466847419	2766	tags=39%, list=26%, signal=29%	FBN2/SNX25/BMPR1A/ACTA2/HPGD/CDKN1C/THBS1/LATS2/SPRED1/ITGB1/STK11/SMAD7/HYAL2/CX3CR1/ITGB5/SMAD2/SIRT1/FKBP1A/TGFBR3/SDCBP/ROCK1/USP15/GCNT2/EP300/LIMS1/CRK/PDPK1/HSPA5/LEMD3/AXIN1/ABL1/FAM89B/CLDN5/PARP1/APAF1/PAK2/FURIN/ING1/TGFB3/CRKL/HSP90AB1/DAB2/SRC/CITED2/ING2/SAP30/SMAD4/HSPA1A/CREBBP
GOBP_PEPTIDE_METABOLIC_PROCESS	GOBP_PEPTIDE_METABOLIC_PROCESS	GOBP_PEPTIDE_METABOLIC_PROCESS	38	0.409174207603877	1.45351879140854	0.0361157617794786	0.273646348867588	0.242259574007668	2737	tags=50%, list=25%, signal=37%	PAM/ECE1/MGST2/IDE/MME/LTA4H/CTSH/CPD/IMMP2L/TPP1/SPCS1/SPCS3/ABCB9/SPCS2/FURIN/PARL/TAPBP/MIPEP/NPEPPS
GOBP_MUSCLE_CELL_PROLIFERATION	GOBP_MUSCLE_CELL_PROLIFERATION	GOBP_MUSCLE_CELL_PROLIFERATION	100	0.314553507865678	1.35749342864817	0.0365476525161653	0.276189430642642	0.244510968590643	2712	tags=35%, list=25%, signal=26%	TCF7L2/BMPR1A/ANG/JAK2/HPGD/BMPR2/KLF4/AIF1/THBS1/SOD2/PDGFRB/IFNG/ANGPT1/PTEN/TRIB1/MMP2/TGFBR3/MYB/IL6R/MDM2/CDKN1A/IRAK4/KPNA1/GNA13/ABL1/PRKAR1A/FOXC2/PIK3CA/XRCC6/TGFB3/RUNX1/SRC/CITED2/SUGT1/MYD88
GOBP_ATRIOVENTRICULAR_VALVE_DEVELOPMENT	GOBP_ATRIOVENTRICULAR_VALVE_DEVELOPMENT	GOBP_ATRIOVENTRICULAR_VALVE_DEVELOPMENT	15	0.562034488791905	1.56121023309871	0.0365989734434278	0.276189430642642	0.244510968590643	1506	tags=40%, list=14%, signal=34%	OLFM1/BMPR1A/BMPR2/SOX4/TWIST1/MDM2
GOBP_POSITIVE_REGULATION_OF_PROTEIN_TRANSPORT	GOBP_POSITIVE_REGULATION_OF_PROTEIN_TRANSPORT	GOBP_POSITIVE_REGULATION_OF_PROTEIN_TRANSPORT	133	0.291942573435912	1.31910992647315	0.0368135184067592	0.277086584990763	0.245305220847596	2448	tags=35%, list=23%, signal=28%	FRMD4A/GNA11/TCF7L2/ANG/JAK2/CAMK1/DNM1L/ECT2/ACSL4/SRI/CD33/HYAL2/GOLPH3/IFNG/SOX4/F2RL1/DYNLL1/P2RX7/TM9SF4/TMED10/ATP13A2/CEP290/TLR2/MDM2/PPP3CB/SEC24A/TSG101/TRIM28/TMEM30A/EP300/SERP1/SORL1/JUP/TM7SF3/BCAP31/TMEM30B/GLUD1/IRS2/ACSL3/HIF1A/PRKAR1A/ADORA2A/GHRL/PLCB1/RUFY3/PCK2/TGFB3
GOBP_POSITIVE_REGULATION_OF_AUTOPHAGY	GOBP_POSITIVE_REGULATION_OF_AUTOPHAGY	GOBP_POSITIVE_REGULATION_OF_AUTOPHAGY	98	0.315318539138561	1.35377369815401	0.0368702504925415	0.277086584990763	0.245305220847596	1648	tags=27%, list=15%, signal=23%	TRIM32/ULK2/SNX30/DAPK1/DHRSX/ADRB2/VPS13D/DEPDC5/SH3GLB1/STK11/VDAC1/IFNG/SPTLC2/SIRT1/TICAM1/BNIP3L/TRIM5/SLC25A5/PLEKHF1/TBK1/LRRK2/UBE2A/SLC25A4/ROCK1/C9orf72/LARP1
GOBP_REGULATION_OF_BONE_MINERALIZATION	GOBP_REGULATION_OF_BONE_MINERALIZATION	GOBP_REGULATION_OF_BONE_MINERALIZATION	35	0.42007133258708	1.46181229713083	0.0369399428026692	0.277086584990763	0.245305220847596	1050	tags=31%, list=10%, signal=28%	FBN2/SLC20A2/FAM20C/BMPR1A/BMPR2/BGLAP/ADRB2/CCR1/BCOR/P2RX7/BMP2K
GOBP_TRABECULA_FORMATION	GOBP_TRABECULA_FORMATION	GOBP_TRABECULA_FORMATION	11	0.619281682671511	1.57480591600315	0.0370449678800857	0.277318629550321	0.245510650287389	1307	tags=55%, list=12%, signal=48%	FBN2/SLC40A1/EGLN1/MMP2/FKBP1A/TGFBR3
GOBP_CARDIAC_CHAMBER_DEVELOPMENT	GOBP_CARDIAC_CHAMBER_DEVELOPMENT	GOBP_CARDIAC_CHAMBER_DEVELOPMENT	55	0.368251497950026	1.41864399906903	0.0372139803872266	0.278027801575627	0.246138481477023	2667	tags=38%, list=25%, signal=29%	FZD2/NDST1/BMPR1A/BMPR2/MAML1/SMAD7/SOX4/AP2B1/EGLN1/FKBP1A/LUZP1/TGFBR3/HECTD1/MDM2/TRIP11/HIF1A/ZMPSTE24/FOXC2/KCNJ8/CITED2/SMAD4
GOBP_GASTRULATION	GOBP_GASTRULATION	GOBP_GASTRULATION	81	0.334073312350258	1.38380419086103	0.0375305955942344	0.279239319891215	0.247211040684378	2932	tags=36%, list=27%, signal=26%	EXT1/BMPR1A/TXNRD1/LEO1/EOMES/BMPR2/KLF4/ITGAV/ETS2/DUSP5/ITGB1/ITGB5/SMAD2/MMP2/MYH9/DAG1/MBP/AXIN1/PRKAR1A/FOXC2/HSBP1/CFC1/LMBRD1/SMAD4/AMOT/BRD3/EXT2/RTF1/ITGB2
GOBP_REGULATION_OF_DEFENSE_RESPONSE	GOBP_REGULATION_OF_DEFENSE_RESPONSE	GOBP_REGULATION_OF_DEFENSE_RESPONSE	466	0.226539533676095	1.18521163217772	0.037593984962406	0.279239319891215	0.247211040684378	2998	tags=35%, list=28%, signal=26%	ACP5/APP/TLR5/KLRC3/SPHK1/TRIM32/DHX9/ARG1/CCR2/CFH/KLRB1/CEBPA/MGST2/PTPN22/IRAK3/JAK2/CTSC/CD36/CASP6/KLF4/OAS3/ANKRD17/TRIM44/SFPQ/LGALS2/HLA-A/LGALS1/PUM2/TLR8/ECSIT/TRAF3IP1/TLR7/SAMHD1/NLRP3/TNFSF4/CLEC4E/CHUK/RPS6KA3/TLR6/LRP8/PELI1/HYAL2/PYHIN1/MGLL/EXTL3/TICAM2/FCGR2B/IFNG/APOBEC3G/F2RL1/IL16/HLA-G/LSM14A/ANXA1/EIF4E2/IL15/SH2D1B/NDFIP1/BANF1/TICAM1/RNF185/MKRN2/CD14/NT5E/PYCARD/F12/POLR…
GOBP_COLLAGEN_FIBRIL_ORGANIZATION	GOBP_COLLAGEN_FIBRIL_ORGANIZATION	GOBP_COLLAGEN_FIBRIL_ORGANIZATION	17	0.540084548953663	1.55039280551335	0.0376428411382478	0.279239319891215	0.247211040684378	2372	tags=47%, list=22%, signal=37%	EXT1/CYP1B1/COL14A1/ANXA2/COL18A1/LOXL3/FOXC2/ATP7A
GOBP_GLYCOSYL_COMPOUND_METABOLIC_PROCESS	GOBP_GLYCOSYL_COMPOUND_METABOLIC_PROCESS	GOBP_GLYCOSYL_COMPOUND_METABOLIC_PROCESS	41	0.398264077027965	1.43794755268111	0.0378313253012048	0.279239319891215	0.247211040684378	2783	tags=46%, list=26%, signal=34%	DTYMK/DPYD/APOBEC3G/NAGA/TK1/NT5E/TK2/AKR7A2/FUCA1/PGM2/FUCA2/APOBEC3C/ABHD10/MTAP/CBR4/ICMT/NME4/DERA/AKR1C3
GOBP_REGULATION_OF_CELLULAR_KETONE_METABOLIC_PROCESS	GOBP_REGULATION_OF_CELLULAR_KETONE_METABOLIC_PROCESS	GOBP_REGULATION_OF_CELLULAR_KETONE_METABOLIC_PROCESS	61	0.355340951060727	1.39750405520778	0.0378749364514489	0.279239319891215	0.247211040684378	2966	tags=43%, list=28%, signal=31%	H6PD/FABP5/PDK4/AVP/SLC7A7/BGLAP/ATP2B4/RDH10/NCOR2/SIRT1/CD74/INSIG2/TWIST1/PANK2/IRS2/SIRT5/NR1H3/NCOR1/PARK7/DAB2/PRMT3/MID1IP1/AKR1C3/CLN3/BMP6/ELOVL5
GOBP_AEROBIC_RESPIRATION	GOBP_AEROBIC_RESPIRATION	GOBP_AEROBIC_RESPIRATION	107	0.306320287639115	1.3357149444043	0.0378983634797588	0.279239319891215	0.247211040684378	3717	tags=46%, list=35%, signal=30%	MTFR1/CBFA2T3/IDE/SUCLA2/IDH1/DLAT/ACO1/COX7C/OGDH/ISCU/UQCRH/NDUFA13/COX7B/NDUFB3/PANK2/HIF1A/COX5B/SDHC/ACO2/NDUFA11/OXA1L/COX6A1/PARK7/ATP7A/SDHB/COX8A/NDUFA1/MDH1/CS/CAT/COX7A2/CYC1/NDUFV2/NDUFA9/UQCRFS1/IDH2/NDUFS4/SHMT2/IREB2/GHITM/NNT/NDUFB7/UQCRC1/MDH2/BNIP3/BLOC1S1/NDUFV1/ADSL/MRPS36
GOBP_RESPONSE_TO_KETONE	GOBP_RESPONSE_TO_KETONE	GOBP_RESPONSE_TO_KETONE	110	0.3036013947395	1.33006439577915	0.0378983634797588	0.279239319891215	0.247211040684378	2914	tags=45%, list=27%, signal=33%	CYP1B1/JAK2/AVP/LIPA/KLF4/BGLAP/TYMS/THBS1/TNFSF4/GOLPH3/MSN/VPS54/SIRT1/IGFBP7/ADAM15/TGFBR3/F5/ACACA/SRD5A1/TLR2/STK39/NCOA4/CDKN1A/LARP1/CARD9/ABHD2/AKAP8/KLF9/CYBB/COMT/PARP1/NR1H3/GLB1/PCNA/MTAP/PIK3CA/PARK7/UBE3A/PCK2/TGFB3/CBL/TSPO/SRC/AKR1C3/UCP2/XRN1/DDIT4/AIFM1/CD38
GOBP_REGULATION_OF_BIOMINERAL_TISSUE_DEVELOPMENT	GOBP_REGULATION_OF_BIOMINERAL_TISSUE_DEVELOPMENT	GOBP_REGULATION_OF_BIOMINERAL_TISSUE_DEVELOPMENT	43	0.391762120332528	1.43260562620638	0.0380173243503369	0.279565510890591	0.247499818126069	2236	tags=44%, list=21%, signal=35%	FBN2/SLC20A2/FAM20C/BMPR1A/BMPR2/BGLAP/ADRB2/CCR1/BCOR/P2RX7/BMP2K/TWIST1/ROCK1/CEBPB/RXRA/SLC4A2/HIF1A/CCL3/ZMPSTE24
GOBP_RESPONSE_TO_OXIDATIVE_STRESS	GOBP_RESPONSE_TO_OXIDATIVE_STRESS	GOBP_RESPONSE_TO_OXIDATIVE_STRESS	225	0.258714052861555	1.25764840386807	0.0381385584324703	0.279907106299483	0.247802233117474	1576	tags=19%, list=15%, signal=17%	PRDX6/EZH2/APP/MGST1/SPHK1/TRIM32/CYP1B1/VNN1/JAK2/DAPK1/MAPK9/CD36/GPX4/KLF4/AIF1/HP/SOD2/ECT2/STAU2/CHUK/IDH1/GCH1/PTGS1/PRNP/HYAL2/ATP2A2/GSR/NCOA7/PRDX1/SIRT1/MMP2/BANF1/MYB/GSTP1/NUDT2/ATP13A2/OXR1/MAP2K4/PRDX3/MDM2/LRRK2/PNPLA8/CASP3
GOBP_FATTY_ACID_BIOSYNTHETIC_PROCESS	GOBP_FATTY_ACID_BIOSYNTHETIC_PROCESS	GOBP_FATTY_ACID_BIOSYNTHETIC_PROCESS	78	0.335881777321041	1.38283103399997	0.0382749326145553	0.280059081738976	0.247936777230282	1698	tags=29%, list=16%, signal=25%	ELOVL4/FABP5/PDK4/AVP/GPX4/ELOVL6/SCD/ACSBG1/PTGS1/FADS1/MGLL/PTGDS/PTGES3/SIRT1/CD74/XBP1/INSIG2/GSTP1/ACACA/PNPLA8/QKI/ABHD2/TBXAS1
GOBP_POSITIVE_REGULATION_OF_EPITHELIAL_CELL_DIFFERENTIATION	GOBP_POSITIVE_REGULATION_OF_EPITHELIAL_CELL_DIFFERENTIATION	GOBP_POSITIVE_REGULATION_OF_EPITHELIAL_CELL_DIFFERENTIATION	17	-0.559495	-1.53446	0.0384545946921827	0.280059081738976	0.247936777230282	2658	tags=41%, list=25%, signal=31%	BTG1/NUMA1/SULT2B1/LEF1/RFX3/ALOX15B/AHI1
GOBP_NEGATIVE_REGULATION_OF_LEUKOCYTE_DEGRANULATION	GOBP_NEGATIVE_REGULATION_OF_LEUKOCYTE_DEGRANULATION	GOBP_NEGATIVE_REGULATION_OF_LEUKOCYTE_DEGRANULATION	10	0.63213663242426	1.56428869632511	0.0384944396920445	0.280059081738976	0.247936777230282	1328	tags=40%, list=12%, signal=35%	CCR2/FCGR2B/CD84/RABGEF1
GOBP_DE_NOVO_PROTEIN_FOLDING	GOBP_DE_NOVO_PROTEIN_FOLDING	GOBP_DE_NOVO_PROTEIN_FOLDING	27	0.460089900367349	1.49568133559971	0.0385338345864662	0.280059081738976	0.247936777230282	2728	tags=44%, list=25%, signal=33%	DNAJC7/PTGES3/DNAJB14/SDF2/CD74/FKBP1A/HSPH1/SDF2L1/HSPA5/HSPA6/HSPA1B/HSPA1A
GOBP_REGULATION_OF_RUFFLE_ASSEMBLY	GOBP_REGULATION_OF_RUFFLE_ASSEMBLY	GOBP_REGULATION_OF_RUFFLE_ASSEMBLY	17	0.539383709101138	1.54838094076499	0.0385390992605871	0.280059081738976	0.247936777230282	1283	tags=35%, list=12%, signal=31%	TACSTD2/CYFIP1/RDX/ARHGAP24/CORO1C/P2RY12
GOBP_TERPENOID_METABOLIC_PROCESS	GOBP_TERPENOID_METABOLIC_PROCESS	GOBP_TERPENOID_METABOLIC_PROCESS	35	0.418002568332523	1.45461317452337	0.0386081982840801	0.280059081738976	0.247936777230282	1483	tags=31%, list=14%, signal=27%	ALDH1A1/CYP1B1/CEL/LIPA/RDH10/DHRS4/LRP8/SCPEP1/CYP2S1/SRD5A1/CYP26A1
GOBP_PROTEIN_LOCALIZATION_TO_EXTRACELLULAR_REGION	GOBP_PROTEIN_LOCALIZATION_TO_EXTRACELLULAR_REGION	GOBP_PROTEIN_LOCALIZATION_TO_EXTRACELLULAR_REGION	160	0.276127128206943	1.2842114261209	0.0388411333970073	0.281203795560925	0.248950194306788	2448	tags=35%, list=23%, signal=27%	FRMD4A/FBN2/PTPRN2/GNA11/TCF7L2/STEAP3/ANG/MIA3/JAK2/RAB11B/CANX/DNM1L/ACSL4/GNPTAB/SRI/CD33/GOLPH3/IFNG/SMAD2/SOX4/F2RL1/RAB27A/DNAJC1/ABCA1/DYNLL1/P2RX7/ARFGAP3/TMED10/SNX19/ARFIP1/ATP13A2/RAB11FIP2/PTPN11/TLR2/NAGPA/RAP1GDS1/PPP3CB/GPR119/SEC24A/PRF1/SERP1/TM7SF3/RAB8B/GLUD1/IRS2/COMT/HIF1A/PRKAR1A/ADORA2A/GHRL/NR1H3/PARK7/PLCB1/AP1G1/PCK2/TGFB3
