# Supplementary material for: Transcriptomic profiling reveals macrophage gene signatures associated with lactylation-related pathways in chronic obstructive pulmonary disease
Source: Front Genet. 2025 Oct 13;16:1653163. doi: 10.3389/fgene.2025.1653163 (PMC12554970; doi:10.3389/fgene.2025.1653163)
Supplement: Supplementary file 8 [file Table8.xlsx]

## Sheet: 06.ASGR2
	ID	Description	setSize	enrichmentScore	NES	pvalue	p.adjust	qvalue	rank	leading_edge	core_enrichment
GOBP_REGULATION_OF_CALCIUM_ION_TRANSMEMBRANE_TRANSPORT	GOBP_REGULATION_OF_CALCIUM_ION_TRANSMEMBRANE_TRANSPORT	GOBP_REGULATION_OF_CALCIUM_ION_TRANSMEMBRANE_TRANSPORT	70	-0.505536	-1.86856	0.000161420500403551	0.183840864440079	0.177385999379588	1541	tags=30%, list=14%, signal=26%	PPP3CC/STIM2/FYN/YWHAE/UCP2/SRI/CXCL10/PML/CAMK2D/GRIN1/P2RX1/PSEN2/PTK2B/TSPAN13/GSTM2/TLR9/PLCG1/CLIC2/MS4A1/CACNG6/CD19
GOBP_B_CELL_PROLIFERATION	GOBP_B_CELL_PROLIFERATION	GOBP_B_CELL_PROLIFERATION	58	-0.572102	-2.03935	0.0001657824933687	0.183840864440079	0.177385999379588	1234	tags=31%, list=11%, signal=28%	RASGRP1/PAWR/IL10/TNFRSF4/CD74/MEF2C/CD38/CARD11/BTK/IFNA10/FCRL3/TNFRSF13C/TLR9/CD79A/TNFRSF13B/CR2/MS4A1/CD19
GOBP_B_CELL_RECEPTOR_SIGNALING_PATHWAY	GOBP_B_CELL_RECEPTOR_SIGNALING_PATHWAY	GOBP_B_CELL_RECEPTOR_SIGNALING_PATHWAY	43	-0.630946	-2.12072	0.000171086398631309	0.183840864440079	0.177385999379588	875	tags=26%, list=8%, signal=24%	FOXP1/MEF2C/CD38/BTK/PTPN22/CD79B/FCRL3/BANK1/CD79A/MS4A1/CD19
GOBP_ANTIBACTERIAL_HUMORAL_RESPONSE	GOBP_ANTIBACTERIAL_HUMORAL_RESPONSE	GOBP_ANTIBACTERIAL_HUMORAL_RESPONSE	17	0.757858868790647	2.15149319132175	0.000225580870742161	0.183840864440079	0.177385999379588	656	tags=53%, list=6%, signal=50%	DEFA4/RNASE4/DEFA3/DEFA1/RNASE2/ANG/SLPI/RNASE6/CTSG
GOBP_WOUND_HEALING	GOBP_WOUND_HEALING	GOBP_WOUND_HEALING	213	0.404331016334943	1.91619926069726	0.000337837837837838	0.183840864440079	0.177385999379588	2149	tags=34%, list=20%, signal=28%	SERPINB2/MYL9/DCBLD2/ITGB3/PROS1/PLSCR1/F5/GGCX/MAPK14/MMRN1/NF1/RAP2B/SLC11A1/GP6/MIA3/VWF/TREML1/F2RL1/ITGB5/VEGFA/GP1BB/CDKN1A/ADRA2C/F12/NRG1/ANXA5/TUBB1/CD36/P2RY12/TFPI/GP9/CTSG/IL6ST/GNAQ/ENTPD1/ACTN1/HPSE/RAB27A/CRK/TPM1/SERPINA1/PTEN/ARFGEF1/VPS4B/THBS1/PLA2G4A/CLASP1/MYH9/LRG1/CD59/LYN/EXT1/ALOX12/TLR4/DTNBP1/ARHGAP24/AK3/FCER1G/GNA13/ANXA1/CSRP1/ALOX5/ITGA5/CHMP1B/TMEM97/ADIPOR2/PPARD/…
GOBP_RESPONSE_TO_WOUNDING	GOBP_RESPONSE_TO_WOUNDING	GOBP_RESPONSE_TO_WOUNDING	277	0.36510998753424	1.78439005749805	0.000372856077554064	0.183840864440079	0.177385999379588	1989	tags=31%, list=19%, signal=26%	SERPINB2/MYL9/DCBLD2/ITGB3/PROS1/PLSCR1/F5/GGCX/MAPK14/MMRN1/NF1/RAP2B/CTNNA1/SLC11A1/GP6/MIA3/VWF/TREML1/F2RL1/ITGB5/VEGFA/GP1BB/CDKN1A/ADRA2C/BNIP3/F12/NRG1/ANXA5/TUBB1/CD36/P2RY12/TFPI/GP9/SOD2/CTSG/IL6ST/GNAQ/ENTPD1/ACTN1/HPSE/RAB27A/CRK/TPM1/TSPO/SERPINA1/PTEN/ARFGEF1/VPS4B/CCR2/IGF1R/THBS1/PLA2G4A/PUM2/CLASP1/ABHD2/MYH9/LRG1/CD59/RAC1/LYN/RGMA/DDIT3/BRAF/MMP2/EXT1/ALOX12/GRN/TLR4/DTNBP1/ARH…
GOBP_REGULATION_OF_MONOATOMIC_ION_TRANSMEMBRANE_TRANSPORT	GOBP_REGULATION_OF_MONOATOMIC_ION_TRANSMEMBRANE_TRANSPORT	GOBP_REGULATION_OF_MONOATOMIC_ION_TRANSMEMBRANE_TRANSPORT	132	-0.415755	-1.69814	0.000452079566003617	0.183840864440079	0.177385999379588	1569	tags=27%, list=15%, signal=23%	UTRN/PPP3CC/STIM2/ACTN2/FYN/YWHAE/UCP2/VAMP2/SRI/KCNRG/ANK3/CXCL10/PML/STOM/WNK1/CAMK2D/GRIN1/KCNJ8/P2RX1/EDN1/ABCB1/PSEN2/PTK2B/KEL/FLNA/TSPAN13/TESC/GSTM2/TLR9/PLCG1/SLC6A9/CLIC2/MS4A1/CACNG6/CD19
GOBP_CALCIUM_ION_TRANSMEMBRANE_TRANSPORT	GOBP_CALCIUM_ION_TRANSMEMBRANE_TRANSPORT	GOBP_CALCIUM_ION_TRANSMEMBRANE_TRANSPORT	131	-0.4181	-1.70682	0.000452420449404313	0.183840864440079	0.177385999379588	1541	tags=26%, list=14%, signal=23%	PPP3CC/STIM2/SLC8A3/FYN/YWHAE/UCP2/CHERP/SRI/PLCB2/CXCL10/PML/CAMK2D/PLCH2/GRIN1/KCNJ8/P2RX1/CACNA1B/EDN1/MCOLN2/PSEN2/PTK2B/FLNA/TSPAN13/GPM6A/SLC24A3/FASLG/GSTM2/TLR9/PLCG1/CCL3/CLIC2/MS4A1/CACNG6/CD19
GOBP_ACUTE_INFLAMMATORY_RESPONSE	GOBP_ACUTE_INFLAMMATORY_RESPONSE	GOBP_ACUTE_INFLAMMATORY_RESPONSE	50	0.499729380019795	1.85491797324459	0.00049055678194751	0.183840864440079	0.177385999379588	1442	tags=32%, list=13%, signal=28%	HP/ORM1/PLSCR1/ZP3/F12/TNFSF4/VNN1/IL6ST/CD163/FCGR2A/SERPINA1/GSTP1/LIPA/CEBPB/FFAR2/EXT1
GOBP_DEFENSE_RESPONSE_TO_GRAM_POSITIVE_BACTERIUM	GOBP_DEFENSE_RESPONSE_TO_GRAM_POSITIVE_BACTERIUM	GOBP_DEFENSE_RESPONSE_TO_GRAM_POSITIVE_BACTERIUM	49	0.498933576444186	1.84284511896948	0.000491159135559921	0.183840864440079	0.177385999379588	1363	tags=27%, list=13%, signal=23%	DEFA4/RNASE4/DEFA3/DEFA1/RNASE2/ANG/CD36/RNASE6/CTSG/TLR2/KLRK1/CAMP/C5AR1
GOBP_HEMOSTASIS	GOBP_HEMOSTASIS	GOBP_HEMOSTASIS	128	0.41952348355235	1.85059594678597	0.00058633831720903	0.186720542751671	0.180164568860043	1699	tags=33%, list=16%, signal=28%	SERPINB2/MYL9/ITGB3/PROS1/PLSCR1/F5/GGCX/MAPK14/MMRN1/RAP2B/GP6/VWF/TREML1/F2RL1/GP1BB/ADRA2C/F12/ANXA5/TUBB1/CD36/P2RY12/TFPI/GP9/CTSG/IL6ST/GNAQ/ENTPD1/ACTN1/HPSE/RAB27A/SERPINA1/THBS1/PLA2G4A/MYH9/CD59/LYN/ALOX12/TLR4/DTNBP1/AK3/FCER1G/GNA13
GOBP_B_CELL_DIFFERENTIATION	GOBP_B_CELL_DIFFERENTIATION	GOBP_B_CELL_DIFFERENTIATION	88	-0.452218	-1.73436	0.000634920634920635	0.186720542751671	0.180164568860043	1861	tags=27%, list=17%, signal=23%	PIK3R2/LYL1/HHEX/ADA/MALT1/IL2RG/LRRC8A/ID2/SYVN1/IL10/TCF3/CARD11/PTK2B/BTK/DLL1/IFNA10/CD79B/FCRL3/TLR9/CD79A/CR2/POU2AF1/MS4A1/CD19
GOBP_REGULATION_OF_BODY_FLUID_LEVELS	GOBP_REGULATION_OF_BODY_FLUID_LEVELS	GOBP_REGULATION_OF_BODY_FLUID_LEVELS	188	0.360342380905117	1.68200239095986	0.000648508430609598	0.186720542751671	0.180164568860043	1699	tags=28%, list=16%, signal=24%	SERPINB2/MYL9/ITGB3/PROS1/ATP7B/PLSCR1/F5/AVP/GGCX/MAPK14/MMRN1/RAP2B/CEL/GP6/VWF/TREML1/F2RL1/VEGFA/GP1BB/ADRA2C/ZBTB7B/F12/ANXA5/TUBB1/CD36/P2RY12/TFPI/GP9/CTSG/IL6ST/GNAQ/ENTPD1/ACTN1/HPSE/RAB27A/SERPINA1/THBS1/PLA2G4A/NCOA1/MYH9/CD59/LYN/EXT1/HK2/ALOX12/ADM/TLR4/DTNBP1/STAT5B/AK3/FCER1G/GNA13
GOBP_ANTIGEN_RECEPTOR_MEDIATED_SIGNALING_PATHWAY	GOBP_ANTIGEN_RECEPTOR_MEDIATED_SIGNALING_PATHWAY	GOBP_ANTIGEN_RECEPTOR_MEDIATED_SIGNALING_PATHWAY	131	-0.412638	-1.68452	0.000754034082340522	0.193827352286262	0.187021850104522	2214	tags=28%, list=21%, signal=23%	INPP5D/LAT/SH2D1A/PRKD2/KCNN4/UBASH3A/ZAP70/CD8A/GBP1/ADA/MALT1/EIF2B5/GATA3/FYN/RNF31/HRAS/PAWR/BTN3A2/WNK1/CEACAM1/FOXP1/HLA-DRB3/MEF2C/CD38/CARD11/RBCK1/BTK/CD2AP/PTPN22/CD79B/FCRL3/PLCG1/BANK1/CD79A/CD160/MS4A1/CD19
GOBP_PLATELET_ACTIVATION	GOBP_PLATELET_ACTIVATION	GOBP_PLATELET_ACTIVATION	80	0.437565407642538	1.78346957033136	0.000799360511590727	0.193827352286262	0.187021850104522	2042	tags=38%, list=19%, signal=31%	MYL9/ITGB3/PLSCR1/MAPK14/MMRN1/RAP2B/GP6/VWF/TREML1/GP1BB/ADRA2C/TUBB1/P2RY12/GP9/CTSG/IL6ST/GNAQ/ENTPD1/ACTN1/PLA2G4A/MYH9/LYN/ALOX12/TLR4/FCER1G/GNA13/CSRP1/ILK/VCL/TLN1
GOBP_NEGATIVE_REGULATION_OF_NUCLEOCYTOPLASMIC_TRANSPORT	GOBP_NEGATIVE_REGULATION_OF_NUCLEOCYTOPLASMIC_TRANSPORT	GOBP_NEGATIVE_REGULATION_OF_NUCLEOCYTOPLASMIC_TRANSPORT	15	0.700608914899221	1.92732015097739	0.000897062121551918	0.193827352286262	0.187021850104522	1483	tags=53%, list=14%, signal=46%	NF1/TXN/CD36/ANGPT1/PKIA/RAB23/MDFIC/CDK5
GOBP_POSITIVE_REGULATION_OF_SMOOTH_MUSCLE_CELL_MIGRATION	GOBP_POSITIVE_REGULATION_OF_SMOOTH_MUSCLE_CELL_MIGRATION	GOBP_POSITIVE_REGULATION_OF_SMOOTH_MUSCLE_CELL_MIGRATION	17	0.67011674221357	1.9024011826422	0.000902323482968644	0.193827352286262	0.187021850104522	1993	tags=53%, list=19%, signal=43%	ITGB3/MDM2/DOCK5/CYP1B1/CRK/AIF1/TLR4/SSH1/S100A11
GOBP_REGULATION_OF_CALCIUM_ION_TRANSPORT	GOBP_REGULATION_OF_CALCIUM_ION_TRANSPORT	GOBP_REGULATION_OF_CALCIUM_ION_TRANSPORT	101	-0.429852	-1.6897	0.000932111231940345	0.193827352286262	0.187021850104522	1624	tags=24%, list=15%, signal=20%	SEMG1/PPP3CC/STIM2/FYN/YWHAE/UCP2/SRI/CXCL10/PML/CAMK2D/GRIN1/P2RX1/PSEN2/PTK2B/TSPAN13/FCRL3/GSTM2/TLR9/PLCG1/CCL3/CLIC2/MS4A1/CACNG6/CD19
GOBP_CELL_MATRIX_ADHESION	GOBP_CELL_MATRIX_ADHESION	GOBP_CELL_MATRIX_ADHESION	113	0.392376684356737	1.6997290127233	0.00113862795331625	0.216608796296296	0.209003411306043	2132	tags=34%, list=20%, signal=27%	CEACAM6/ITGB3/EPDR1/NF1/ITGA2B/CTTN/ITGB5/VEGFA/BCR/BST1/EPHA1/BCL6/CD36/LIMS1/BCL2L11/ACTN1/HPSE/ADAM15/PTEN/GSK3B/THBS1/ZYX/CLASP1/RIN2/RAC1/SLK/MKLN1/CDK5/PPM1F/ITGA5/EFEMP2/ILK/PPFIA1/VCL/DUSP22/TLN1/CD44/ANXA2
GOBP_CELL_ADHESION	GOBP_CELL_ADHESION	GOBP_CELL_ADHESION	643	0.241597244605594	1.27040589653511	0.00115740740740741	0.216608796296296	0.209003411306043	1993	tags=24%, list=19%, signal=21%	OLFM4/DSC2/ARG1/CEACAM6/MYL9/ITGB3/PGM5/CEACAM8/EPDR1/TNFAIP6/EFNA1/EPHB4/MAPK14/MMRN1/NF1/EPHA8/CR1/ITGA2B/RAP2B/HLA-DRB4/CSTA/EPHB1/CTNNA1/DLG4/CEACAM19/ROBO3/BGLAP/GP6/MIA3/DSC1/ZC3H8/VWF/GCNT2/BMX/CTTN/ITGB5/CTNNAL1/ZP3/VEGFA/LAMA3/GP1BB/BCR/ICAM4/BST1/APP/ZBTB7B/EPHA1/BCL6/TNFSF4/MYBPC3/MAD2L2/TUBB1/RDX/CD36/LIMS1/P2RY12/BCL2L11/DOCK5/SERPINB8/VNN1/GP9/ANGPT1/CD28/SIGLEC5/SELPLG/CTSG/TGFBI/I…
GOBP_PIGMENTATION	GOBP_PIGMENTATION	GOBP_PIGMENTATION	52	0.469481261353184	1.75858215277757	0.0012370113805047	0.220482552249004	0.212741155213615	1323	tags=29%, list=12%, signal=25%	EDAR/NF1/GNAT1/AP1S1/RAB11B/GNA11/RAB32/BCL2L11/SOD2/RAB1A/TPCN2/RAB27A/ATRN/VPS33A/AP3S1
GOBP_REGULATION_OF_CARDIOCYTE_DIFFERENTIATION	GOBP_REGULATION_OF_CARDIOCYTE_DIFFERENTIATION	GOBP_REGULATION_OF_CARDIOCYTE_DIFFERENTIATION	10	-0.802406	-1.88138	0.00130890052356021	0.222691575440267	0.214872617049525	614	tags=40%, list=6%, signal=38%	MEF2C/EFNB2/DLL1/PRICKLE1
GOBP_LOCOMOTION	GOBP_LOCOMOTION	GOBP_LOCOMOTION	545	0.250923107897623	1.30425652819456	0.00157563025210084	0.225617842073538	0.217696139081882	1993	tags=25%, list=19%, signal=21%	SPARC/UNC5C/CEACAM6/ITGB3/MDM2/CMTM1/TNFAIP6/EFNA1/DEFA1/MAPK14/RNASE2/NF1/ITGA2B/RAP2B/CXCL6/SASH1/ACTA2/BMPR1A/EPHB1/CTNNA1/ROBO3/PROK2/MIA3/MMP9/EZH2/IRS2/GCNT2/F2RL1/ZP3/VEGFA/LAMA3/BCR/BST1/APP/EPHA1/BCL6/NRG1/RDX/MAP3K3/RABGEF1/P2RY12/DOCK5/SOD2/SPHK1/ANGPT1/CTSG/CYP1B1/MYO1C/CMTM5/PTP4A1/SAP30/CRK/TPM1/PF4V1/PLXNC1/OSGIN1/PDGFC/ADAM15/PTEN/FGF18/KLRK1/NIPBL/SEMA6B/CMTM3/RAP2A/CCR2/FGF23/AM…
GOBP_STEROID_HORMONE_BIOSYNTHETIC_PROCESS	GOBP_STEROID_HORMONE_BIOSYNTHETIC_PROCESS	GOBP_STEROID_HORMONE_BIOSYNTHETIC_PROCESS	17	0.660354162330055	1.87468609608178	0.00157906609519513	0.225617842073538	0.217696139081882	1549	tags=47%, list=14%, signal=40%	H6PD/EGR1/SRD5A1/CYP11A1/CACNA1H/TSPO/ADM/BMP6
GOBP_RELEASE_OF_SEQUESTERED_CALCIUM_ION_INTO_CYTOSOL_BY_ENDOPLASMIC_RETICULUM	GOBP_RELEASE_OF_SEQUESTERED_CALCIUM_ION_INTO_CYTOSOL_BY_ENDOPLASMIC_RETICULUM	GOBP_RELEASE_OF_SEQUESTERED_CALCIUM_ION_INTO_CYTOSOL_BY_ENDOPLASMIC_RETICULUM	16	-0.713575	-1.91023	0.00161030595813205	0.225617842073538	0.217696139081882	1233	tags=38%, list=11%, signal=33%	SRI/CAMK2D/FASLG/GSTM2/CCL3/CLIC2
GOBP_REGULATION_OF_B_CELL_RECEPTOR_SIGNALING_PATHWAY	GOBP_REGULATION_OF_B_CELL_RECEPTOR_SIGNALING_PATHWAY	GOBP_REGULATION_OF_B_CELL_RECEPTOR_SIGNALING_PATHWAY	14	-0.717117	-1.84665	0.00163606616978731	0.225617842073538	0.217696139081882	875	tags=29%, list=8%, signal=26%	FOXP1/PTPN22/FCRL3/CD19
GOBP_MEMBRANE_LIPID_CATABOLIC_PROCESS	GOBP_MEMBRANE_LIPID_CATABOLIC_PROCESS	GOBP_MEMBRANE_LIPID_CATABOLIC_PROCESS	26	0.580747159561791	1.83650218779247	0.00165837479270315	0.225617842073538	0.217696139081882	1046	tags=38%, list=10%, signal=35%	GM2A/SMPDL3A/CEL/PPT1/NAGA/SPHK1/CYP1B1/MGST2/HEXB/NEU1
GOBP_LIPID_IMPORT_INTO_CELL	GOBP_LIPID_IMPORT_INTO_CELL	GOBP_LIPID_IMPORT_INTO_CELL	12	0.719863568086388	1.86532119162424	0.00173761946133797	0.225617842073538	0.217696139081882	1063	tags=50%, list=10%, signal=45%	IRS2/SLC27A1/CD36/ACSL3/LIPA/THBS1
GOBP_HOMOTYPIC_CELL_CELL_ADHESION	GOBP_HOMOTYPIC_CELL_CELL_ADHESION	GOBP_HOMOTYPIC_CELL_CELL_ADHESION	60	0.448740404839355	1.73126018679346	0.00176946410515672	0.225617842073538	0.217696139081882	745	tags=22%, list=7%, signal=20%	DSC2/MYL9/ITGB3/MMRN1/RAP2B/GP6/TUBB1/RDX/P2RY12/CTSG/IL6ST/ENTPD1/ACTN1
GOBP_REGULATION_OF_CELL_MATRIX_ADHESION	GOBP_REGULATION_OF_CELL_MATRIX_ADHESION	GOBP_REGULATION_OF_CELL_MATRIX_ADHESION	66	0.429311533434812	1.68804129085995	0.00180831826401447	0.225617842073538	0.217696139081882	2553	tags=41%, list=24%, signal=31%	CEACAM6/ITGB3/NF1/VEGFA/BST1/EPHA1/BCL6/CD36/LIMS1/ADAM15/PTEN/GSK3B/THBS1/CLASP1/RIN2/RAC1/SLK/PPM1F/EFEMP2/VCL/DUSP22/TLN1/SLC9A1/CLASP2/S100A10/PTPRJ/JAG1
GOBP_CELL_SUBSTRATE_ADHESION	GOBP_CELL_SUBSTRATE_ADHESION	GOBP_CELL_SUBSTRATE_ADHESION	171	0.334586015716072	1.54236963848385	0.00191815856777494	0.231602178038116	0.223470358099688	2132	tags=31%, list=20%, signal=25%	OLFM4/CEACAM6/ITGB3/EPDR1/EFNA1/NF1/ITGA2B/EPHB1/VWF/GCNT2/CTTN/ITGB5/VEGFA/BCR/BST1/EPHA1/BCL6/CD36/LIMS1/BCL2L11/DOCK5/ANGPT1/RAB1A/ACTN1/HPSE/CRK/ADAM15/PTEN/GSK3B/THBS1/ZYX/MYADM/CLASP1/RIN2/RAC1/NOTCH1/SLK/BRAF/MKLN1/CDK5/ATP1B2/PPM1F/ITGA5/PARVB/EFEMP2/PPARD/ILK/PPFIA1/VCL/DUSP22/TLN1/CD44/ANXA2
GOBP_HOMOPHILIC_CELL_ADHESION_VIA_PLASMA_MEMBRANE_ADHESION_MOLECULES	GOBP_HOMOPHILIC_CELL_ADHESION_VIA_PLASMA_MEMBRANE_ADHESION_MOLECULES	GOBP_HOMOPHILIC_CELL_ADHESION_VIA_PLASMA_MEMBRANE_ADHESION_MOLECULES	26	0.572106894413499	1.80917899630253	0.00213219616204691	0.249400319829424	0.240643586578386	1663	tags=38%, list=15%, signal=33%	DSC2/CEACAM6/ROBO3/DSC1/IGSF11/NPTN/ESAM/DSCAM/PALLD/CDH2
